# Supplementary material for: Putative resistance gene markers associated with quantitative trait loci for fire blight resistance in Malus ‘Robusta 5’ accessions
Source: BMC Genet. 2012 Apr 3;13:25. doi: 10.1186/1471-2156-13-25 (PMC3443455; doi:10.1186/1471-2156-13-25)
Supplement: Additional file 1 — Putative fire blight resistance genes. Selection of candidate resistance genes for fire blight and their mapping by: SNP (NZsn) or SSR (NZms) markers in ‘Malling 9’ x ‘Robusta 5’ or ‘Royal Gala’ x A689-24 populations (worksheet ‘A: mapped in populations’), or bin-mapping in either of above populations (worksheet ‘B: bin mapped’), or by physical positioning within the whole genome sequence of ‘Golden Delicious’ with 200kbp gaps inserted between scaffolds [104] (worksheet ‘C: physical position”). Columns A = EST GenBank accession number; B = Description: Source of EST (project, cultivar derived from, response to Erwinia amylovora ( Ea) challenge); followed by annotation (sequence description [Genbank accession number, BLASTx similarity]); C = Selection criteria including citation for inference from scientific literature, D = Marker name; E = PCR primer sequences of marker; and F = Genetic map location and physical position in WGS. Followed by Footnotes and Literature Citations. [file 1471-2156-13-25-S1.xls]

## Sheet: Genetically Mapped
EST: Genbank #	Source of EST (see footnote 1)	EST annotation (Genbank #, BLASTx similarity)	Selection criteria (see footnote 2)	Marker name	Forward PCR Primer	Reverse PCR Primer	Genetic map location (based on Celton et al. 2009, unless noted otherwise)	Physical location
EG974789	SSH, ‘Gale Gala’, up-regulated 48 and 72 hpi	eukaryotic translation initiation factor 5A isoform II [Hevea brasiliensis] (AAQ08192, 2E-30)	At bacterial, Inference (Hopkins et al. 2008)	NZsnCN917676	F-TCCGAAACATCGCAAGATAA	R-TAAAAGTGACGACGCGAAGA	LG2 of R5-NZ at 6 cM above CN581493	LG2, 14.82 Mb
EB106592	PFR EST, ‘Royal Gala’, NA	putative receptor kinase [Malus x domestica] (ABA82078, 3e-18)	Inference (Meng et al. 2006)	NZmsEB106592	F-CTCCCACTACTAGCCAAACG	R-TTGGGATTTGAAGGACAGG	LG2 of R5-NZ at 5 cM above CH02b10	LG2, 17.95 Mb
EH034548	SSH, ‘Gale Gala’, down-regulated 24 hpi	peroxidase (EC 1.11.1.7) A3a precursor - Japanese aspen x large-toothed aspen (S60054, 2e-35), similar to peroxidase, putative [Arabidopsis thaliana] (NP_196290, 2e-27)	At bacterial, Ea common, Inference (Bindschedler et al. 2006)	NZsnEH034548	F-GAACCGAGGGGGAGATTAGA	R-GCCATAAAAGCTCGAAGGTG	LG3 of R5-NZ below CH03e03, see Fig. 3a	LG3 alternate haplotype 1, 1.51 Mb
EB140229	PFR EST, ‘Pacific Rose’, NA	leucine-rich repeat family protein [Arabidopsis thaliana] (NP_188718, 6e-54)	Inference (Kruijt et al. 2005; Jones and Jones 1997)	NZsnEB140229	F-TGTCCCTGCTTCAAGTTCCT	R-CGGTGGGACTTCTCGTAAAT	LG3 of R5-NZ below CH03e03, see Fig. 3a	LG3 alternate haplotype 2, 1.94 Mb
EX982084 EH090764	cDNA-AFLP, ‘G.41’, up-regulated 48 hpi (EX982084) and SSH, ‘Gale Gala’, up-regulated 2 hpi (EH090764)	HSP81-3 (Heat shock protein 81-3); ATP binding [Arabidopsis thaliana] (NP_200412,2e-77)	Ea common, At bacterial, Inference (Botër et a. 2007; Takahashi et al. 2003)	NZsnEB151679	F-GGACCAGCTTGAGTACCTTGA	R-CAACCTTTCCCTCCTCTTCC	LG3 of R5-NZ above CH03g07, see Fig 3a	LG3 alternate haplotype 2, 2.97 Mb
EB155628	PFR EST, ‘Braeburn’, NA	PREDICTED: hypothetical protein [Vitis vinifera] (XP_002269214, 9e-72), similar to leucine-rich repeat family protein [Arabidopsis thaliana] (NP_172844, 7e-58)	Inference (Kruijt et al. 2005)	NZsnEB155628	F-TTTCCCATATTCCGAGACTGA	R-TTGTGTATGCCTAGCGGTTTT	LG3 of RG at position below EB151679 on aligned maps RG and R5-NZ (Chagné et al. 2008)	LG16 alternate haplotype 2, LG 16, 14.32 Mb
EB155242	PFR EST, ‘Braeburn’, NA	WRKY transcription factor, putative [Ricinus communis] (EEF40105, 6e-41)	Inference (Eulgem et al. 1999)	NZmsEB155242	F-CCCCATCATCAAATCAGAAAC	R-GGAGGTGGTGTTGTCATTCTC	LG5 of R5-NZ above Hi01c04b	LG5, 6.22 Mb
EX982120	cDNA-AFLP, ‘G.41’, up-regulated 48 hpi	protein kinase [Malus x domestica] (AAQ54539, 3e-78)	At bacterial, At SSH SA	NZmsAY347832	F-ACTTGACCCCGTTACAAGCA	R-TGTGTCGTTCCTCTCCATCA	LG5 of M.9 at 7 cM below Ch04e03	LG5 alternate haplotype 2, 3.11 Mb
DY255446	Korban EST, ‘G.41’, NA	transcription factor MYB94 –related [Arabidopsis thaliana] (NP_190344, 5e-64)	Inference (Vailleau et al. 2002)	NZmsCV658990	F-AGGCCACATCATACCTCCAC	R-CACCTTTGTTGTCGTTGTCG	LG6 of R5-NZ between CH03d12 and Hi07b06	LG6, 25.96 Mb
CO755024	Korban EST, ‘GoldRush’, NA	polygalacturonase-inhibiting protein [Gossypium hirsutum] (AB047744, 5e-20), similar to leucine-rich repeat family protein [Arabidopsis thaliana]( NP_188718, 4e-17)	Inference (Kruijt et al. 2005)	NZsnCO755024	F-CGAATCCACACGATCAACAA	R-GATCTCAGCCACAACCACCT	LG7 of M.9 matches CN444794	LG7, 0.83 Mb
EX982075	cDNA-AFLP, ‘G.41’, up-regulated 48 hpi	putative disease resistance protein [Malus x domestica] (AAQ54489, 4e-33)	Ea common, At bacterial	NZmsAY347778	F-CTGCCTCGGATCTTGATGAC	R-GCTGAACAAGCTGGAAAAGG	LG7 of M.9 at 3 cM above Hi03a10	LG7 alternative haplotype 2, 6.21 Mb
DR998331	Korban EST, ‘G.41’, variable hpi	serine/threonine-protein kinase bri1, putative [Ricinus communis] (EEF46852, 1e-41)	Inference (Nürnberger and Kemmerling 2006)	NZmsEE663789	F-GGGGGACATAAACCTTACCC	R-TAGTGGGGGCGTAGAAATTG	LG7 of M.9 at 1 cM below CH04e05	LG7, 6.64 Mb
CN881906	PFR EST, ‘Royal Gala’, NA	PREDICTED: hypothetical protein [Vitis vinifera] (XP_002278521,5e-26), similar to CRCK2 (calmodulin-binding receptor-like cytoplasmic kinase 2) kinase [Arabidopsis thaliana](NP_567170, 3e-09)	Inference (Shiu and Bleecker 2003)	NZmsCN881906	F-CTTCACACGGCTTACAACCA	R-GCGGGTCAGAGGTAGGATTC	LG7 of M.9 at 3 cM below CH04e0	LG7, 17.66 Mb
EH090781	SSH, ‘Gale Gala’, up-regulated 12 hpi	skp1, putative [Ricinus communis] (EEF52764, 2e-33)	Inference (Botër et al. 2007; Catlett and Kaplan 2006)	NZsnCN915610	F- ACTTTACGCCCGAGGAAGAG	R- AACAGCATTCCACAACCACA	LG8 of M.9 at 1 cM above NB114a	LG8 alternate haplotype 1, 0.67 Mb
CV629535	Korban EST, ‘GoldRush’, NA	PREDICTED: hypothetical protein [Vitis vinifera] (XP_002265336, 4e-24), similar to RPM1-interacting protein 4 [RIN4] [Arabidopsis thaliana] (ABR46096, 1e-16)	Inference (Axtell and Staskawicz 2003, Zhao et al. 2006)	NZmsCV629535	F-GGCAAAGGACGGAGTCTTAG	R-TTCAACGAAGCACCAAGAGA	LG10 of M.9 between Hi01b01 and CH02c11	LG10, 18.48 Mb
CV083279	Korban EST, ‘GoldRush’, NA	ERF3/AP2 domain transcription factor [Malus x domestica] (ADE41111, 3e-38)	Inference, Pathogenesis related transcription factor	NZsnCV083279	F-GATCGAACGGTAACGGAAAC	R-GCTGAGGGAAGTTGGTCTTG	LG10 of R5 between GD100 and Hi08h12	LG10 alternate haplotype 2, 27.88 Mb
CN857317	PFR EST, ‘Royal Gala’, NA	predicted protein [Populus trichocarpa] (XP_002316590, 2e-14), similar to RPM1-interacting protein 4 [RIN4] [Arabidopsis thaliana] (ABR46094, 4e-06)	Inference (Axtell and Staskawicz 2003, Zhao et al. 2006)	NZsnCN857317	F- ACCGGCAGTAGCACTCATCA	R- TGATTTGGAAGGCGATTTTC	LG10 of R5-NZ between Hi08h12 and MS01a03	LG10, 36.93 Mb
EH034516	SSH, ‘Gale Gala’, down-regulated 2 hpi	endomembrane protein 70, putative [Arabidopsis thaliana] (NP_187991, 3e-63)	At bacterial	NZsnCO898498	F-GAAAGCAGAAGGGTGTTCAAG	R-TCATAAAAGAGCAGGGGTGA	LG17 of M.9 at 2 cM below Hi02f12	LG8, 32.00 Mb
Footnotes #	Text
1	Source of EST (project (see below), cultivar derived from, response to Erwinia amylovora (Ea) challenge (hpi=hours post inoculation)),
	cDNA-AFLP= cDNA amplified fragment length polymorphism (Baldo et al. 2010),
	Korban EST= EST from Apple Functional Genomics NSF grant # 0321702 (Gasic et al. 2009) used to assemble ‘fire blight unigenes’ and ‘non-fire blight unigenes’ (see text),
	NA= not applicable, i.e. EST not isolated for tissue challenged with Ea,
	PFR EST= EST database of the New Zealand Institute for Plant & Food Research Limited (Newcomb et al. 2006),
	SSH= suppression subtractive hybridization (Norelli et al. 2009).
2	‘Ea unique’= ESTs unique to Erwinia amylovora challenged tissues (see Methods ‘Candidate gene selection’),
	‘Ea common’= ESTs identified in multiple transcript profiling experiments following challenge with Ea,
	‘At bacterial’= similar to Arabidopsis thaliana (At) genes regulated in response to bacterial challenge (Thilmony et al. 2006),
	‘At SSH avir’= similar to SSH ESTs isolated from At challenged with Pseudomonas syringae in major resistance gene incompatible or avirulent interaction (Mahalingam et al. 2003),
	‘At SSH vir’= similar to SSH ESTs isolated from At challenged with P. syringae in a compatible or virulent interaction (Mahalingam et al. 2003),
	‘At SSH SA’= similar to SSH ESTs isolated from At treated with salicylic acid (Mahalingam et al. 2003),
	‘Inference’= inference draw from specific research report (citation) or other research.

## Sheet: Bin Mapped
EST: Genbank #	Source of EST (see footnote 1)	EST annotation (Genbank #, BLASTx similarity)	Selection criteria (see footnote 2)	Marker name	Forward PCR Primer	Reverse PCR Primer	Genetic map location (based on Celton et al. 2009, unless noted otherwise)	Physical location
EH034514	SSH, ‘Gale Gala’, down-regulated 2 hpi	GH3 family protein [Populus trichocarpa] (XP_002320183, 3e-52)	At bacterial	NZsnEB141581	F-GCAAGGTCAACACCATAGGC	R-CCACTTATTTTGAGTCGAAGATTG	LG1 of M.9 above NZmsEB147493a	LG1, 14.06 Mb
EH034494	SSH, ‘Gale Gala’, down-regulated 2 hpi	putative protein phosphatase [Rubus idaeus] (SGT1-like) (CAB61630, 2e-20)	At bacterial, Inference (Takahashi et al. 2003, Catlett and Kaplan 2006)	nzmsEH034494	F-TGATTTTGTTGGTTGGGACA	R-GACAGGATCGGTTTCGATTG	LG1 of RG below Hi12c02 (Chagné et al. 2008)	LG1, 34.05 Mb
EB127806	PFR EST, ‘Royal Gala’, NA	predicted protein [Populus trichocarpa] (XP_002301798, 5e-38), similar to RPM1-interacting protein 4 (RIN4) [Arabidopsis thaliana] ( ABR46096, 6e-15)	Inference (Axtell and Staskawicz 2003, Zhao et al. 2006)	NZsnEB127806	F-CACCCTCTTCCTCTCTCTCC	R-GTGCCATTTTGCTGTCCAC	LG5 of M.9 above NZms134379	LG5, 19.50 Mb
EH009531 EH034487 EH034563	SSH, ‘Gale Gala’, up-regulated 1 hpi (EH009531), down-regulated 2 hpi (EH034487) and 24 hpi (EH034563)	predicted protein [Populus trichocarpa] (XP_002304909, 2e-150), similar to Arabidopsis thaliana Peroxidase 42, At4g21960 (NP_567641 , 1e-145; based on GDR_Malus v4_contig1152, see Results and Discussion)	At bacterial , Ea common, Inference (Bindschedler et al. 2006)	NZsnEB133738	F1-CCTGGTGTTGTTTCCTGCTC	R1-GCTCTGCTTCTCCTTCCATC	LG10 of M.9 above GD100	LG10 alternate haplotype 1, 13.23 Mb
EG974803	SSH, ‘Gale Gala’, up-regulated 48 and 72 hpi	PREDICTED: hypothetical protein [Vitis vinifera] (XP_002270927, 6e-94 [putative sugar transporter])	At bacterial	NZsnCN896859	F-AAGCTGGACGAAAGCCTCTA	R-AGGGTTTTCCCCTTCGTTT	LG11 of R5-NZ, co-locates with NB118a	LG11, 38.45 Mb
EG974799	SSH, ‘Gale Gala’, up-regulated 48 and 72 hpi	major allergen Mal d 1.07 [Malus x domestica] (AAX18308, 8e-25)	At bacterial	NZsnEG974799	F-CGAGTTCACTTCCGTCATCC	R-TTCTCTTTGCCAGCCTTGAC	LG16 of ‘Prima’ below CH05a04 (Gao et al. 2005)	LG16, 15.75 Mb
Footnotes #	Text
1	Source of EST (project (see below), cultivar derived from, response to Erwinia amylovora (Ea) challenge (hpi=hours post inoculation)),
	cDNA-AFLP= cDNA amplified fragment length polymorphism (Baldo et al. 2010),
	Korban EST= EST from Apple Functional Genomics NSF grant # 0321702 (Gasic et al. 2009) used to assemble ‘fire blight unigenes’ and ‘non-fire blight unigenes’ (see text),
	NA= not applicable, i.e. EST not isolated for tissue challenged with Ea,
	PFR EST= EST database of the New Zealand Institute for Plant & Food Research Limited (Newcomb et al. 2006),
	SSH= suppression subtractive hybridization (Norelli et al. 2009).
2	‘Ea unique’= ESTs unique to Erwinia amylovora challenged tissues (see Methods ‘Candidate gene selection’),
	‘Ea common’= ESTs identified in multiple transcript profiling experiments following challenge with Ea,
	‘At bacterial’= similar to Arabidopsis thaliana (At) genes regulated in response to bacterial challenge (Thilmony et al. 2006),
	‘At SSH avir’= similar to SSH ESTs isolated from At challenged with Pseudomonas syringae in major resistance gene incompatible or avirulent interaction (Mahalingam et al. 2003),
	‘At SSH vir’= similar to SSH ESTs isolated from At challenged with P. syringae in a compatible or virulent interaction (Mahalingam et al. 2003),
	‘At SSH SA’= similar to SSH ESTs isolated from At treated with salicylic acid (Mahalingam et al. 2003),
	‘Inference’= inference draw from specific research report (citation) or other research.

## Sheet: Physically Positioned
EST: Genbank #	Source of EST (see footnote 1)	EST annotation (Genbank #, BLASTx similarity)	Selection criteria (see footnote 2)	Marker name	Forward PCR Primer	Reverse PCR Primer	Genetic map location (based on Celton et al. 2009, unless noted otherwise)	Physical location
EH009547	SSH, ‘Gale Gala’, up-regulated 1 hpi (EH009547) and cDNA-AFLP, M.26, up-regulated 2 hpi (EX982056)	MYB11 [Malus x domestica] (AAZ20431, 1e-70)	Ea common, At bacterial					LG13, 34.34Mb
EX982056	cDNA-AFLP, ‘M.26’, up-regulated 2 and 48 hpi	putative hydroquinone glucosyltransferase; arbutin synthase [Malus x domestica] (AAQ54548, 1E-174)	At bacterial, At SSH avir, At SSH SA					LG1, 14.11Mb
EG974764	SSH, ‘Gale Gala’, up-regulated 48 and 72 hpi	two-component sensor histidine kinase bacteria, putative [Ricinus communis] (EEF47570, 2e-44)	At bacterial					LG16, alternate haplotype 1, 5.42 Mb
EG974811	SSH, ‘Gale Gala’, up-regulated 48 and 72 hpi	DNA-binding protein [Vitis thunbergii] (WRKY-like transcription factor) (CAP08303, 2e-24)	Inference (Eulgem et al. 1999)					LG12, 29.83 Mb
EH034528	SSH, ‘Gale Gala’, down-regulated 2 hpi	S-adenosylmethionine synthetase [Elaeagnus umbellata] (AAK29410, 2e-94)	At bacterial					LG13, 14.25 Mb
EH034670	SSH, ‘Gale Gala’, down-regulated 1 hpi	aquaporin PIP1-2 [Gossypium hirsutum] (ABR68794, 1e-85)	At bacterial					LG1, 12.19 Mb
EB151753	PFR EST, M.9, NA	TMV resistance protein N, putative [Ricinus communis] (EEF44860, 2e-32)	Inference (Takken and Tameling 2009)					LG17, alternate haplotype 3, 12.21 Mb
EH009547	SSH, ‘Gale Gala’, up-regulated 1 hpi (EH009547) and cDNA-AFLP, M.26, up-regulated 2 hpi (EX982056)	MYB11 [Malus x domestica] (AAZ20431, 1e-70)	Ea common, At bacterial					LG13, 34.78 Mb
EX878972	cDNA-AFLP, ‘G.41’, up-regulated 48 hpi	WRKY transcription factor, putative [Ricinus communis] (EEF48991, 1e-15)	Ea unique, Inference (Eulgem et al. 1999)					LG1, alternate haplotype 1, 30.76 Mb; alternate haplotype 2, 25.77 Mb
EX982119 EH034687	cDNA-AFLP, ‘G.41’, up-regulated 48 hpi, and SSH, ‘Gale Gala’, down-regulated 1 hpi	flag-tagged protein kinase domain of putative mitogen-activated protein kinase kinase kinase [synthetic construct] (ABK06448, 7E-62)	Ea common, At bacterial, At SSH avir, At SSH SA					LG9, alternate haplotype 1, 16.87 Mb
EX982076	cDNA-AFLP, ‘G.41’, up-regulated 48 hpi	translation initiation factor eIF-4A [Malus x domestica] (AAQ54496, 1E-22)	At bacterial, At SSH avir					LG14, 15.60 Mb
NOTE:	Since these ESTs were not mapped, marker information and genetic map location are not provided.
Footnotes #	Text
1	Source of EST (project (see below), cultivar derived from, response to Erwinia amylovora (Ea) challenge (hpi=hours post inoculation)),
	cDNA-AFLP= cDNA amplified fragment length polymorphism (Baldo et al. 2010),
	Korban EST= EST from Apple Functional Genomics NSF grant # 0321702 (Gasic et al. 2009) used to assemble ‘fire blight unigenes’ and ‘non-fire blight unigenes’ (see text),
	NA= not applicable, i.e. EST not isolated for tissue challenged with Ea,
	PFR EST= EST database of the New Zealand Institute for Plant & Food Research Limited (Newcomb et al. 2006),
	SSH= suppression subtractive hybridization (Norelli et al. 2009).
2	‘Ea unique’= ESTs unique to Erwinia amylovora challenged tissues (see Methods ‘Candidate gene selection’),
	‘Ea common’= ESTs identified in multiple transcript profiling experiments following challenge with Ea,
	‘At bacterial’= similar to Arabidopsis thaliana (At) genes regulated in response to bacterial challenge (Thilmony et al. 2006),
	‘At SSH avir’= similar to SSH ESTs isolated from At challenged with Pseudomonas syringae in major resistance gene incompatible or avirulent interaction (Mahalingam et al. 2003),
	‘At SSH vir’= similar to SSH ESTs isolated from At challenged with P. syringae in a compatible or virulent interaction (Mahalingam et al. 2003),
	‘At SSH SA’= similar to SSH ESTs isolated from At treated with salicylic acid (Mahalingam et al. 2003),
	‘Inference’= inference draw from specific research report (citation) or other research.

## Sheet: Literature Citations 
Axtell MJ, Staskawicz BJ (2003) Initiation of RPS2-specified disease resistance in Arabidopsis is coupled to the AvrRpt2-directed elimination of RIN4. Cell 112:369-377
Baldo A, Norelli JL, Farrell RE Jr, Bassett CL, Aldwinckle HS, Malnoy M (2010) Identification of genes differentially expressed during interaction of resistant and susceptible apple cultivars (Malus x domestica) with Erwinia amylovora. BMC Plant Bio 10:1 doi:10.1186/1471-2229-10-1
Bindschedler LV, Dewdney J, Blee KA, Stone JM, Asai T, Plotnikov J, Denoux C, Hayes T, Gerrish C, Davies DR, Ausubel FM, Bolwell GP (2006) Peroxidase-dependent apoplastic oxidative burst in Arabidopsis required for pathogen resistance. Plant J 47:851-863
Botër M, Amigues B, Peart J, Breuer C, Kadota Y, Casais C, Moore G, Kleanthous C, Ochsenbein F, Shirasu K, Guerois R (2007) Structural and functional analysis of SGT1 reveals that its interaction with HSP90 is required for the accumulation of Rx, and R protein involved in plant immunity. Plant Cell 19:3791-3804
Catlett MG, Kaplan KB (2006) Sgt1 is a unique co-chaperone that acts as a client adaptor to link Hsp90 to Skp1p. J Biol Chem 281:33739-33748
Celton , J-M, Tustin, DS, Chagné, D, Gardiner, SE (2009). Construction of a dense genetic linkage map for apple rootstocks using SSRs developed from Malus ESTs and Pyrus genomic sequences. Tree Genetics Genomes 5: 93-107
Chagné D, Gasic K, Crowhurst RN, Han Y, Bassett HCM, Bowatte DR, Lawrence TJ, Rikkerink EHA, Gardiner SE, Korban SS (2008) Development of a set of SNP markers present in expressed genes of apple. Genomics 92: 353-358
Eulgem T, Rushton PJ, Schmelzer E, Hahlbrock K, Somssich IE (1999) Early nuclear events in plant defence signalling rapid gene activation by WRKY transcription factors. EMBO J 18:4689-4699
Gao ZS, Weg WE, Schaart JG, Schouten HJ, Tran DH, Kodde LP, Meer IM, Geest AHM, Kodde J, Breiteneder H, Hoffmann-Sommergruber H, Bosch D, Gilissen LJWJ (2005) Genomic cloning and linkage mapping of the Mal d 1 (PR-10) gene family in apple (Malus domestica). Theor Applied Genet 111:171-183
Gasic K, Gonzalez DO, Thimmapuram J, Liu L, Malnoy M, Gong G, Han Y, Vodkin LO, Aldwinckle HS, Carroll NJ, Orvis, KS, Goldsbrough P, Clifton S, Pape D, Fulton, L, Martin J, Theising B, Wisniewski ME, Fazio G, Feltus FA, Korban SS (2009) Comparative analysis and functional annotation of a large expressed sequence tag collection of apple. Plant Genome 2:23-38
Hopkins MT, Lampi Y, Want TW, Liu Z, Thompson JE (2008) Eukaryotic translation initiation factor 5A is involved in pathogen-induced cell death and development of disease symptoms in Arabidopsis. Plant Physiol 148:478-89
Jones DA, Jones JDG (1997) The role of leucine-rich repeat proteins in plant defences. Adv Bot Res 24:89-167
Kruijt M, De Kock MJD, de Wit PJGM (2005) Receptor-like proteins involved in plant disease resistance. Mol Plant Pathology 6:85-97
Mahalingam R, Gomez-Buitrago AM, Eckardt N, Shah N, Guevara-DEarcia A, Day P, Raina R and Federoff NV (2003) Characterizing the stress/defense transcriptome of Arabidopsis. Genome Biology http://genomebiology.com/2003/4/3/R20
Meng X, Bonasera JM, Kim JF, Nissinen RM, Beer SV (2006) Apple proteins that interact with DspA/E, a pathogenicity effector of Erwinia amylovora, the fire blight pathogen. Mol Plant Microbe Interactions 19:53-61
Newcomb RD, Crowhurst RN, Gleave AP, Dickering EHA, Allan AC, Beuning LL, Bowen JH, Gera E, Jamieson KR, Janssen BJ, Laing WA, McArtney S, Nain B, Ross GS, Snowden KC, Souleyre EJ, Walton EF, Yauk YK (2006) Analyses of expressed sequence tags from apple. Plant Physiol 141:147-166
Norelli JL, Farrell RE Jr, Bassett CL, Baldo AM, Lalli DA, Aldwinckle HS, Wisniewski ME (2009) Rapid transcriptional response of apple to fire blight disease revealed by cDNA suppression subtractive hybridization analysis. Tree Genetics and Genomes 5:27-40
Nürnberger T, Kemmerling B (2006) Receptor protein kinases: pattern recognition receptors in plant immunity. Trends Plant Sci 11:519-522
Shiu SH, Bleecker AB (2003) Expansion of the receptor-like kinase/Pelle gene family and receptor-like proteins in Arabidopsis. Plant Physiol 132: 530-54
Takahashi A, Casais C, Ichimura K, Shirasu K (2003) HSP90 interacts with RAR1 and SGT1 and is essential for RPS2-mediated disease resistance in Arabidopsis. Proc Natl Acad Sci USA 100:11777-11782.
Takken FLW, Tameling WIL (2009) To nibble at plant resistance proteins. Science 324:744-746
Thilmony R, Underwood W, He SY (2006) Genome-wide transcriptional analysis of the Arabidopsis thaliana interaction with the plant pathogen Pseudomonas syringae pv. tomato DC3000 and the human pathogen Escherichia coli O157:H7. Plant J 46:34-53
Troggio M, Gleave A, Salvi S, Chagné D, Cestaro AS, Kumar S, Crowhurst RN, Gardiner SE (In press) Apple, from genome to breeding. Tree Genetics Genomes (In press)
Vailleau F, Daniel X, Tronchet M, Montillet JL, Triantaphylides C, Roby D (2002) A R2R3-MYB gene, AtMYB30, acts as a positive regulator of the hypersensitive cell death program in plants in response to pathogen attack. Proc Natl Acad Sci 99:10179-10184
Zhao Y, He SY, Sundin GW (2006) The Erwinia amylovora AvrRpt2EA gene contributes to virulence on pear and AvrRpt2EA is recognized by Arabidopsis RPS2 when expressed in Pseudomonas syringae. Mol Plant Microbe Interactions 19:644-654
