# Supplementary material for: Putative resistance gene markers associated with quantitative trait loci for fire blight resistance in Malus ‘Robusta 5’ accessions
Source: BMC Genet. 2012 Apr 3;13:25. doi: 10.1186/1471-2156-13-25 (PMC3443455; doi:10.1186/1471-2156-13-25)
Supplement: Additional file 2 — Fire Blight Unigenes. Unique contigs (fire blight unigenes) assembled from 5,395 apple ESTs identified from Ea-challenged leaves of moderately resistant ‘Red Delicious’ and highly resistant ‘Geneva 41’ apple rootstock [47]. Worksheet ‘ad file 2’ Columns A = contig number, B = bp length of contig, C = number of EST sequences in contig, D = average EST sequence length and E = contig consensus sequence. Worksheet ‘Fasta’ can be used to assemble sequences in FASTA format. [file 1471-2156-13-25-S2.xls]

## Sheet: Sheet1
contig number ("fire blight unigene"	length	num sequences	av. seq. length	consensus
1	619	1	619	CACGAGGCGGAAACTTCTCTTGAAAATGTATGATCTTGGAGTACGAAGGGTTTTGGTGACGGGGACAGGACCACTAGGCTGTGTGCCGGCCGAATTGGCCATGAGAAGCAGGAACGGAGAATGCTCGGCGGAGCTGCAACGAGCGGCGTCTCTGTACAACCCCCAACTCGTTCAGTTGCTGAGATCACTCAACAGCCAACTCGGTTCCGATGTCTTCATTGCTGCAAACACTCAGCAGACGCGCAATGACTTCGTCAGCAACCCTCAAGCTTATGGATTTTCTACGTCAAAGATTGCATGCTGTGGACAAGGACCTTACAATGGCTTGGGGCTGTGCACGGTGGCCTCAAATTTGTGCCCGAACCGCAACCAATACGCTTTCTGGGATGCATTTCATCC…
2	593	1	593	CACGAGGGAAGTTCAGGACGGTAACTTTGCTTTAAGTAAAGGCTGGATTATTGGGAAGGTGAGTGTATTGGGACTGGATGGAAGCGGAGGAACATCTGCTCTCGAGATTGATGGAGACCAAATGACAAGCATTTCAAACATAGAGTTGATTGCTTCAGAACAGACGTATCTCAATGAGATAGAAGACGGAGGGAAGACCAAGAGCACAGTGGTGGAGGTTGACGGTCTGTCCTTTCCTGTTGGGAAGAACTTTGCCATGTCCTGGAAAGTGGGGACCAAGCCTTAATAGCTAGACCCTTATTTTGAGCTAGCTAGTTTAGGTCCTCTAATTTACTTCTTCTGCAGCCATTCGGGCGGAAATAGTTATGTGTTTGGAGTTATTGTCTTGGTTGTTGATGG…
3	391	1	391	TTGGCACGAGGCAACGGCACCAACTTACTTGATAACCCCGATATCAACCCAGTCATCGAATGCGACTGTTCTTATTACAACAATGCTACATGCCACATCACCAAACTGAGAGTGTATGCTCTTAACAAACGAGGAGTGTTTCCAGAAGAATTTGTGGCTCTGAGATATCTCACATATTTGTTTATCGATCGGAATTATTTCACCGGTCCCCTACCGGCATTCATTGGCAAAATGTCTGCATTGACTCTATTGTCAATTGGCTTCAATCCATTCTCTGGGCCCATCCCCAAGGAGCTTGGAAACCTTAAGGAGCTAACTCTGCTGAGCATCGGATCAACTAATTTCTCCGGAACACTCCCTCCAGAACTTGGTAATTTAGTCACGCTCGAGG
4	578	1	578	TTACGAGGCCCAGAGAAGAGGTCCCCATGACGGCTGATTCTAGTGTGAAGAAATCTGCCCCTGGAGAGCCTCAGATTGCACAAATGACCATCTTTTATGGTGGACAAGTAATCGTGTTCAACGATTTTCCTGCGGACAAGGCCAAGGACGTCATGCTCTTAGCAAGCAAGGAGAGTTCTCAGAGCCACACCGCTCCGGCTTCACCTCCGGCCAAGTCTAACAACGCCTTTGCCTCTCATTTGGGCAAGAGTCCCGTTAATTCCAGCAGTTCAGTTCCTCCGAGCTCCAACATGTTTCCTAACTTTGGCAATCAAGCGATTCAGGAGGGCGTCAAGCCATCCCCTCGACCCGTTGTTTGTGATCTTCCGATTGCAAGGAAAGCTTCGCTTCATCGATTCC…
5	181	1	181	CACGAGGTTAACAACTAATGTCCAATAATATTATAAAAAAAATTTACTTCCATTACAAGAAAGAGTTGATTGCTTCTGAACGAGGAAGACGCAACTGCATTACATATCAAATAACACAAAGAAACCGACTACGCACACAATCTGCAAACATTACGTTTACAAAGGAAACAGAGAGGGATTG
6	624	1	624	CACGAGGATAAATCAGAATGGGGGAAAGAGGTTGGTTGGATCTATGGCTCTGTTACAGAGGATATCCTAACGGGATTCAAGATGCATTGTCATGGCTGGCGATCTGTGTATTGCATGCCCAAGAGGCCTGCATTCAAGGGTTCTGCTCCTATTAACTTGTCAGATCGGCTTCACCAGGTGCTTCGGTGGGCTTTGGGATCCGTTGAAATTTTGTTGAGCAGGCATTGCCCGATTTGGTATGGATATGGGTGTGGTTTGAAATGGTTGGAGCGCTTTTCTTATATAAACTCGGTTGTTTATCCTTTAACATCCATCCCCTTGCTTGCGTACTGTTCCTTGCCGGCCGTCTGTCTCCTTACTGGGAAATTTATTGTCCCTGAGATTAGCAACTATGCCAGC…
7	588	1	588	CACGAGGCATGAACTCATTTAATACGAAAAATCCAACCACATAACAACGGTCAAATAAAGTCAAACATTTCCTTCATCAAAATATTAAGGCTAAAGCTACGATTAGCCTAATCCTAAAGGGTCTAAATATTTGATTAAAATCTAAACCAAAACATCGTCATGATATGTGGTGGTGGAGCGAGATGGAATCAGACGGTAACCGGGGCTTCGGCCACAGACGCCTTCTTCTCAAGGGGGGTGACGAAGAACCAGTTAATGCCGAAAGGATCCTTAATCTGAGCCCAACGCTGCTCGTCGCCAAAGAAAGCACCACCAGCTTTGATCTCCCCAACCGCCGCAGCTCCCGCCTGGACCGCCTTGGACACAGCCGCATCGACGTCCCCAACAGTAAGCAACAGA…
8	685	1	685	CACGAGGCACATATATAGGGTTTAGGGTGAATAATTTATATGTATATACACATTCTGTATATTTCTCCCATTTCCTCATTTATGTCATCTAAGTCGATAACATTTCTTTCATTTCCTTCCACTTCCCCTGTTCCAAGTACACCGATTTGCTTTTGTATTTTCTCCCCCTTATCTGGTAATCTTGAAACCATTGCATGAAGGACGGTGTCATTGATGAGCATTCCTCCAGATGATACGTTATCCACGAAGCCCTTCTTCAGCTGCTCATTGTTTGTAAAGGCATATACTGCAAGAGGCTTTGGCTTTGAATTTATCACACTGAAACTGTCTTCAATCTTCTCAACAGTGACGATGGGCATTAATGGCCCAAATATCTCCTCCTGCATAATTTGAGCGTCT…
9	667	1	667	TCACGAGGTTTTGACTTGTAATTCACTCCATTTTTAACCATTCTTGCTTCATAAGAACACCCATGTTTAACAGAATTGCATACACAAGACAAACTATATACAAGTGATTGAAGACCCAAGTAAAACTTAAAAATCACCATGGGACAGAAACAGCTTCGTATGGTATCACTTCTTTTCGCGATCAACGCAGACTCCCGACGGTCTTTTTATACGTGTACCACTTGGCAATGAAGAGGTATACTCCAAGGTTAAGAACACTCAGCACTGCCAATAGCCAGAAGAAATAATCAAGGTGTCCGTAGTTCAAATTGTTCGGTATCCATCCAGGGTTGCCGTTCTTTGTAGTCCTTTTGGTGACGATGGTGACAAGAATAGAGTTGAAGTAGTTTCCTAGTGCAA…
10	605	1	605	TCACGAGGGGAAAAGCAGGGAAAGTTCAATTTCAATAACGTTGCTGGTCTCGATCTTTAGTTTTTAGATACAAAAACGATGTTACAATAACATGAAAAAGCAGGAGGCCAGGGAGGAAATTAAAATGTGAAACCCAACACAAAGATTTCACCTCTTATATTATTATCTAAGTTGCTGAGAAGAAGCTGCATATTAGGAGGTTACAGTGCCGCAATGCACCCAGTTTCAATCTTGGCATCCAATGGCAGCGCTGCTACCTGAAATATTGACCGTGCTGGGGCTGGAGATGGAAAATATTTAGCATAGATTTCATTGAATTTCTTGAAGTCATTCCAATCAGCCAACAGGATAGTCGTTTCAACCACAGAGGAATAGCTGGCCTCGCTTGCTTTCAGTACT…
11	369	1	369	TCACGAGGCTAGGGGATATGGTTTAACTTTTAATTTCTTACCTCAAAATATGTAATTTTTATTTGTATCTCATTTTTTTGATTCATTCCACATAAAAGAACATAAAAATGAGTCATCTGACGCCTCAAGGACATGAAATGTTACTGCACCTAAAATATATAGCAGCCTCTCGAAGGGAAAAAAGAAGAAAACGCAAGAGCATGAGACTGCAACATTCTTCAACGCGAAATTATATACAGAACATTGTCATCGAAATACAGCCGAGGGCTCTTCCAGTGTAACATAACAGCTTGACTGAAACGTCCATCTACCGCCTTAACATTCCGTCGAGCACAATTGTGCCTTCATGTGCATCCTCTGCAATCCGTA
12	661	1	661	GAATTCCGTTGCTGTCGGCCGGTAAGCAGCTGGAGGACGGCAGGACCCTAGCTGACTACAACATCCAGAAGGAGTCAACCCTCCATTTGGTGCTTCGTCTCCGCGGTGGTATGCAGATCTTCGTTAAGACCCTCACTGGCAAGACCATTACCCTCGAGGTGGAGTCATCCGACACCATCGACAATGTCAAGGCCAAAATCCAGGACAAGGAGGGCATCCCCCCAGACCAGCAGAGGCTTATCTTTGCTGGAAAGCAGCTTGAGGACGGCCGTACCCTCGCCGACTACAACATCCAGAAGGAGTCCACTCTCCATTTGGTGTTGCGTCTCCGTGGTGGCATGCAGATTTTCGTCAAGACCTTGACAGGAAAGACCATCACCCTGGAGGTCGAGAGTTCGG…
13	510	1	510	TCGAATTCCGTTGCTGTCGCAACTTTTGCCACTCATGGCTCCTCCTCCTCCCAAATTCTTCTCTCTCCTCTTCCTCTTCTCTCTCATCCTCTTCTCTCTCCAAGCTCAAGCCAGAGACGGCCAATTCTTTAGCAAAGTCGCCAGCTCCAACAGCAACAATGTGAAGGAATCAGAGCTCCCGAACTACAACAACTACTACAATTTTGAGAAGCAGGGGATGAGTAACGCTAGGTTTTTGAACGGCAAGTATTACTACGACCGGAGCAGCGAGAGCAACTACAACCAGAACCAGTATGGAAACCCTTAGGGTTGTGGACTCGAAAAACTGGTACAATAACAGGGGTAATTACGGCAACGGAAACCAGACTGAGGAGGAGCAACAGAGCGAAGATCAGTTCG…
14	659	1	659	GAATTCCGTTGCTGTCGAAAGAAGTAAAGCACTCAAGCAAAGAAGAGAAAACAGAGAGAGAGAGCAATGGCTTCCTCCATGATTTCCTCCGGTACCGTGGCTACAGTTTCCGCCCCCGCTCAAGCCAGAATGGTTGCTCCATTCACTGGCCTCAAGTCCTCCTCAGCTTTCCCTGTCACCAGAAAAAGCAATGACATTACCTCTATTGCAAGCAATGGAGGAAGAGTGCAATGCATGCAGGTGTGGCCTCCACTTGGACTGAAGAAGTTCGAGACCCTCTCTTACCTTCCTCCCCTTTCTACCGAGTCCTTGGCCAAGGAAGTTGACTACCTCCTCCGCAAAAACTGGGTTCCCTGCTTGGAATTTGAGTTGGAGCATGGATTCGTGTACCGTGAGAAC…
15	695	1	695	GAATTCCGTTGCTGTCGGTCCCCAACTATCCGAAGCCACTTGCAACGTCTCCTTTTTCTTCTTTCAAATAAGAAAAAAGTTAAATAACGGACTCGGTGTAAATATAATACAAATATAGGTCAACACACCCTCATAAATCCCTATTCACCTACTCCCCTTGTTCTTCCTCAAGCGGCTTTGATTTCACGACCAAGCAGATCAGACATTTTATGGATAAAGCAGGACTTGGCAAGGAGGCTCCTGAAGAAGTGACTCGTGAGTCGCTTATTTCCATTTCTTACTCTGAACCAGAGAAGAATCTGACTTCAAATCTCTCTTCTGGAAAGTCGAATGGCGAGGCAATAGATGCTGATGGAGAAGAGAAGTTTAGATCTGAACTGATCTCCATTTCCTATGCAG…
16	828	1	828	TGAAGGGTCTGGACGGGGGAATTGGGGAACACCCTCCGATGACATTGCTCCGGAGATTGAGGAGCCTGGCACTGAAACTGAGAAGAATTTTGGTGCTGAGAAGCAGTCGGGAGAGAATGAGGCTGCAGATGCCAACAAGGATAGCACTGTGAATGAGACGGAAGAGAAGGAGTCTGAGGAGGAGAAGGAAATGACATTGGAAGAGTACGAGAAGGTGCTTGAAGAGAAGAGGAAGGCTCTGCTTGCATTGAAGACTGAGGAAAGAAAGGTTGACGTAGACAAAGACTTGAAGGCCATGCAGCTGCTTTCAAACAAGAAGGAAAATGATGAAATCTTTATCAAGCTGGGTTCTGAGAAGGATAAGCGCAAAGAGGCTGCTGAGAAAGAAGAGAGAGCCAA…
17	681	1	681	CACGAGGGATTACGGAGGTGAACCTTTTATTAATGGCCAAGCTGTGCCATATGATCCCAAGTACCATGAAGAATGGATAAGAAACAATAGTCGAGCAAATGAGAGAAATAGACGTAATGACAGACCTCGTAACTTTGACAGATCCAGGAACTTTGAAAGGAGGAGGGAAAATACCGGTCCATCTCCTATGCCTAATCAAGCTGGCCCAAATTCGGGACCTGGACCTGCCAACATGGGTCCTCCACCCCCCAACAGGGGTCCTCCACCTCCCAACATGGGTCCAGGCCCGATGCCTCCCAACATGGGTCCTCCACCCCCCAACAGGGCTCCAATGCCGCCTCACAACATGGGTCCACCAAACAACTACAATAATCCCCCGCCAAGCAGCAACTGGAACTC…
18	540	1	540	CACGAGGAGATGATGTTTCAGAAGACATAAAGATCGTCAAAACACGGCTGAAGTTCCGGGTGGAAGAAAAAAGATTGTCAAACCAACTAAAATTAACAGAACAAGAAGCATGTTTCCCTCATAACATATTGCAACCTCGCATTCAACTAAATCGAATTGGAACCTAAAATTATAGAATATGCTAGTGCCCGCGCGGTTCTAAGAAATCCGTAGCTCATGGGGTTACCACAATCCGGCCTGCAACTTGGTCAAGATCGCGTTGACCGTTAGATGTGATTCTCCTCCCCCCCTTAGGATCAACATCAACAATGTTCAATTTCTGTAACTGTTGGAGAATGTGTCGGGCAATAGCACCACTGCTCTCGCAGAAATGTGGTGGACGACTTCCATTCCTCTGGC…
19	572	1	572	CACGAGGGATTCTACAAAATCTGCAGGGGCCGAAACATCTGTGGCGTGGACTCCATGGTCTCGACTGTTGCTGCAGCTTCGGTTAAGACCAACTCAGAGTAGTAGGGTTCAACCCTAACTTACAATAGCAGTTGTGTTTAATGTATATACAGTTGTGGTGATATTTATCGGGCCACGGCGATCGATTTAGCGTTCAATAAGTTGAGGGGAGCTATCCCGAAATCTATCATTTCGGCTTCGTATATCGGGCACTTGGATTTGAGCCACAACCACCTCTGCGGGCGGATTCCGGCCGGGCCGCCGTTCGATCACCTCGAGGCGTCGTCTTTTAGTTACAACGATTGCTTATGTGGCAAGCCACTAAAAACTTGCTAGCTTAAACATTAGATTGCGAAGGTG…
20	595	1	595	GCACGAGGACTTCATCGAACAGTTTCCGATTCAGAAATCCAAGCTTGAAACAAAATGACTGGGCGTGGAAAGGGAGGAAAGGGTCTGGGAAAGGGAGGAGCAAAACGTCACCGTAAGGTCCTCCGCGACAACATCCAGGGGATCACAAAGCCGGCCATCCGCCGTTTGGCTCGCAGGGGCGGCGTGAAGCGTATCAGCGGTCTGATCTACGAGGAGACACGTGGAGTGCTCAAGATCTTTTTGGAGAACGTCATCAGAGACGCCGTGACCTACACCGAGCACGCTCGCCGCAAGACCGTGACGGCCATGGATGTGGTCTACGCGCTCAAAAGGCAGGGCAGGACCCTGTACGGGTTCGGTGGCTAGGGTTTTTGGGGGTCTTCAAGTCTTGCTGTCAAG…
21	699	1	699	CACGAGGTCGACCTCCAGCATTGCCCTTCCCAGTTTCGAAATCCGAATCCCCGGATCCGATTTGGGTTCAAACCCAAAATCCATATGTTTCACTTGTCAGCCTCGTTTGCTTCCTCTCACGCGTCGGAGCAACAGTAAGAGTAGATCAAGAGGAGGAGTTGTGATGGCGGTGGCAGTGACTGGCAATGACCAGTCCCAAGTGGAAGTCGACGTCTCTCTGAGCCCACGAGTCAACTCCGTCAAGCCTTCGAAGACAGTCGCCATTACTGACCAGGCCACGGCTCTCGTGCAAGCCGGAGTGCCCGTCATTCGATTAGCTGCTGGCGAACCTGATTTCGATACCCCTTCCATCGTAGCTGAGGCGGGTATCAATGCGATTCGCGAAGGCTTCACCAGGTA…
22	593	1	593	CACGAGGACCCAAATCTATCTTCCGAAACGACACCGTAAGACGCGACAATGACAGGCCGTGGAAAGGGAGGAAAGGGGCTGGGCAAGGGCGGAGCGAAACGGCACCGTAAGGTCCTCCGCGACAACATTCAGGGAATCACCAAGCCGGCAATTCGGAGACTGGCCAGAAGAGGTGGGGTGAAGAGAATCAGCGGCCTTATCTACGAGGAGACCAGAGGCGTCCTCAAGATCTTCTTGGAGAACGTGATTCGCGATGCTGTTACCTACACCGAGCACGCGCGGCGGAAGACGGTGACCGCAATGGACGTCGTCTACGCTCTCAAGAGGCAGGGCAGGACCCTGTACGGATTCGGGGGTTAATTTTGTAAATTGGGATATCGGGGTTTCGAATGGGTCGGA…
23	574	1	574	GCACGAGGCGTAAAAGCACTTATATTCAGAGCTCAATTACAGATAACAATCACCCAAAATTCAAATTTCTTCATCCTTGTAACTATACTTTCTAATAACAAATCCACAAACATTTGGAAACATAAAAGCACTTCCGTTCATCCAAATTCTTCAACTAGAGTCGGTGCTCACACAATAACTAATGATTTCGTCCACATAGCATATCATTAACCACCGCCGCCAGACCCATACTTTTTGCCAAGAAGTACGACTTGCAGCTTGTCATAGCCAGCAAGCACACCGGCACCTGCAACAGCACGCAATATGTTTGCTCCAGCACCCTTAAACAGCGACTTAGCACCTTCGTTTTTGATGATTTGCTTAAATGCATCAAAAGAGCTACTGTATTTCACAGCTTCT…
24	459	1	459	CACGAGGCTCTCTCTCTCGTCGCAGCCCTTCGTTCTCAGATCAAGCGAAATGGCGGGTCACAAGATTGCTCATGCCACATTGAAAGGTCCAAGTGTTGTCAAGGAGATATTGTATGGATCGGTGCTTGCCTTGGCTTGCGGGAGTCTGTGGAAAATGCATCACTGGAATGAGCAGAGGAAAGTGAGGGCGTTCTACGACTTGCTCGAGAAGGGTGAAATCAGTGTTGTCGTTGAAGAATAGCTATTCGCAGTTCCGACCATGAATCCAACACCCAGTTAATCATTCTCCCTTTCCATTTAGTTTGGTCTTGAAATTATCAAGTTTATCAACTGTTGTGGATTACAGTATTACTTCAAAAATCAAACTATGTCATTGATATTTGCTTCCTTGTGATTGCA…
25	639	1	639	CACGAGGGTTTGACATTATCACCTTGGGGGAAATCTTGCAAATCAAACCATTACAAAAACTAGAAAGCAATTGGGAAGCCAATCAGTTTTTAATCACTAGACATCCCAGCGACGCACAAACATAAATGGTAGATGGTACTGGCATTCAACACTGATCATAATCTAGTACACATAAATATAGTTTCAAATGGAAGTAGTACACATAAATATTAGTTTCACATGGAAATATGTCTTAGGTCCTGGAATCCAAAGCCAAGATGGTGCTGAGATTCATGGGGTACATGTACTTTTCATCCCCTGTCAAAATATTCTCAACGATCAGTCTGTTCCCCTTTTCGGACGGATGAAATGCATCCCAGAAAGCATATAGGTCGCGGTTCGGGCACAAATTGGAAGCTC…
26	641	1	641	CACGAGGGCCGATCCTCAGCTTCCACTCGCAAGTTAATTCGCCCTTTTTGATAAATGCTTATCCCTACTTTGCTTACAAGGCCAGTCCAAGTGAAGTTTCTTTGGAGTACGTGCTGTTCCAGCCTAATCCTGGCATGGACGATTCAGTCACGAATCTCCACTACGACAACATGCTGGATGCCCAGATAGACGCCGTTTATTCTGCCATCAAGGCGATGGGGCATTCAGACATCGAGGTCCGGATATCCGAAACCGGGTGGCCTTCGAAGGGGGATGCGAACGAGGCCGGCGCCACGCCGGAAAATGCTGGTATTTACAATGGTAACCTGATTAGGAAAATTGAAGAGAAGCAAGGGACGCCGGCGATGCCTAAAGTTCCGGTCGACATTTACGTTTTTG…
27	592	1	592	CACGAGGCTCCAATGGCTTCCTCCTCCCTATCCCTCCTCTCCCCCCACAATGCCTCCACCGCCACCCACCTTATCCTGCGCACCCCCAAATCCCCTAACATGCGCTCTTCCTACCGACCCATGTCCGTCAAAGCGCGCACAGTCCCCGCGCTCACTCAAGATGACCTCAAGAAGCTCGCCGCCGACAAGGCCGTCGAGTACGTCAAATCTGGAATGGTCCTCGGCCTCGGCACCGGCTCCACTGCCGCCTTCGTGGTCTCCAAGCTCGGTGAGCTCCTCAAATCCGGCGAATTGAAGGACATTATTGGAGTCCCGACTTCCAAGCGCACGGAGGACCAAGCTCGCCAGTTGGGTATTCCCCTTTCCGTGCTCGACGATCACCCGAAGATCGATTTGGCG…
28	466	1	466	CACGAGGCAGCGGCATCACCGATCAGCCATGGGTAAGGTTCACGGATCGCTCGCACGTGCCGGGAAGGTTAGGGGTCAGACTCCGAAGGTGGCGAAGCAAGACAAGAAGAAGAAGCCCAGAGGCCGCGCCCACAAGAGGCTGCAGTACAACAGGAGATTCGTCACAGCCGTTGTTGGATTCGGGAAGAAGAGGGGGCCGAACTCTTCCGAGAAGTAAGGTTGCTCTGTGAGGACTTTTACTGGTTTTTAATGAGGGATTAGTTTCATTTTAAATATGGATTGTGAAATTTTGTAGCAGTTCGATTAGCTTCTGGTTATGTTTAACTTGTACCCTTTAGGAGCACTCTCTATGATGTTCAGATTGGGAAATGCTTAGTAATATGTTTTACTTTTGACCAC…
29	645	1	645	CACGAGGGGGCGAAGAAGTGAAGGCGGCGCCGGTGGTTCCGGAGTCAGTGCTGAAGAAGAGAAAGAGAGAGGAGCAATGGGCCCTTGCTAAAAAGCAAGACCTCGAATCTGCCAAGAAGAAGAGCTCCGAAAACCGCAAGCTGATCTACAACCGGGCCAAGCAGTACGCCAAGGAGTACGATGAGGAGCAAAAGGAGTTGATTCGATTGAAGCGCGAAGCGAAACTGAAGGGTGGGTTTTATGTAAACCCAGAGGCCAAGCTGTTGTTCATCATCAGGATTCGTGGAATCAATGCTATTGACCCAAAAACTAAGAAGATTTTGCAGCTTCTTCGTTTGAGACAGATATTCAATGGTGTGTTCTTGAAAGTAAACAAGGCCACATTGAACATGCTTCACA…
30	455	1	455	CACGAGGGAGAGAGAGAGAGAGAGAGAGAGAGAGAGAGAGAGAGAGAGAGAGAGAGAGAGAGAGAGAGAGAGAGAGAGAGAGTCAAAACGTGCTTCGATTTAAAACAACGAAACAGAACCAGTAGATAATGTCGAACCATAATCTGAAACTTCAAATGAAACTAATGCCTCATAAGAAAACAGCAAAAAGTCCCCAAAAAGCAACCTTACTTCTCGGAAGAATTAGGCCCCCTCTTCTTCCCGAACCCAACAACGGCGGTGACGAATCTCCGGTTGTACTGCGCGCGCTTGTGAGCGCGACCTCTGGGCTTCTTCTTCTTGTCTTGCTTGGCGACCTTCGGGGTCTGACCCCTGACCTTCCCGGCACGCGCGAGCGACCCGTGAACCTTACCCATGGCT…
31	441	1	441	TCACGAGGCTCCGCCTGAAGTCGTGAAACAGTTTGAAGAGGTTTTAACTGCAAAACCTGAGGTTAAGAGCCATGTTAAAATATTCCCGAAAGTGTCACATGGGTGGACGGTGAGGTACAGTGTTGAAGACGAAGCAGCTTGTAAGTCTGCCGAGGAGGCTCATCAAGATTTGTTGAAGTGGTTCTTGAACCATGTCAAGTGAGTGGCCTCATCAAGATTTGTTGAAGTGGTTTTCCTTATCAGCTGCTATCTATTAGTAATGGATAAATAATGCCTCTGGAGTTTTATGTTCGTATTTGTTTAAAGTTTTGTAGTAGAATTTTACGGCTTAATTTTCATGTATTCCATAATTCTGAATATAAGTACATACAATCCTTATTACATAAGGAAACAATAAAG…
32	679	1	679	CACGAGGCTAATTCACTACACATTTGTCGGCAGAGCTTTGTGCTCACTGTTGACCCAAACCAGTGCTCAGAACTTTCTCCGCCGCCGCCGCCACTCAACACCCACTTAATCAAACATTCTACCTCACAATGCAGCTCCTCCACGGCGGCCTCGGCCTTGTGTTGGTTCTGAATTCGTTGCTTCTGCTTGTGTCTTGTCAAGTTCAGCAACCCCGGGCCAGCACCCGCTGGCTCCCAGCCATCGCCACCTGGTACGGCAACCCCGAAGGCGACGGCAGCGACGGCGGAGCGTGTGGGTACGGGTCAATGGTGGACGTGAAGCCGTTCAGGGCGAGGGTTGGTGCGGTGAACCCGGTTCTGTTCAAGAGCGGCGAGGGGTGCGGCGCGTGTTACAAAATCA…
33	691	1	691	CACGAGGCTTATCGCAGGTCTCCATGGTTTCAAGACTAAAACATGAGAATGCTGTCGAGCTTGTTGGTTATTGTATTGATGGCCCTCTCCGTCTCCTTGCCTATGAGTATGCTCCTAAGGGGTCCCTTCATGATATTCTCCATGGTCGGAAAGGTGTTAAGGGAGCACAGCCAGGTCCGGTTCTGTCATGGGTACAAAGGGTTAAAATTGCTGTAGGAGCAGCGAGAGGACTTGAATATCTACATGAAAAGGCGCAGCCTCATATAATCCATCGTGATATTAAGTCCTGCAATATACTGCTTTTTGATGATGATGTTGCAAAGATTGCTGATTTTGATCTGTCAAATCAAGCACCTGATATGGCAGCACGTCTTCATTCTACTCGTGTTCTTGGGACTT…
34	461	1	461	CACGAGGGTCGAGCTGAATGGAAGGCTTAACAAGTGTGGGGTTATCAGCCCTCGTTTTGATGTCGGCGTTAAGGAGATTGAGGGATGGACTGCAAGGTTGCTTCCCTCTAGACAGTTTGGATACATTGTGCTGACAACATCTGCTGGCATTATGGACCACGAGGAGGCTAGAAGAAAGAATGTCGGTGGTAAAGTGCTTGGTTTCTTTTACTAGGCAAAGCTTCAACGAATGAGAATCGAGTTTTCCTGTTTCTGAGAGGAGCTTTGGGGTGTACTTTTGAACATCTTAGGATACGTCTATGTTTCAATTTGTGTTTGTTTTGGATGCTGATAGAGATTACTGAAACGTTATTTGCTTTACTTTTATCTTATGGAATCCAAATTTTGGCTTCAATCAAG…
35	717	1	717	CACGAGGGAGGGTTTTCAAAGGTACAGAGAAAATCTCAATTTGTAAAGCCAAAAGGAAAGCATGAATGATAGCTTGGGAAGGAAGCATTCTAACATTGTATGAACTATACACATACCCCCCAAAACACCATGTAAACTATATCCACCCTCGATAAATCTATGCTTCTCCACTCTCTGTACACCGAAAAAACTGACCCAGCGCGCTATATCAACCAAATGCCAATGGAGTGACTGTAGTGCTCATTCATATCACAATATCCATACATTGCTTGCAGCCCTCTCAAATAGAAGTTGCCTCATCTGCCTGGCTTACTCTGCTCCGGTGGTGATGCTTTCCATGGCGGCGCCTCCCTTTCCCGAATGTGACAGGGTCAAATACACGCAGTCTTTCAGCTTCTT…
36	682	1	682	CACGAGGATAGCTTTCATTCTTCTTTTGTCTGTTGAGTTCCTTGCTTTTTACCAGTAGAACTAAAAGTCCGTATTCCATGCCAGACTTTTACAACTGGAATAGAGTCAAAGTTAGGTATTGCGACGGGGCATCATTCACTGGTGATGTTGCAGCTGTAAACCTAGCTACCGGTCTTTTCTTCAGAGGAGCAAGGATTTTTCGTGCAGTCATTGAAGAACTATTAGCAAAAGGAATGGGGAAGGCTAAAAACGCTATTCTCTCTGGTTGTTCTGCTGGTGGATTGGCGTCCATTCTTCACTGTGACAACTTCCATGCCCTCTTACCTGTTGGAGCTAAAGTGAAATGCGTTTCAGACGCTGGTTACTTCATTAATGCGAAGGATGTTTCTGGAGCACGAC…
37	715	1	715	GGACTGAACATACACGATTGCAAGCAGGGTGGGAACGCTATGGTGAGGAACTCCCCAGAGCACTTCGGGTGGAGGACCATATCGGACGGCGACGGAGTGTCGATCTTCGGTGGGAGCCACGTGTGGGTGGACCATTGCTCGTTGTCCAACTGCAAAGATGGGTTGATTGATGCTATTCATGGGTCCACTGCGATAACAATTTCAAACAATTACATGACGCACCATGATAAGGTGATGCTTTTGGGACATAGTGATTCGTATACACAAGACAAGAACATGCAAGTCACCATTGCATTCAATCACTTTGGAGAAGGGTTGGTTCAAAGAATGCCAAGATGTAGGCATGGATATTTCCATGTGGTGAACAATGACTATACCCATTGGGAGATGTACGCTATT…
38	446	1	446	CACGAGGACTTTATGAAGCACTAATCAACATCATCAAATGTCTGAGCATGAATTATACCACTCAGCAAATTCCAAACCTTAAAGAACCACGCTGTTCTCAAACCTCTACTCTTCCAAGCGACAAATTTTACACACAAATATTGGCACATAAAATTGCAGACATTGTTCTGATTCATAGTAAATAGAATGCAGTTGGGACGATAAGGTTCAAATTATTCTTGTCCTTCACTGAAAATAGAACGCTTCACAGTAATGACGATACCATTCACTTGACATGGTTCAAGAACCACTCCAACAAGTCTTGATGAGCCTCCTCGGCAGCCTTACAAGCTGCTTCATCTTCATCGTTGTACCTAGTGGTCCACCCGTGTTCCACTTTTGGAAATATCTTCACACGGC…
39	695	1	695	CACGAGGCTAGAATCTTTACAAACAGGATCCAGATTCAATAAATAAAGGGAGTTTTAACAAAGCATTCCTGGGACCGTTCACTTTTAAAGAAAAACCACACTGACACACCCCGTCCCGAAGAAGGCGTGCTGGCCGTCACGTGAGAGTGACGTAACCATTTACACAGTTCGGAAGCTCTTAAAATACAATTACTAAATGGAAACCCCTAAAGGTGAGTCCTACTTTTGTGAATTCTGTCAAAACGCCGTTGGGTTCCTCGTGGCCACCAAAGCTCTGCTAACTTAAACCTGGAGTTCGCCCAACAACTCCCTAGCACCGTACATCAAGGCGTCGTGATGATCAGTGCCTGTGGCCAAGGCCAATTTGGCCTGGAAGTGCTTCAATTTCACCAAAACCGT…
40	671	1	671	CACGAGGATATTGTATGCCCGGCAATCGGATCGAAGCCCTGAGATTGCATTCATCCATCACCATGTGCTTGAACTTAGGAATGAGACAAAGGGCCTTAAGTGGAACTTAAGAATAAGGGATAAGGTTGAATGGAAAGTGAAGAACGAAGATATGTTATGGCTAAGCCATTGGATTATGGGGAACAATGAATTGGAATGCGGGGAAGAAGTGTGTTTTGAAATCGAAGAGCAAGACGGTTTCATCACAAAGGAGCTTGGAGTCCAGTTTGTGTACGAGCAGCAAAATAAGGATAAGGAGGATGTCCCACCAAGTAGTGAAGATCCAATGATCCTACGTGACAGATCGCCTTGGAAGTGGAGCTCATATTTCCTTGGACAGGGGTATAGGGGGGCAACTGC…
41	650	1	650	CACGAGGCTCTTCTGTGTCCGCGTCGCCATGGAGGTCCAACCAGGCCGCCACCGCCTCCTCCTTTATCCTGTCCCGAAATCTCATCGACGGCCGTGACTTCTCCGATGGGCTCAGATCCGCCTATTTCATCCCTGACTTGTATCTTCCGTCCAGAGGTTTTGCGTCTGGTTCACTGACCCCTTCGGGGGACAACAATCTAGTTCCAGACGTTCCGCCAACTGTGGCAGCTGTCAAGAACCCTAGTTCAAAGATAGTTTATGACGAGTACAACCATGAGCGTTACCCTCCAGGTGACCCCAGCAAGCGTGCATTTGCCTACTTTGTCCTCACAGGTGGTAGGTTTGTCTATGCTTCTCTGATTCGTCTGCTTATCCTTAAGTTTGTGCTAAGCATGTCAG…
42	650	1	650	TGCACGAGGCTGCTTCAGCTGCTCCGACCGAAAAAATGGCCTCCATAGCCCTCAAATCCTTCATCGGCCTCCGCCAAACTGCCGCGGAGAAAACCCATTTTACAATCCAAGCAAAACCCATTTCTCCAAACCCCTCAAACCACCGGACCCTCCAAGTCAAAGCCGCCAAAACCAGCCCAAAAGTCACTGGCCGAAACCTCCGCGTCGCCGTCATAGGTGGCGGACCCGCAGGGGGAGCTGCCGCAGAAACTCTCGCCAAGGGCGGCGTCGAGACGTTCCTCATCGAGCGGAAAATGGACAACTGCAAGCCCTGCGGCGGCGCCATCCCGCTCTGCATGGTGGGCGAGTTCAACCTCCCACTGGACATCATCGACCGCCGCGTCACCAAGATGAAGATGA…
43	443	1	443	TGCACGAGGGGAGTTTTTTTTTTTTTTTTTTGCGAGAAATTAAGCCAAATAAAAATAACATTTCCAGAAGTCCTCAAAACATAAATCCTTCCGTTGTACCCAGAAATCATCGAGCAGATGGTCCCAATTGGATTCCTACAAAAGCAAATTTCAAAATACCATAAAACCCTGAGCATCCGTACCCTTCGAGACCCCAGCCCCAAATTCAAACTTTACACCTAAAAACCCTAATTCCATCGCCACTCCCCAAATACCCAGTTCCCAAATTACTACACCAAATCCTTAAGAGCTAGTAAACTTGGGCACCGACTTAGTCCCCTCAGAGACAGCGTGCTTGGCGAGATCACCGGGGAGCACCAAACTCACCGCCGTCTGAATCTCCACGGGAAGTGATTGTTG…
44	558	1	558	GCACGAGGCTTAATTCCTCTCTTCCTCTCTCTCTCTGAAAATCTTTGTTTGAGCTCTGTTTCTCTCTCTACAAATGGCTCGATTCAGCGGCGTCGTTTTGGTGCTAATGGTTTCTCTCTTGCTGGCCTCGACCTGGGCGCAATCCCCTGCATCGTCACCAGCCAAGTCTCCCTCACTTTCCCCTAAAAAATCTCCCGCCGCCCCTTCTCCGTCGAGCACTCCACCTACTGCCGCCGCTCCTTCTCCATCGAGCACTTCACCATCCGCTTCTCCTTCGACATCTCCCGTCGCTGACTCTCCACCTTCTTCGTTTCCGACTACTTCTCCATCTTCAGTTTCTGGACCTCCCTCCGAGGCTCCCGCTCCTGCTAACGGTGCTGTTTTGAACAGGTTCTCAGC…
45	695	1	695	CACGAGGGTGAATTACAACTACTGTGTCTATGAGTCAGACATAGCAACTGGCTATGGGGTTGGTGCATTTTTGTTCTTCTTGGTAGGTCAGGTCATTATAATGGTGGCAAGCCGATGCTTCTGTTGCGGGAAGCCATTGAGGCCTGGAGGGTCAAGAGCTTTGGCAGTTATCCTTTTCATAATCTGCTGGGTATTGTTCTTAATCGCTGAGGTGTGCTTGTTGGCGGGTTCGGTGAGGAATGCATACCACACCAAGTACAGGACCATTTTCAGCGAAAGCCCTCCAGATTGCCAGCAACTAAGAAAGGGAGTTTTCGGTGCAGGGGCAGCTTTCATTTTCCTCACCACAATTGTTTCTGAGTTCTACTATGTTTGCTATTCCAGAGCCAGGGAAAGCTT…
46	655	1	655	GGCACGAGGAATTCTCTAGCCACTACATCAAAGAACAATGATGAAGTGAATGGAAAACCTGGTCCCGGTGGACTTTTTGTCAAGGTCAGCATGGATGGGGCTCCCTACCTGAGGAAGGTAGACCTGAGAACCTACTCTACATATCAAGATCTGTCTTCTGCTCTGGAAAAGATGTTCAGCTGTTTTACCATAGGGCAATACGGGTCCCATGGAGCTCCGGGGAGGGAAAGACTGAGTGAGATTAAGCTGAGAGATCTTCTTCACGGATCAGAATATGTTCTTACATATGAGGACAAGGATGGTGACTGGATGCTTGTTGGGGATGTCCCATGGGAGATGTTTATTGACACATGCAAGAGGTTGAAGATAATGAAGGGCTCCGATGCCATTGGTTTAGCT…
47	662	1	662	TTGGCACGAGGGCAACTTCAAGAAGATCCTCAAGCGGCTGCGGCCCAGTCCTCCGCTCCGCTCCACCACCCGCCGTAAGGTTCCAAAGCACTCGGTATTCCTCTTCCTCCGCCTTTGCTTCCTCCACTTCCAGCTTCACCTCCCGCTCCTCCACCTTCTTCAACCGCACCGTCTCCCCCCCGCGCCTCAACGTCGCCACCGCCTCTCCCTCCGCCCAGTCCGTACGTTTCTCCTTCGACCGCCCAACCTCCCCCAGCCGATCCATCTCCGTCTCACCACGCGGCACCGGCGGCCACCACCACCACCACACCGCCGTCCCCAGCGGCCGGAATATCAGTCAGCCGAAGCGAACCTGCATGTGTTCCCCTACCACGCACCCCGGCTCCTTCCGCTGCAGCC…
48	703	1	703	CACGAGGCTCGATTAACCCAACAAAATGGCTACCCTTAACACGATCGCAGCTCACAACCTCCCTTCACCCTCAACCTCCTCCTTCGCCACCCAATCTCACAAACCCAACTCGCTTTCACCCTTCTTCTGCACCCAAACCTCCAGCAAACCCCACCCACCACGGCTTCCGGCCTTCCCGACCAGGAAAAAACGAAGCTGGATTGTTAGATCGATCACGGAGGACAGAGAGGTGGTTCCCTTGAAGAAGAAGGATACAGGGGAACAAGATAGCAGCTTGCTGCTTAATGGGTCGGGAGAATTTCAGGCTCTTTCGACATCATCGGAGGAGAAAGGAGAGGGGGATGATTTGGATAAGCTGACGAGCAGAGCTATTAATGCGTTAATTGTTCTGGGATTTGG…
49	709	1	709	CACGAGGGCAAGAATGAAGATCTACTCAGTTTCAACTAGGTGCTATTATGCGTTTGGGGCACTTGTATCTGAAGAGGTTTCACTCAAAATCAAAGTTGCCTGGAGTCCGTTGGGTACTTCCTGATTCCTACTTGGATGTTAAGAACAAAGATTATGGAGGTGAACCTTTTATTAATGGCCAAGCAGTGCCATATGATCCCAAGTACCGTGAGGAATGGATAAGAAACAATAGTCGAGCAAATGAGAGAAACAGGCGTAATGACAGACCTCGTAACTTTGACAGATCAAGGAACTTTGAAAGGAGAAGGGAAAATATGCAGAATCGTGATTTTCAGAATACGGGTCCATCTCCTATGCCTAATCAAGCTGGGCCAAATTCAGGACCTGGACCTGCCAACA…
50	602	1	602	TTAGCCGAGCCTGGTAAGCATGTTGGCATTGTAGGCCTTGGCGGGCTTGGTCACGTTGGTGTGAAATTCGCTAAGGCCTTTGGGGCAAAAGTGACTGTGATTAGTACCTCCCCTAGCAAGAAAGATGAAGCTCTGAAGCAACTTGGGGCTGATTCATTCGTGGTTAGCCGCGACCCCCAGCAAATGCAGGCTGCCATAGGAACACTGGATGGCATCATCGACACAGTCTCAGCTGCGCATCCCATTGTGCCCTTACTTGGTCTTTTGAAGCCCCATGGGAAACTTATTCTGGTGGGCGTACCAGAAAAGCCACTTGACCTCCATGTGTTTCCTTTAATCATGGGAAGGAAGTCGGTGGCGGGTAGTGGAATCGGAGGAATGAAGGAGACCCAAGAAATG…
51	507	1	507	GCACGAGGAGAAACTCTAACATCAATTTAAAGCAGGGAAAAGATCGTCAAGAACAATCTGATGTTTTACAGAAACCTAATAACAAGGATAATTAGAACCACGATATTTGCTTTAAAGCTCCAACAAGGTAGAAAAGTAACACAAGTAGATTTAGAAAAGAGAGGTTCCCTTCCCCTTCTTGTCTCCACCAATCTCAAAATGCTTGCACCTCTTGATCGGGTGCTGGGACACATGCTTGCAACCCTGGCATTGGAGCCTCAGAACAATCTTCTTGGTAGTTTTTGCCTTCTTGTGGAACACTGGTTTGGTCTGACCTCCATAACCTGACTGCTTACGATCATAACGCCTCTTTCCCTGAGCAGCAAGGCTATCCTTTCCTTTCTTGTATTGGGTAACCTT…
52	619	1	619	CACGAGGGTATCCTCTCCTCATCAGTTCTGTGGGCATCATTGTTTGTTTAATCACAACCCTATTTGCCACTGATTTCTTTGAGATCAAGGCTGTCAAGGAAATTGAACCAGCTTTGAAAAAGCAGCTTATCATCTCCACTGGTCTCATGACTATTGGAATTGCAATTGTTAGCTGGATTGCTCTGCCATCATCCTTCACAATTTTCAATTTTGGAGTTCAGAAAGTTGTTAAAAACTGGCAATTGTTCTTGTGTGTGGCTGTTGGTCTTTGGGCTGGACTCATTATTGGGTTCGTCACCGAGTATTATACTAGCAACGCATACAGCCCTGTGCAAGATGTTGCTGACTCCTGCAGAACTGGTGCTGCCACCAATGTTATCTTTGGGCTTGCTCTGGGAT…
53	346	1	346	CACGAGGGTGCCATCAAAAGGGCGGTTCTGGGAAGCGTAAGCGACTACTGCACTCATCACGCTCACTGCACCGTGATGATTGTGAAGAAGCCTAAAATCAAGCACTGACTGGCCTCTGGGGTTCAGTTAAGCACGACGAACTCAGATTCGTGTTTGAAAAATTGCTGATATATAGATAATAAATTTGTCCCCTTGAGAGTTGAATCTTGAAAGGTTGTATGTTTATATACTTTGTACTTATGGTTTGATCGTTCAAAATTCAGAGTATGGCATGTATTTTATAGGTTGAAACAAGATTCCGAGATTTAGTAATCAACTACCGAATTAGAATAAAAAAAAAAAAAGG
54	427	1	427	CACGAGGCACAGGAAGTGCTTCTGAGTTCTAAAAATGGTTTTGATGGTGAGCTATTTTTCAATTTAGTTGGATTTTTTGTGTCATGTGTCATGTGTCATGTGAAGTCAGTTCGGTTGGCAAACGATGTGTTGAGGCGGGGTCACTCGACGACTGGGTATATTTCGATGTTGATTTATCATAGCTTCTCATCCACGCGAGAGGCTTGCCTGCTTGCAATGTGAAATGGTTCTCTGTATATGTGGTGGGCAGAAAATCAGTCCAAAACCGTCCTCGCCTTGCCTAATCTTTGGTTCAACCATCTCTTTCGGTAGTATGTTTGTAGCTGGAGAGTGATTGGGATGCTGTTTTTTTTTTTCCTGTTCTTTTTTGGCCTTTCATTTCCCTTTTGTTCTATATTC…
55	603	1	603	CACGAGGCTTTTTGCTCTTCATTTGATCATTTTTTCAAGTCAAAAAATCACAATGGGAGTTTTCACCTATGAAACCGAGTTCATCTCGGTCATTCCCCCACCTAGATTGTTCAAGGCTTTCATCCTCGACGCCGATAACCTTATCCCGAAGCTTGCTCCACAAGCAGTGAAGGGCATTGAAATCCTTGAAGGAAACGGAGGGGTTGGAACCATTAAGAAAGTTACCTTCGGCGAAGGCAGCCAATTAGGGTTTGTAAAGCACAGAATCGATGGGATTGACAAGGACAATTTTGTATACAGTTACACTTTGATTGAAGGAGATGGTTTGTTGTCCGACAAAATTGAGAAGGTAGCTTATGAGACCAAATTGGTGGCATCTCCTGATGGAGGATCCATCGT…
56	623	1	623	TTTTTTTTTTTTTAATCAAGTTCCTTAAAACTTACATTAACTTCTCTAAAACCAACCTCTTTCAAGTTCCTCAACACATTGACTGACTGACATCAACTAAGCATTAACAAGATATGACAAGCTTCTTGTAAACCTACGAAATTTACTCCACCTTCATACTACTACAGCAAGAACAACAGCGCCACAGAATTCCGAAATGATCCTATCCTTCTTTCTACAAACGGGACGATGAGTTTATGAGAAAGCGAATGACCTATTTGTTAATGGTCGGTACTCTAACCCCTATCGTTTGGAGGGTCTCTCGTCATCCTCTCCTCCATCATCGTCGTCATCATCTGAGTCATCTTTGTCCGATCTCTTTCTCTTTGGGGGAGCCTCCACCTTCCCACCAGCGTCATC…
57	600	1	600	CACGAGGGTGCTCTCAAAAATATTAGCCGAGGAGGCTGGCTGGAAATTTGCTGAAGGAAATGGAATCGATATGGTGTCAATGAATCCTGGGTTGTGTATTGGTCCACTCTTAAATCCAACTCTTATGACCTCCGTTGAGCAGCTTCTGAATGTCATGAGTGGTACCCCAACACCGTTTCTAAATTACCCATTTGTAGACGTTAGAGATGTTGCCTCTGCTCATATTCAAGCATTTGAAGTTCCTTCAGCTAGTGGCAGATATTGTTTAGTTGGCCACGTTGTTGACGGATTCGATACCCTAAATATTTTACGACAACTCTACCCTACTTTGACCCTTGCTGAGGCTGTCAATCCTTCAGACTCAAAGTATCAAGTGTCCCAGGAGAAAGCAAAAGGTTT…
58	623	1	623	CACGAGGCTTTCGTCAACAATGAAACGACAATCCTCAAGATCTTCTGGGGCCATGGCCTCATTGCCCTGCATGCTCCTTCTCCTCCTCCTCCCCCTTGCCGCCGCCATGGACATGTCCATCGTCGACTACAACGAGAAGCATGGCATGCCCGCCTCGTCGGACCGAACCGAGACGGAGGTCAAGGCCCTCTACGAGTCCTGGCTAGTCAAGCACGCCAAAAACTACAACGCTTTGGGGGAGAAGGAGCGGAGGTTCGAGATTTTTAAGGATAATCTCAGGTTCATTGACGAGCACAATAACCAGAGCCGGACTTACAAGGTGGGTCTGAACCGGTTCGCCGATCTGACCAACGAGGAGTACCGGTCTGTTTACTTGGGTGCCAAGGTGGACCGGCGGTC…
59	562	1	562	CACGAGGCTTTCTTCTCCTCTGCTTCAGCTGCTCCGACCGAAAAAATGGCCTCCATAGCCCTCAAATCCTTCATCGGCCTCCGCCAAACTGCCGCGGAGAAAACCCATTTTACAATCCAAGCAAAACCCATTTCTCCAAACCCCTCAAACCACCGGACCCTCCAAGTCAAAGCCGCCAAAACCAGCCCAAAAGTCACTGGCCGAAACCTCCCGTCCCCCTCCTAAGGGGGGGAACCCCCGGGGGAACTGCCCCAAAAACTCCCCCCCAGGGGGGGGTCCAAACCTTCCTCCTCCAACGGAAAAAGGAACACTGGAAGCCCTGGGGGGGGCCCCTCCCCCTCTGGATGGGGGGGGAATTCCACCTCCCACTGGAACTTATCCACCGCCCCGGCCCCCAAA…
60	569	1	569	CACGAGGGACTTGAACAAAAAGGAAAAGGTTAAACATGGAATGGAAGACATCGTGCGGAAACCTCCTCCAAAATTTGGATTAAACCTTAATGCAAGGGCACTTGGCGGAAAGGAAGCTACTTTGCGAACCCCCACTCCAAACTTTGACTTAAATCAGAAGGAAAGGGTTCAGAGTGGGAAGGAATCGACAAAGCGAAAGAACACTCCAGTTTTTGACTTGAACCAGATTTCGAGAGAGGAGGAGGAGGAATTTCAAGCCAATTATGAGCCAATGAGGATAGAGGAGCCCAACAAAAGTTTACGCAGAGGGGGAAATGACGAGCAGCACAATGACATGAAGTTGCTGGCTTGCAGGACTATAGGGAGCGGGTCAAACCGATCGGGGAAGAGGAAGATTAC…
61	620	1	620	CACGAGGCGCAGCTGCTCCATCGTACCAAATTCAGAGAGGAGAGAAAGTCGACATGGGAAGCAGATTGGGAAGGAGGGTAGTCCACTTCGCGAACCTACCCATCAAGCTTTTGATGCCCAACAATTTCGCCAACATCACAGAAATCGCTCTCAAAACCATCCCATCGGCCTCCAAGATCGAAATCAAGCGCGTCATGGAGTCCCTCTACGGCTTCCAGGTCGACAAGGTCCGCACCCTAAACATGGAGGGCAAGAAGAAGAAGCGCAGCGGTCTTCTCATCGCAAAACCCGACTACAAGAAGGCCTACGTCACCCTCAAGGGCCCCCTCTCCCTCTCCCAGGACCTCTATCCCATCGGAATCGTCCAGCAGGACCGCAAGCAGCAGGCGGCCAACCAGT…
62	557	1	557	CACGAGGGGTTTACTTAGCCGCTGTGCTCGAGTACCTCGCAGCTGAAGTCCTGGAGTTGGCTGGAAATGCAGCTCGGGACAACAAGAAGAACAGGATTATCCCAAGGCATCTGCTACTGGCTGTGAGGAACGATGAGGAGCTTGGAAAATTGCTTGCTGGTGTGACCATTGCTCACGGCGGTGTGCTTCCAAACATCAACCCGGTCCTCCTGCCCAAGAAATCAGAGAAAGCCGCCGGAAAGGAGCCAAAATCTCCAACCAAGGCAACCAAGTCTCCAAAGAAGGCTTAGGTTCTCTCAGTGAATCAATCCCAGCAAATGTTTAGTCAAATCCCCACATGTTTAGATTTAGTTTGTGACCCCTCCTCATTTGTATGTAGTCTGTATGCAGCAGGTCTTT…
63	567	1	567	TCACGAGGGTTTAACTAAACCTTGTTTTAGTTTAAGCATACTACACGGGCATCGGCATGAATCAAACTACATTTGATTTTGTAACTTAAAACCAACTGCACAACCACAAATGTGTGCACTCCTTCATACGCCCAAAGTACTGATTGTCAATCCAAGATGCCATCTTCGTTCCGTTTTCTCGAAACAAGAGCCAGAACTCACTAATTAATACGGGTTGTAGCGAATGCGGCCACGACCGCTCTCACCGCTTTGCCTTCCACCACTTGAGCTGCCACCGCCACCACTTCTTCCACCTCGGGATTGCGGTGGAGGCATCTGTGGTTGTACTCCCGGCTGTTGCAGAACATATCCAATCCTTCCGTCAGGCAAAAGCATAGGCATCATTGCCATGCCAGCAGA…
64	507	1	507	CACGAGGCATGTGTCAGGGTGGAGATTTCACAAAAGGCAATGGGACCGGAGGAGAGTCAATTTATGGGGCGAAATTCGCTGATGAGAACTTCAACTTGAAGCATACCGGCCCTGGAATTTTGTCGATGGCGAATGCTGGACCTAATACCAATGGTTCACAGTTCTTCATTTGCACTGCAAGAACCCCATGGCTTGACGGAAAGCACGTTGTGTTTGGAAAAGTTGTTGATGGATACAGTGTTGTTGAGAAAATGGAGAAGGTGGGTTCGGAGAGTGGGACTACTTCTGAACCTGTTGTGATCGAAGACTGCGGCCAGGTAAAAGATGAGTGTTGATGTTTGAATAGTTGGGTGAAGTTTCAATTAACGTCGTAGCTTAGGGTTGCTGGTAGAATTAGTT…
65	683	1	683	CACGAGGATAAGTCTTGGCGAAAAACCAGAGGCTGGAGAGGGAAACAAGTTTCAGAGTGAAAATATATAGTTTTCTGGTGTGACCAAGCACCTAAACAATAATGGGGAGAAGCCCTTGTTGTGCAAAGGAGGGCATGAACAGAGGTGCTTGGACTGCCCATGAAGACAAAGTTCTCACTGAATACATCAAGCTCCATGGAGAAGGCAGATGGAGAAACCTTCCCAAAAATGCAGGTTTAAACAGATGTGGGAAGAGCTGCAGGCTTAGGTGGTTGAATTATCTGAGGCCAGACATTAAGAGAGGTAACATATCTCCAGATGAAGAAGAGCTTATCATTAGGCTTCACAAGCTTTTGGGGAACCGATGGTCTCTAATAGCTGGTAGGCTTCCAGGGCGAA…
66	546	1	546	TCACGAGGATTACACCACAGAGGCAATTGAAGGAAGATGCAGAGATAGTGATGCAGCAATTGATGACGTTAGTTCTAAATACAGCTGAATTATATCATGAGTTACATGCCTTGGACAGATTTGAACAAGATTATCGGCGGAAGCTTCAAGAGGAAGACAACTCAAGTACTACCCAAAGAGGAGATAGCCTTGCAATCTTGAGAGCAGAGTTGAAGAGTCAAAGGAAGCATGTGAGAAGTTTGAAGAAAAAATCACTTTGGTCCCGAATTTTGGAAGAGGTCATGGAGAAACTTGTTGATGTTGTGCATTTCTTACATATGGAGATTCATGAAGCATTTGGAAATGCAGATACTGATAAACCTGTGAAAGGTTCTCAGAACAATCACAAAAAGTTGGGGT…
67	457	1	457	TTCACGAGGATCCGGTCGAAAATATGATGCTGTGATCCACTGTGCAACAGGCATTCCTTGGTCAACTTTTGATTCTAATTTGAGTGCGAACGGTAAGGTAATAGATATTACTCCCACCCTCGGTTCTGTGGCAAGCTTTGCATTGAAGAAACTTACCTTTTCCAAAAAGCAATTGGTGCCACTGCTCTTATCTCCTAAGGCCGATAACCTTGATTATCTTGTTAAGTTGGTGAAAGAAGGGAAGCTCAAGACGATAATTGACTCAAAGTATCCCCTGGCCAAGGCAGAGGACGCTTGGGCTAAAAGCATGGATGGCCATGCTACCGGAAAGATAATTGTGGAGCCTTAGTTTTGACCATGCTATGCTTTGAATTGCCCTGTGTTATGGAGTTATATGAG…
68	644	1	644	CACGAGGCTACAATCTCAGCAGATTATCGATTATAGCCTTCTGTTGGGCCTACATTTTAGAGCTCCCGAGAATCTGAAGGGATTTTCGCAACCTCCTGCTGCAATGCACAATGATGAGAGTTTACCTACTAATGATGGTGTGTCTTCCCAAGGGGAGCTTTTGATTCCTCCTAAAGGTCTTCTGCTGGTAACCCATGAGCCTGGCTCTGTCAGTACCGCACCAGGTCCTCACATCAGAGGAAGTACATTGAAAGCTTATTCTCTCGGTGACAAAGAAGTTGATCTTCTAGTCCCCGGTACAGGAAGGTTAAGAGTGCAATTAGGTGTAAACATGCCAGCCCAGGCCTATCATAAGCTTACACAGGACGAGGTCGATTCAACAGAAGTAGAACTTTTTGA…
69	606	1	606	TGCACGAGGGTTGATCCCAGCGCGGAGGGCAGGGTGATGGAAACCGGTGGGAAGTTCAAGAAAGGCGCAGGAGGGAGGAGAGCCGGCGGTCCCAAGAAAAAACCGGTTACCCGGTCTGTGAGAGCTGGTCTGCAGTTCCCGGTCGGACGTATCGGCCGGTACTTGAAGCATGGCCGATACGCTCAGCGAATCGGAACCGGAGCTCCGGTTTATCTGGCTGCTGTGCTCGAGTACCTTGCTGCTGAGGTTTTGGAACTGGCTGGAAATGCTGCAAGAGACAACAAGAAGAATCGCATTATCCCAAGGCATGTGCTATTGGCCGTGAGGAACGATGAAGAACTTGGAAAGCTCCTGAAGGGTGTGACAATTGCTCATGGCGGTGTTCTTCCCAACATCAAT…
70	627	1	627	CACGAGGAAATTGCATGGCTGTTATGTTGTTGGAAGTTGTGGCTCAAGCCAAAAAGTTGATCTTCTGAGGAATAAGCTTGGGTTTGATGAAGCTTTTAACTACAAAGAAGAGGCAGACCTGGATGCAGCTTTGAAAAGGTACTTTCCACAAGGCATTGACATTTACTTTGATAATGTGGGAGGGGACATGCTTGATGCAGCACTTGTGAACATGAGAATTCACGGTCGGATTGCTGTTTGTGGAATGGTGTCTGAGAAAAACCTCTCTGATCCCCGAGGGATCCGCAATGTATTCAATCTGATATCAAAGCGTATCAGGATGCAGGGATTCCTGCAAAGTGATTACATACACTTGTACCCACGCTTCTTGGAACATGTCATTAGTTACTACAAGCAAGG…
71	617	1	617	CACGAGGGTAAGAAAGCTCGAAGGCACCACACTATATGGATCGAGGACTTTGTTTTTTCTTACCCCTGAAGGTACACTCAGGCCACTGGTCATTGAGCTAACAAGAGCACCGATGGACGGAAAGCCACAATGGAAGCAAGTTTTCCAACCGGCGTGGAATGCCACGGATGTCTGGCTCTGGAGGCTTGCTAAAGCTCATGTCCTTGCCCACGATTCTGGTTATCATCAGCTTGTTAGTCACTGGCTACGAACACATTGTGCCACAGAACCCTTCATAATCGCCACAAATCGGCAACTGAGTGTCATGCACCCAATCTATAGATTGTTACATCCCCATTTCAGATACACCATGGAGATTAATTCTCTTGCTCGTGAATCACTTATCAATGCCGGTGGTAT…
72	659	1	659	CACGAGGCCCTTATGACTGACTACTTTTTGCAACCAACCCGATTTTTCCATCCGAGTTTTTTTTCTTCAGTTTTCAAGTTCTAGGTGTTTTTGTTGGAACCCACAAAGTAAAAAATGGGAAAAGCTTGGACCTTTCTTACCCAACTTCACACGGTTGCTGGGCCAGTGCTGATGTTGCTTTACCCTTTGTATGCATCAGTGGTAGCCATAGAGAGCACATCTAAACTAGATGATCAGCAGTGGCTTGCCTATTGGATTATTTACTCTTTCCTCACTCTCATGGAGATGGTGCTCCAACCGGCCCTTGAGTGGTTACCAATTTGGTACAATGTGAAGCTTGTGTTTGTGGCATGGTTGGTTCTGCCACAGTTCAAGGGGGCAGCTTTCTTGTATGAGAGA…
73	663	1	663	CACGAGGTTGGGTTGCATGTTGAACTCAAAAGATGAAAAGGTTGAAGTCTTAACCGATGACCAAATTGCTGACAACATTTTGGGTGTGCTTTTTGCTGCTCAAGACACCACAGCTAGTGTAATGACCTGGATTGTCAAGTACCTCCACGATGACCCTAAAGTTCTAGAGGCTGTAAAGGCTGAGCAGAAGATAATTCGTGAAGCAAATGAAGAAGGCCAGCAACCATTGAGCTGGGCACAGACTAGAAACATGCCAGTTAGTCACAAGGTTATTTTAGAGAGTTTGAGAATGGCAACTATTATATCTTTTGCCTTTAGAGAGGCTGTCGTTGATGTGGAATACAAAGGGTACTTGATTCCAAAAGGTTGGAAAGTGATGCCTTTGTTCAGGAACATTCA…
74	663	1	663	CACGAGGGCCTCAATTTCTACTGCAGAGCCAACAAATTGCTCCTGGTTTCGTTCAAATCATGAATCTGCGTTGCGCACTCGACCAAATCGACATCCAAGATCTGAAACAACTTCTTCGTCCTTCCTACGAAGTAGTCACTCAAGCACCTTCGTTATCAAACAGTAGCGATCGAGATAAAGATGATGGAGGACAACAAATAGAGGGTCAGACTGAGAATTCACAGAGAGATAATGAGCGAGCGCAAGGGCGTGAAGAGAGAGAGAAGGAATTGAGTTTTTCCATTGAAACCCATCTGGGCTCAAGATCTCCACGCCCACGGCGACCGGACGGCGACAAATCAGGAAATGTGGGTCCGAGGAACCTCTCGAAGATGGCCGTGACTAAGAACAGGAAAATGA…
75	665	1	665	GCACGAGGGTGATTTTCCTTAACACTCAAATGTACATAGAGTACAATATTTATACATGAACTGTCCTCATAACCATCGTAGATTATTTACAACATAAACGACAAATGAATTACATAACGGAAAGTGGTTAAAAAGAACTTGTAACAAAATAAAGTAGAAATAAATTGCAGAACAAAAAGTGGTTACAAAGAACTCATTCAATAGACGATTAAGAGGGCAACTCCCTAGCAGCTTCCATTGCTTCAGAGCTTCCACTTTCGTCCTCTGACTCATCGCTTCCACTTGCTTACTCAGATTCATCGCTTCCATTTTCTTCATCAATAGCCATCTCTGCCACTTGCTTCCTCAGATTAGTTGTTTCCACTGGCTTCAGGATCAACACTCCCACTTGCTGCAGAC…
76	539	1	539	TTACGAGGAAGGGATGAAGATGTTCACTCAGTTGCGGTTCACATATGAACAAGAGAGTCATCCGGAGGAGTTCTTTATTCCATACCTGTGGCAGCTAGTTCTATCTCGCTGCACACTCGGTTTCAACCCTCGATCCATAAATTTGTTTACAGTTGATCCTCCATCCGAAAAACAGAGTGATTATGAAGTGGAATCCAGCGATCATGTTAATGGAGAGTCGGCCAAGCAAGCAGTCTTTCTTGATCCGTAGCTGTGATACATAACGATGCTGCAAGAGACGCAGAGGCTTTCTGGAGGACGTGTAAATACGTGAAATAGTAGCAAAGATGTATTCTTGTCATTCTTTTCTGTTGATATGTTTGCAACACCAGTACCTCTTATACGAAAATGTATTCCAAA…
77	547	1	547	TACGAGGGCTCTGCGACTCTTGCCAATCGGCGACGGCGACTCTGTTCTGCCGCGCCGACTCCGCCTTCCTCTGCGTCAACTGCGACTCCAAGATCCACGCGGCCAACAAGCTCGCCTCCCGCCACCCCCGCGTCTGGCTCTGCGAGGTCTGCGAGCAAGCTCCAGCTCACGTCACCTGCAAGGCCGACGACGCCGCCCTCTGCGTCACCTGTGACCGCGACATCCACTCCGCCAACCCTCTCAGCAGTCGCCACGATCGAGTCCCTGTCACGCCGTTTTACGATTCCGTGAACTCGGCTGCAAACTCGGTCCCCGTCGTCAAATCTGTCGTCAACTTCCTCGACGACCGTTACTTGTCCGACGTGGACGGAGAGACCGAGGTGAGCAGGGAGGAGGCCG…
78	635	1	635	TTACGAGGCACACTACAACCCATAATTTCCTCTACTCAAGCAACTCTCTCTCCCCCTATCTATCTTTCTCTCTAATCCCAGATTGTAAGAAATGGAGACCTTCTTGTTCACATCCGAGTCAGTCAATGAGGGTCACCCAGACAAGCTCTGTGACCAGATCTCCGACGCGGTGCTCGATGCCTGCCTTGCACAAGACCCTGACAGCAAGGTCGCCTGCGAGACCTGTACCAAGACCAACATGGTCATGGTTTTCGGAGAAATCACCACCAAGGCCAATGTGGACTACGAGAAGATCGTTCGTGACACATGCCGCACAATTGGTTTCGTATCAGACGATGTGGGTCTTGATGCAGACAACTGCAAGGTTCTTGTGAACATTGAGCAGCAGAGCCCTGACAT…
79	427	1	427	TTTACGAGGGTTTAATATGTTTGATCATATATGTAGTACTGTGCATGTGTGTGTGTGACACACCCCGTCCCGAATGAGGGCATGCTGGCCGTCACGTGAGAGTGACGTAACCATTTACTCAGTACGGAAGCTTTAAGATACAATTTATAAGTTGATACACCCGAAGGTGAGTCCTAATTTTGTCCAATCTGTCAGAACACCGTCAAATTCCTCGTAGTCACCACACCTTTGTGATTCCTGAACAGAATACATCGACGTGTCGTAGGTTCCTGACCCTCCCTTAGTCATGCCCAACGTCCGTACAAGCCTCGCCTTGTACAACACCTAGTTCTCCGTGGTTTGGCCGGAAACTGCCTCGAAAGCCTCGGAGGTCGCCGGAAACTCAACTCCTAACTCGCC…
80	544	1	544	TTACGAGGCTCGAGTTTTTTTTTTTTTTTTTTTGTCCAACAACTGTCCTTCTAATTTTCGATAGCAATCAATTTTTAATATGGGGTTTCTCTTTCACAGGGTTTCTTGACTTGACGCCGGTTCCGTTCCGTGCATCCCCAAAAGTGCAAAACTCAGCAGCCTTGACTCGGCGCCGCCGCTTCATAACTCGTCCGAGTTGGTTGAGGTGACTCATCTGGGCCATCGGATGTATCTGGTCGGATCGGATCACTGTGCGCTCCGAGTTCAACTCGCCGGGTTCAAAGATCGGAAAAAGAGAGAAATGGCCGAAAATAACCAACCTGTGTCTGTTCTGTCACTCTGTAAAACAAAAATCAGAGAGATCGATGTGAATCATAACTCGCCTCTAGTCGTGGGCGG…
81	632	1	632	CACGAGGGTTGGGTTTTGGAAGTTTTGCTCTGTGAAATTGTTTAACCAGATTCAATTGATTTGGTATAATCTGTCTGAGTGAGTGACCAAGATCTTGCAAAAAAAAATGTGGATATTTGGATGGAAAGGGCCGTCTGGATTTTCAGCCCGTTCTACTGCTGAGGAAGTTACTCAGGGAATTGATGGAACCGGTCTCACTGCAATCGTTACAGGAGCATCGAGTGGTCTTGGTTTGGAGACAACACGAGTTCTAGCCTTGCGTGGTGTTCATGTCGTCATGGCAGTAAGGAATACTGATGCTGGTAGGAATGTTAAAGAGGAAATACTTAAGGAAATCCCCACGGCCAAAATCGATGTCATGGAGCTTGATCTCAGCTCAATGGCTTCAGTTAGGAAGTT…
82	678	1	678	CACGAGGGCGCTCTCTTCCTCTTGAAGCTTCCGCTTCAATCCACCGACCGATTCGCAGCTCCGATCCTCCGCCGATATGGCTCCACCGATTGAGACTGTTCAAAAAGTTCAGCCTCCACAAAATGCTATTGAACCCCATGTCACCTATCATCATGATCATTCCTCACATCCACCTCTAAATGAGAGGATACTTTCATCCATGACCAGGAGGTCTATCGCTGCCCACCCGTGGCATGACCTTGAAATCGGACCTGGAGCTCCTAAGATTTTCAACTGTGTTATCGAAATTCCAAAAGGAAGCAAAGTGAAATATGAGCTTGACAAAAAAACTGGACTCATCAAGGTTGACCGCATACTGTACTCATCTGTTGTCTACCCCCATAACTATGGTTTCATCCC…
83	696	1	696	CACGAGGCTAGCATCCTCCTTTCATTAATTTCCTTGATCATTTTCCAAGCCCTTAAAAATCATCATGGGTGTCCTCACATACGAAACCGAATATGCCTCAGTCATCCCCCCTGCTAGGTTGTACAATGCCCTTGTTCTTGATGCTGACAATCTCATTCCGAAGATTGCTCCACAAGCAGTCAAAACTGTTGAAATTCTCGAGGGAGATGGCGGTGTTGGAACCATCAAGAAAGTTAGCTTTGGTGAAGGGAGTGAATACAGCTATGTGAAGCACAAGGTTGAGGGAATTGACAAAGATAACTTTGACTATAGCTATAGCTTGATTGAAGGGGATGCCATTTCTGACAAAATTGAGAAGATCTCTTATGAAATTAAGTTGGTGGCATCTGGCAGTGGTTC…
84	531	1	531	TTACGAGGGAGAGAGAGAGGGAGGATGAGTGACACCGGAGCAACAAAGGTGGTGAGTGTAACCGGAGCGTCCGGTTACATAGCATCATGGCTGGTGAAGTTGTTGCTGGATCGTGGGTATACGGTCAAAGCCTCAGTTCGCGACCCACATGATAAGAAGAAAACAGCACACTTGCTTGCGCTAGATGGAGCTAAGGAGAGGCTTCAACTATTCAAAGCAGACCTACTGGAAGATGGCTCTTTTGATTCCCTAGTTGAGGGTAGTGAAGGTGTTTTTCATACAGCTTCTCCATTTTATCACAATGTCAGCGACCCACAGGCGGAACTTATTGACCCTGCTTTGAAGGGAACTCTTAATGTCCTTAGATCATGCGCCAAGGTTCCATCTATCAAAAGGGTG…
85	612	1	612	CACGAGGCTCTCTCTCTCTCTCTCCCCTCCATCTCTGCTCTGAGCAGCCGCTTTCTGTTTCTCTGCAAGCATCATCATCAAATTCAGAGCTCCAAAAGTTCCAAAAATGGACCCCACATTCTTCAGCAGCAACAGCAAACAGATTATGAGCGACCAGGAGGAGAATGACAACACCACCTCCTCCACGCCGGAAAACAGCTCAGACTCTCCCCCGCCGTCCACCAATTTCAGCGACTACTCCAAGATCACCACTTCCACCTCCTCCCCCAAAAAAAGTGCTCGGCGAGCTATACAGAAACGAGTGGTGTCGGTACCCATAAAAAACGAGAACAGCAACACTCCGCCGCCGTCAGATTCTTGGGCTTGGAGAAAGTACGGCCAGAAACCCATCAAGGGCTC…
86	602	1	602	TTTTGTGTTGTTTCAATGGCAACCTCAGTTTCTGCAAGTTTGAGTTCGTCGTTCCATGGAAGCTGGGGGAGTTCGGTTGTCGGAGAAGATTATGGGACGCTGGTGAAGGCGGTCCCGAACCAAGTGAGAGTTGGGAAGGCAGTGAGAGCGCAGCCGATGATGAAGAACATCAATGAAGGCAAAGGTGTCTTTGCACCTCTTGTTGTTGTCACACGTAACATTGTTGGCAAGAAGAGGTTCAATCAGATTAGAGGCAAAGCTATTGCTTTGCACTCGCAGGTGATTACCGAATTCTGCAAATCGATCGGAGCAGACGCGAAACAAAGGCAAGGACTGATCCGGCTGGCGAAGAAGAACGGAGAACGGCTGGGGTTCCTGGCATGATAGAATCAGTAGAGC…
87	649	1	649	CACGAGGTATCACCGTCACCATGTCGTCGTCGTCGAAGATCACCCTGCAGAGCTCCGACGGCGAGTCGTTCGAGGTCGAGGAGGCGGTGGCGCTGGAATCACAGACCATTGGGCTCGTGATCGAGAACGACTGCGCCGACAACTGTATTCCTTTGCCCAACGTCACCAGCAAGATCTTGGCCATGGTCATCGAGTACTGCAAGAGGCACGTCGACGCCGCCAAGCTCGACGAGAAGATCTTCGAGGACGATCTCGAGTCCTGGGATCAGGCGTTCGTAAAGGTGGACCAGGCTACGCTGTTTGATCTCATTAACGCTGCAGCCTACTTGAACATCAAGAGCCTTTTGGACCTGACATGCCAGGCAGTTGCAGACATGATCAAGGGTAAGACTCCAGAAG…
88	310	1	310	GCCCACGAAAAGCAGTACTATTATTACTTGAAAAACCATACAATGGAATGGAACTCGCTTATTGGGTTATGACATGTTAATAATCCTCCCCCTCCCCCCTCTCCACCCACCAAAAAAATAAAAAAAAAAAACTGTACATTCTACCAAGATCAAAACCTGTCTTTGTCTTTACAATTTGAACATCACTTTGATGGCATTACCCCCACGAGCACTTGTTGCAAACGCTTCTTCCACCTCCTTCTCAGTAAATCCAAAACGGTGCGTGATAAGCGGCTTCACATCGATCTTCCCACTTCTCAAAAACTCGAGG
89	668	1	668	TGCACGAGGGGAACAACGAATTTCAGTTGTGTAAGCAATCTACGGAAAAGAACAGTGAATATTTTTGTTACTATATATGGCTTAGCTTCGGGGATTCATCCCACCTTCCGAAAAAGCACGTATAGCGTACATTCTCCTTTCATATAAGAGAATGGCTCGGAGGATTATTTAACTGACGTTTATAACATCTTTCTACAAGAAAATAGGGCCTCTATGCCGGCGGCAAAACCCGACAAGGATTAGAGTACGTTTCAGCCTGACCTTCTATAAAAGCTGTAGGCCACAGCCACTGTTGCCACTGCTCCCACCACTGCAGCAGCTGCAAGAACATCACTTTGCTCCCATTTCCCGATCAAGCTTGACAGCTTCCCCGAGGCATCCTTCCTGGCACACGCCTTT…
90	689	1	689	GCACGAGGGTCAGTCACACTGTCCCCATTTATGAGGGATATGCTCTTCCCCATGCCATCCTCCGTCTTGACTTATCAGGTCGTGACCTCACCGATGCCCTTATGAAAATTTTGACTGAGCGTGGCTATTCCTTCACCACCACAGCTGAGCGAGAAATTGTCAGGGATATGAAGGAGAAGCTTGCATACATTGCCCTTGATTATGAGCAGGAGCTTGAAACTTCCAAGACAAGTTCTTCTGTTGAGAAGAGCTATGAGTTACCTGATGGGCAGGTGATCACCATTGGTGCTGAGCGCTTCCGCTGCCCAGAAGTACTCTTCCAGCCATCCATGATTGGAATGGAAGCTGCAGGCATTCACGAGACCACATACAACTCTATCATGAAGTGTGATGTTGATA…
91	722	1	722	CACGAGGAAACGAATGGCTTTCAACTCAAGGGCATGGCTTCTAAGCATAGGGCTCCTTTTTTGTATGCTGTCCATTTGTTTTGGGAGAATGCCTCAGAATTCCGGTCGAGTGAAAGCAGTTAATCTTGGAGGGTGGCTGGTTACAGAAGGCTGGATTAAACCTTCTCTTTTCGATGGCATTCCCAACAAGGATTTCTTGGATGGAACTGGACTTCAGTTTAAATCTGTCACAACTGGGAAATATCTTGCGGCTGAGTTGGGAGGAGGAAGCATCATAGTTGCAAACAGAACGTCAGCTTCAGGCTGGGAAACATTTAAATTGTGGAGGATCAACGAAACCACGTTTAATTTCAGGGTCTTCAACAAAGATTTTGTGGGGCTTGATGTCAATGGCAATGG…
92	689	1	689	CACGAGGGTTTAGATCGCCTTTTCCTTCCCTCCTCCTCCTCCTCAGCTTCTCTCTCTGTAATTTCTGAGTGTGTCTCTATATTCTAATGGCGATCTGCATTGCTCCTCTATCCACCTCATTCTCAGGCAGCGGATGCCAGCTGAAGGCGCGTGAGGTTTTGTGGTCCTCCGCCAACGGCAACGGCAGCGTCAAGGCCAAGGTCCAAACCCGAAGGAAACATATTCACCTGCGAACCGGTCGCAATTTCACTGTTCGTGCGGAGTACAGTGACGATAGTAGAGGTGGCGGCGGCGGTGCTGATTTCGTCGCTGGTTTTGTGTTAGGAGGTGCTGTCTTTGGGACTTTGGCTTACGTTTTTGCTCCACAGATTAGAAGATCTCTCCTTAATGAAGATGAAT…
93	647	1	647	CACGAGGCATGAGTGCTTGCACTTGCCTTACGAGCAGTCTCTTACTAGGTTGGATTCAACTTCCGGCCTTTACTATGATTGCTCTGCCCATATGCTTTGGGCTGGCGAGCGTACCAGGCAACTGGATGGTGCTCATGTTGAGTTCCTTAGAGGTGTTGCCAATCCCCTTGGAATCAAGGTAACTCATATCCCGTACGATGCATATGTCCCATTTCAATCAAATTACCTATTAAGTGGATAAATGAATGCAACATCATATTTTTTTAAAACCTGATGCCATATGCAGATTATTGGAAATTTTTCTTGAGATCTTTCTCTTTCTTGCTCAGATTAAGGAAAAAAGATATTGCTATGTTTAAATGGAACAATGGGTCTTATTTGGATTAAACTTTGTGAGAA…
94	309	1	309	CACGAGGCGCGCCTCCAAGCTCATAGCGAGCAGACACACAGAGCCCCCAGGAGAAGACCCCAAACCCTAGAGAGCAACGCCATGGCTGCCCCAGCTATCGAGTCCGTGCAATGCTTCGGTCGGAAGAAGACGGCGGTGGCAGTGACCTACTGCAAGGATCCGTGACGCTGTGACCTACACTGAGCACGCCAGGAGGAAGACCGTGACGGCGATGGACGTCGTCTACGCGCTCAAGAGGCAGGGCAGGACTCTCTACGGGTTTGGGGGTTAGGTTATTAGGGTTTCGGATTGGGGATTTTGTAAATGGGT
95	719	1	719	CACGAGGCCAAAGCTGGATTGTTGTTTTTGAACTTTGAACTCTCTATGTGAGAGAGAGAGAGAGAGAGAGATGGGAAGAAAACCATGCTCTGATAAAGAAGGGCTAAACAGGGGAGCATGGTTAGCTTGGGAAGATAAAATCCTTACCAACTACATTGAAACAAATGGAGAAGGAAAATGGCGAGACCTTCCTCGAAGAGCTGGGTTAAACCGGTGTGGAAAGAGCTGCAGACTGCGATGGTTGAACTATCTGAGGCCTGACATTAAGAGAGGTAACATTTCCAGTGAAGAAGAAGAGCTCATCATTAGACTACATAAGCTTCTTGGAAACAGGTGGTCATTGATCGCTGGAAGACTGCCGGGACGAACCGACAATGAGATCAAGAACTACTGGAACAC…
96	593	1	593	ATGTATTGCAAAAAGATTCAAATGTAGTGATACAAACTTGTCACTGTGAATATAGTCGCCCAAATTGTGATCTAACATATTGCTCCGGATGCATACATATGTCATGACTACAGCTTTAGTACACGAGGCACTTACAAAATTAATTTGACCAAACTTCTCTACAAAGGTGCCTGTGCGTCGAAAAACACGAAAAACCACGTCCGATGATTCTTGGGGAACAGGCTACTATTCACACTTGATGGACCGGTATATGTGACGGACAAAGAGCAAAGCTGCACGGAAGCCTACAGTCCCCAGCATGAGGAAGAAACCGTAGCAGATGCATGCCATGTAACCAAAGAAGAATGATGTTTGCATGAATCCTGACATATCCGAGCGTGCGTAGTAGTAATACAAACA…
97	666	1	666	CACGAGGTTTTTTTTATCAGAAGGACTTCAATTCCATAATTGTAAGAAGGACAATGAACTCAAAATTTTCAACTCCTAATTACAACTCATGAAGAATCGATCCACACCAAGATGGCTAAAGATCCACACCAAGACAGCTAACATGACTGTTCATGCATACCAGAAGAAAACCAGTGTTTCTAGCCAATTGCACAAAAGTGAATAATCAAACATCCTAAAAAAAATGGTGACATACATAGTTGCTAACTCCGCCTGCATACGACTTCCATCCTCCTGAAAGGTTAAGTCGAATAAACGTATTCAGCTTCTTTGATGTTGCGATAAAGAAACGAGTAAAACTTCTGCTAAGCCTGGCCCTGCAAATCCTGAGCTGTTGCACCAGATTCTACGTAACATACA…
98	708	1	708	CACGAGGGACAGACAGACAGAGAGAGAATTAATCAAGTTCAGTGTAAAGATGGCGTATAATGTTTTTGGCAACCCCATCACGGATGAAACTTTGAAGGGGATGCCAGAGTATGCCGACAAGCAAATAGAAAGATTAGACAGGGCACACGTGGCGTTGAATATGAAAAATGCCGCGGAGAAGGACTTCAACGCTCGAACATATGTGGAGAAACTGAAGGAGCAGTATGGCGACGGAGTCTCCACACTCTGCCTTGTTTACAATGCAACTGGGGACACCATAAGCTATGCTAATAAGAAAGATTGGTATGGGCACATCGGGAAGGCACCATACCCACCACTGATTGCAAATGGTCAGTGGGGTGCGTTTCTGCACGTCAAAACTGCAGGAGCGTCTTCTGG…
99	639	1	639	CACGAGGCAATACGAAAACAAGCAGTCCACCGACACCGGCAGCTTCAGCACCACACAAAAGCTAAAAGCAGCTGCTCACTCAGCCTGTTTCTGCCATTTTCTTCTGCATAAACATATAATTATCAGAGGGAGGAGCGTTGGTCGTAAGTTTTTACCAAAAAAGCACATTAGGAAGTATGATTTTTTATGTGCATATGATCTCTTTTCTTGTGGTTTCGGTTAAACAAAGGAGTGCATTTTTTTATTTCCAACTTATTTATTGATTGTGTTCGCTATAGAAACAACTAGTATAACCATGTTGGTTAGAACACCGAATTCTAGTGATCAACTACTGGTGGCCAGGACTTCCTGCAACCTTGTCATCTTATGCCTATAAGAAGCAAGCTCCACATGATCAAT…
100	673	1	673	CACGAGGTATCTCTCTACTTTTTATGTCTTTGGTTTCTTAGCTTGAACTTGCTTTAGCCACACTACTCTCTCTCTCTCTCTCTCCTTTCCCCTGTTGCGTTCGCTTCTCTCCAAAACCAAGAGAAATCAGTCTGTTGAGAATGAAGGCTTCCAAAGGCAAAGGACCTGTGAGGAAGGACAAGAAAGAAGTATTAAAGCCTGTCGAGGACGTAAAGGTGGGAAAACGAAAGGCGGCGATTGAGGCTGACAAGAGCCGCCGAAAACTTGCCAAGAACGCAAAATTGGGCAAGAAGGACCCCAATAAACCAAAGAGACCTGCGAGCGCTTTCTTTGTTTTTCTAGAAGAGTTCAGGACGGTTTACAAGAAAGAGCATCCGAATGTGAAAGCTGTGTCAGCTG…
101	667	1	667	CACGAGGGAGGAAAGGAGTTCGAGGCCTAAAGGGGAGAAGAGACGCTCCTCCAAGCCCAATCCTAGGCTCAGCAATCCGCCCAAGCACCTCCTTGGCGAGCAGGTCGCCGCCGGTTGGCCCTCCTGGCTCTCCGCCGTCGCCGGCGAGGCCATCAATGGCTGGACGCCCCGCCGCGCCGATACATTCGAGAAGCTTGATAAGATTGGGCAAGGGACGTATAGTAATGTGTACAAAGCTAGGGATGCTTTGTCGGGGAAAATTGTTGCGCTGAAGAAAGTTCGGTTTGATAATTTGGAGCCCGAGAGTGTAAAGTTCATGGCCAGGGAGATCCTCATTCTGCGTCGTCTTGATCATCCTAATGTTGTAAAATTGGAAGGTTTAGTGACCTCAAGGATGTC…
102	694	1	694	CACGAGGCGACCGAGGGTGCGAGCTAGAAGAGGACAGGCCACAGATCCACACAGCATTGCCGAGCGGTTGCGCAGAGAAAGAATAGCAGAAAGAATCAGGGCGTTGCAGGAACTAGTTCCTAGCGTCAACAAGACGGATAGAGCTGCCATGCTTGATGAGATAATGGACTATGTGAAGTTCCTAAGGCTCCAAGTAAAGGTTTTGAGCATGAGTAGATTGGGCGGGGCTGGTGCTGTGGCACCACTTGTAACAGATATTCCACTATCTTCAGTTGAGGAAGAAGGCAGCGAAGGTGGTAGAAACCAACCGGCGTGGGATAAGTGGTCTAATGACGGCACAGAACGACAAGTAGCTAAGCTTATGGAAGACAACGTTGGGGCGGCAATGCAGTTCCTCCA…
103	599	1	599	CACGAGGATCTGAGAGATCCGAGACCGAAAATCCAGATCCACCGACACCAGAACGTAAAATGTCGACTCCGACACCCCCGCCGATCCTCCCGGTCTCTACAACCGCAACAGCCGTCGGCGGCGGCACGGCCCAGTCCCAGGCTCCCATCGCTACCCCCGCCTTCCGCGCCTTCATCAACCACATCTCCGACACCTGCCGCAACGGCCTCGCCCAGCGCCGCCCCTGGTCCGAGCTCCTCGACCGATCCGCCTTCGCCAAGCCGGAATCCTTCTCCGACGCTACCGTCCGCGTCCGCAAGAACTACTCCTACTTCCGCGTCAACTACCTCGCTGTTCTCGCCCTCACCGTTGCTGTTTCTCTCTTCACCCACCCGTTTTCCCTCCTCGTCCTCCTCGGCC…
104	644	1	644	CACGAGGGGCAACCTCAGTTTCTGCAAATTTGAATTCGTCGTTCCATGGAAGTTGGGGGAGTTCGGTTGTCGGAGAAGATTATGGGACGTTGGTGAAGGCGGTCCCGAACCAAGTGAGAGTTGGGAAGGCGGTGAGAGCGCAGCCGATGATGAAGAACATCAATGAAGGCAAAGGTGTCTTTGCACCTCTTGTTGTTGTCACGCGTAACATTGTTGGCAAGAAGAGGTTCAATCAGATTAGAGGCAAAGCTATTGCTTTGCACTCGCAGGTAATTACCGAGTTCTGCAAATCGATAGGAGCAGACGCGAAACAAAGGCAAGGACTGATTCGTCTGGCGAAGAAGAACGGAGAGAGGCTGGGGTTCCTGGCGTGATAGAATCACTAGAGCATGGATGCCT…
105	609	1	609	CACGAGGGATTGGTATCATTCCGAAAGCTGCAGAAGGGGAACAGGTTGCAGCAGGGTGGCCCTCCTGGCTAGCTGCAGTGGCTGGAGAGGCCATCAAAGGATGGGTTCCGCGACGTGCAGATTCATTTGAGAAGCTAGATAAAATTGGTCAGGGTACTTACAGTAATGTTTATAGGGCCCGTGATCTTGATCAAAAGAAAATTGTTGCTTTGAAGAAAGTGAGGTTTGATAACCTAGAGCCTGAGAGTGTTCGCTTTATGGCAAGGGAAATTCACATTTTACGAAGGCTTGATCATCCAAATGTGATAAAACTAGAAGGTCTAGTTACTTCAAGGATGTCTTGCAGCTTGTACCTTGTTTTTGAGTACATGGAGCATGATTTGGCAGGGCTTGCTTCAC…
106	583	1	583	CACGAGGCAAAAACTTTAGCTGAGGAGGCTGCCTGGAAATTTGCTGAAGGAAATGGGATTGACTTGGTGGCGATGAATCCAGGGATTGCGATTGGTCCACTCTTACAGCCAACTCTTAATCTTTCTGTCGAGATATTTCGTAATCTCATAAGTGGGATCCAAACATCAAATAAAAATTACAGATTCGTTGATGTTAGAGACGTTGCCTCTGCTCATATTCAAGCATTTGAAGTTCCTTCAGCTAGTGGCAGATATTGTTTAGTTGGCCATGTTGCTGACAGTCCGGACACACTCAAGATTTTACAACAATTTTACCCCACTTTGTGCCTTCCTGAGTTTGGCAATCCTTCAAACTCGAAGTATCAAGTGTCCATGGAGAAAGCAAAAGGTTTGGGAATC…
107	697	1	697	CACGAGGCTGCAGCGAGCAAGTCAGAAAAATACTGTCCAGCAGCTTGTAATGATGGGTGGTCATGTTCAGGGTGATCTTTTGGCTCCTGAGGATGTTGTATCTTTACTTCTGGATGATGCTCAGTTGGAGCAGAAATTAAGAGAAATTCCGTTGCAGGTTAAGGATAGACAAAAAAAGAAACAAACAAAGGGTATCCGGGTGGATGCAGAAGGGGATGCCTCTTTAGAAGATTTAACAAACCCTGCATCCGCACCTCAGGGCACCGGTTATGAGGACTCTCCAGATGCGGAAAAAGCAAAATCTAATAATAAAACGAGGAAAGCTGCAACTGGCAGGCAAACTACAAGGCCGAAGAATTCACAAAGCATGGACGAACTTGATAGATATGAGTTGGATGA…
108	653	1	653	CACGAGGATTGAACCCATGAGGGTGTCAAAAGTACAGAGAAAATCTCAATTCGTAAAGCCAAAAGAAAAGCATGAATGGAAACCTGGGAAGGAAGCATTCTAAAAGTTGTACAAACTATACACAAACCACCCCCCACCAAAACACCCTGTAAAACTCTATCCACCCTCAATAAATCTATGCTTCTCAGCTCTCACTATACACCGAAGAACTGACCCAGCGCGGATATATATCGACCAAATGCCAATGGAGTGACCGTAGTGCTCATTCATATCAGAATCCATACGTTGCTTGCAGCCCTCATCAAACAGAAGTTGCCTCTTCTGTCTGGCTTCCTCTGCTCCGGTGGTGATGCTTTCCATGGCGGCGCCTCCCTTTCCCGAATGTGACGGGGTCAAACA…
109	553	1	553	CACGAGGCTACTTTACCAGGAAGGAAAGGGAGCGAAGGGGTGCTCTCCGCCATCAAAATGCCTAAGCAAATCCATGAAATTAAGGATTTCCTTCTCACTGCAAGAAGGAAAGACGCACGCTCTGTGAAGATCAAGAAGACCAAAGATGCGGTGAAGTTCAAGGTTCGATGCTCCAAGTACCTTTACACACTTTGTGTTTTTGACACAGAGAAGGCTGATAAGCTTAAGCAGTCTCTCCCTCCAGGTTTGAATGTGCAAGACCCTTGAATTGGAATCAGCTGAGGCTGTGAGATGGTTACCAGGACTTGAGAGTTGGAAACTTATCTTTTGTTGTTTTTTTACCGTAATCGAAATACATTGCTTGGAATTTTTGCTTCCATTCTGCACTAGGATGGTGAT…
110	584	1	584	CACGAGGAGAAGAAAAAAAATCCTCTCTTTCTCTCTCCTCCACTCTTCTTACTTTCTCTCTCTAAAACCTCAACCTGATCAGGAAACATGGCAGCTACTTCTAGAAGAACGACAAGCGGCTGCGGGCCAGTCATCCGCTCCGCTCCACCCGCCGGAAGGTTTCAAAGCACTAAGTTCTCGTCTGCTTCCGCCTTCGCCTCCTCCACTTCCAGCTTCTCCTCCCGCTCCTCCACCTTCCTCAACCGCGCCGCTTCCCCCCCGCGCCTCAGCGTCGCCACCGCGGCCCCCTCCGCCCAGTCCGTACGATTCTCCTTCGACCGCCCGACCTCCCCCAGCCGATCCATCTCCGTCTCGCCGCGCGTCACCGGCGGCCACCACCACCACAACACCGCCGTCAAG…
111	665	1	665	CACGAGGGTGCTTCAGAAGAAGGGGTCCATCTGGGTTCTCATCATCTTCCACAGCAGAAGAAGTTACTCAAGGGATTGATGCCACTGGTCTCACCGCCATTGTTACAGGAGCATCTAGTGGTATTGGCACCGAAACTGCACGCGTTCTTGCACTGCGTGGCGCCCATGTGGTTATGGCAGTGAGGAACATGGCTGCCGGTAAAGATGCAAGAGAACAAATAGTGAAGGCAATTCCCAGTGCCAAAGTTGATGCCATGGAATTGGATCTCAGTTCGTTATCATCCGTTAGGAAATTCGCCTCGGATTTCAATTCCTCTGGTCTTCCTCTTAACATCCTAATTAACAATGCAGGAGTGGCAACCCCTTTCACGCTTTCTAAAGACAAGATCGAACTTCAGT…
112	660	1	660	CACGAGGGTTTATTCATTCACAAACTAAAAATGACGGTCCACCATTACATATAGAAATAGAATCAACCATCATCGGATTAGACATTCAGATCTACCAACCTTTCAAGTTCCAAGTCTCAACCAACCAAAAGTTCAAGAGTTCAAAAGGGTCCTACCTAATAAACCTGCAACCAAACCTACCAGATAAAAAACACAAGAGAATACTGAGAACACTATCAAGCTTAATCAAGTTTCTTAAACTTAAACTTACATTAACTTCTCTAACACCAACCTCTTTCAAATTGACTGAGCATTAACCACATATGAAAAGCTTCTTGTAAACCTACGAAATTTACTCCACCATCATACTACTACACCAACATAAACAGCACCACAGAATTCCGAATTCATCCTATCCTT…
113	613	1	613	CACGAGGTCGAGTTTTTTTTTTTTTTTTTTAAGAGCAAAAATTTCAATTCTCTATTGATTTTTCTTGGAAAACAAAAATAAAAGGTCATAGAATCCGGTCACAAGAAACTGGCATTGTAAACTAGAAAGGAGCTTGAGTTTGAAGTGATTACTTTACAGTTGAAATAGCAAATTATAACGGCAAAAGGATGACAGGGCAAGGAATGAACTCAGCAAGCAGGTTTGCATCGATATGCTTGGAGTGAATAGCTTCCATGCTTATAACAACTAAATCCAAATTCAGGTCATCAGCAACCTCGCCGATGATGGCTGTCGGCTTGTTCCCTTCCCCGAGTCGCTCTAACAGCTTGTATTCTTGGAACCCACCTTCGGAGAGATGCCAACGGATAGTCGAAAGCT…
114	611	1	611	GCCGAAACCCTAGCAGAGGAGAGCAGGAGAAGCAAAGCAAGCAGAAATGAAGTACAATCCCCGCGTCACCAGCTCCCGGCGGAAGAACCGCAAGGCTCACTTCACCGCGCCGTCCAGCGTGCGGCGGGTGCTGATGAGCGCGCCCCTCTCCACCGACCTCCGCTCCAAATACAACGTCCGATCGATGCCGGTGCGCAAGGACGACGAGGTCCAGGTCGTGCGTGGGACCTACAAGGGCCGCGAGGGCAAGGTTGTCCAGGTGTACCGTCGCAAGTGGGTCATCCACATCGAGCGGATCACCCGGGAGAAGGTGAACGGTTCCACCGTCAATGTCGGCATCAACCCCTCCAAGGTCGTCATCACCAAGCTCCGCCTCGACAAGGACCGCAAGTCTCTGCT…
115	681	1	681	CACGAGGTTTTCTTCCTTCACATATCATTCTTACTTTGATTATTTTCTAAGCTCTCAATCATCACCATGGGTGTCTTCACATATGAAACTGAATTCGCCTCAGTCTGCGCTCCTGCTAGGTTGTACAATGCTCTTGTTCTTGATGCTGACAACCTCATCCCAAAGATTGCTCCACAAGCAGTTAAAACTGCTGAAATTCTTGAGGGAGATGGAGGTGTTGGAACCATCAAGAAGATTAGCTTTGGTGAAGGAAGTGAATACAGCTATGTGAAGCACAAGGTTGATGGAATTGACAAAGATAACTTTGTCTACAACTATAGTTTGATTGAAGGAGATGTCATTTCTGACAAGATTGAGAACATCTCTTATGAGACTAAGTTGGTAGCTTCCGGCAGCGGT…
116	155	1	155	CACGAGGCAAGAATGTCTCCAAGTCCTTAGGTATAGTGTGTTCACAGTTCCTCACAAGAGGGCTCTTGTAATTTTCATTTTGGTCTCCGGTGAGTGATTTCTGATTTGGTTTTCTTGTAGCATTCACATTTTTAACTGCGGCATTCTTCGTGGTA
117	476	1	476	CACGAGGGTTTTTTTTTTAAGAGGGCTGGAACCCATTCTAATCTGGGGGGCTAGGCCCTCACGCCCTTATTATATTACTTGAATATAAAACATACAACGGGGGGGACATAATACCTAAACCCCGACGATCAAAAGCAAAATCATATACAACTAGTCCAAGCAGTCAACATGGCAGACACATTGAATCCAAAAGGTTGACGCCCCATTCACTGATCTACATATATGTTGACCATTCTAAGTGCAAATTTAGAAGTGATATGCTCCAAGTATGATATTCGACAGAAAAGAGCGGCAACTTCAACCAGTTCTGCTATATCCGGCTGACACTGAGAGCAGCTAAAGACATAATTGTTCCCTGTGAGTGTCCAACAACAAAAACTTTGGAGTCAAATATATGCA…
118	664	1	664	CACGAGGTAGAAACCCTAGCTTTTCACTCTTTGTCCTTCGCCATTATCTGCAACAATGCCGCCAAAGTTCGATCCCTCACAGGTCGTCGACGTATACGTCCGCGTCACCGGCGGGGAGGTCGGCGCCGCCAGTTCCCTCGCCCCAAAGATCGGTCCCCTGGGTCTCTCCCCAAAGAAGATCGGAGAAGACATCGCCAAGGAGACCGCCAAGGACTGGAAGGGCCTCCGCGTCACCGTCAAGCTCACAGTCCAGAACAGGCAGGCTAAGGTCTCGGTGGTGCCGTCGGCGGCCGCCCTGGTCATCAAGGCCTTGAAGGAGCCCGAGCGCGATCGCAAGAAGACCAAGAACATCAAGCACAGCGGCAACATCTCCCTCGATGACGTCATCGAGATAGCCAA…
119	347	1	347	CACGAGGCTTCAACTTGGTTTTGATCACCAACGTCGGAGGAGCAGGAGACGTCCACTCTGTGTCGATCAAGGGTTCCAAGACAGGGTGGCAAGCCATGTCAAGAAACTGGGGCCAGAACTGGCAGAGCAACTCTTACCTCAACGGCCAGAGCCTCTCCTTCCAGGTCACCACCAGCGACGGCAGAACTCTCACCGCCGACAATGTTGCGCCGGGAAACTGGCAGTTCGGACAAACATTTGAGGGCAGTCAATTCTGAGACTCCTCCGGCGGTAAAACAGTTAAAAAGTCTGGTGAATGGTCAATGGTGAAGGGTGAATTGTATATGGTAATTTGTACGTGGATGTGA
120	634	1	634	CACGAGGAAGATGCAGTACTGTGTTTCCTGTGCAATTCACTCTCACGTTGTGAGGGTGCGATCGCGCACCAACAGGAGGAACCGCGAGCCGCCACAGCGATTCATCAGACGCAGGGTGAGTTTGCGTTTTCGATTTCTAGATTTTGGATGTTTGTTATTCTATGTAACACTGCTCATTGATTCATTGCTTGTACTGCGTCTTGTTCAGTTATTTACCGAAACCAATTTCACACATAAACATCCCAAATAACCCATGAAACCTGCTCCTAGCAGCTCCGTTTCCTACATGGAAATAGGACCCGACAAAAATTTGCTAATTCATTGTTAGGAAAACTAATGAAAAGGGTTTGAAAACTTTGAGTTTTAACGATAAGGCCAAAATAAAGGGTAAAGTGAATA…
121	660	1	660	CACGAGGCGAAAATGAACACCTGAAGAGCCCAAAGCACTATGCAGATGGGAACCAAAAGGGATCTAAGGTGTCAGCTCCTGTAAAATCTGAAGTACAGAAGGCTGCTCCACCTATTGAAGTGCCTCAATTATCTGTGGAGGAGCTGAAAGAGAAGACTGACAATTTTGGATCCAAATCATTGATCGGTGAAGGTTCGTATGGGAGAGTGTATTATGCAAGCTTGAATGATGGTAAAGCTGTGGCCGTGAAGAAGCTTGATGTTGCCTCTGAACCTGAGACAAATGTTGAGTTTTTGACCCAGGTTTCCATGGTTTCAAGACTGAAGCACGAAAATCTTGTTGAGTTGCTTGGTTACTGCGTTGATGGAAGTCTGCGTGTTTTGGCTTATGAGTTTGCAA…
122	606	1	606	CACGAGGCTTTGGTAGCTATAGAGCTTCAACCATGGCCAGAACACCTCAAATCGTGGCTACACAATTCATAATTCTCTCACTTCTATCTTCGTTTGCCCTAATTCTTGTCCAAGGAGATGATCAAGATTTTGTCAGAGCCTTGGACCGCAAGCTTCTGGGTCTCGAGAAAGAGAAGTTCAGCCACTTTAAGATGTACTGGCACGACATTGTTGGCGGTCCAAATCCCAGTTCAGTTCCAGTGGTGAACCCACCAACCAATTCATCAACAGCGTTTGGTTTAATTACCATGATTGATAATCCACTCACTGAAGGGCCTGAATTGACCTCAAAATTACTGGGAAAGTCTCAAGGGTTCTATTCGTCTGCCTCACAGAAAGAACTTGGCCTGCTGATGGCCA…
123	644	1	644	CACGAGGGTTATCAGAGAGATCCGAGGCAGAAAACCAGATCCACCGACACCACAACGTAAAATGTCGACTCCGACAGCCCCGCCGATCCTCCCGGTCTCCACAACCGCAACAGCCACTGCCGCCGGCGGAGGGACGGCTCAGTCCCAGGCCCCGATCGCTACCCCGGCCTTCCGCGCCTTCATCAACAACATCTCCGACACCTGCCGCAACGGCCTCGCCCAGCGCCGCCCCTGGTCCGAGCTCCTCGACCGATCCGCCTTCTCCAAGCCGGAATCGTTCTCCGACGCCACCGTCCGCGTCCGTAAGAACTACTCCTACTTCCGCGTCAACTACCTCGCAGTCCTCGCCCTCACTGTCGCCGTCTCCCTCGTCACCCACCCGTTCTCCCTCTTCGTCCT…
124	509	1	509	AGTAAGTGAAAGCAACATCAACGTACAACATTTCGAAATTTTTCTCAGTTTCGAACCAAAATTTGGAATAGAATTGTTCATGAATTGCCTAAAGAGAAAAAAAGAACACAACGGATAAGAAAACCTCTAATCAAACAAGCTGAATCCCATGTCATCATCGCTCTCTTCCTTTGCTTCTTCCTTCTTCTCCTCAACTGCAGGAGCAGCGGCACTGGCAGCACCACCTGCACCACCAGCAGAAGCAGTCACAGCTACGGGAGCTGAACCACCACTAGCGCAAGCATTCAAGAAAAGGTCCTCGAGGTTTTTATTTTCTGCAAGCTTGGCAAAGAGGCCAGGCCAGTATGACTCCACCGACACATTAGCCGATTTCACCAAGGCCGCGATCTTCTCAGCAGT…
125	585	1	585	CACGAGGCTCTTACATATATTGCTTCCGAGCGGATCATTCCAGGATATGGTGGAGGTATGAGCTCTGCAAAAGCTGCTCTTGAGAGTGATACTCGAGTGCTTGCTTTCGAAGCAGGAAGAAGAAAGGGAATTAGAGTCAACACAATATCTGCTGGTCCGCTAAGAAGCCGTGCTGCAAAAGCAATTGGATTCATTGATATGATGATTGACTACTCATCAGCCAATGCACCTCTAGAAAAAGAACTATCCGCAGATGAAGTAGGAAACACAGCTGCTTTCTTGGCATCACCTTTGGCCTCTGCCATTACCGGCGGTGTTATATACGTAGACAATGGTTTGAACGCAATGGGTGTCGGAGTTGACAGCCCAATTTTTGAGAACCTCAACATTCCGAAGGCT…
126	619	1	619	CACGAGGGGTGGCGTACGGCGACGGCTCGTACACTGTCGGCGACTTTGTGACGGAGACAATCAGCATAGGCGGGGCTTCGGCGAAGGAGATTGCCATCGGCTGTGGCCACACCAACGAGGGCTTGTTCATCGGAGCGGCTGGGCTTCTCGGACTCGGCGGCGGCTCACTCTCGTTTCCATCCCAGCTCAATGCCACGTCATTTTCCTACTGCCTCGTGGACCGCGACTCCGACTCGGCATCGACTCTCGATTTCAACTCGCCGCTCCGTCCCAACGCCGTTACGGCTCCGTTACGCCGCAACTCTCAGCTGGACACGTTTTACTATCTCGGTGTGACCGGACTCAGCGTCGGTGGCTCATTGCTCCCGATTCCCGAGTCCGCTTTCCAGATAGACGGGA…
127	611	1	611	CACGAGGGGCAATCAGACGTCACTTCAGGAGCTTGTAATTCACCATTGCCCAAATTTGGCAGCACTACCCGAAGGGATCGCCAACCTCACATCACTCAAATCACTTTCCATTGGAAATTTCCCAAATTTGGCAGCATTACCAGAAGGAATCGCCTTCCTCACATCACTCCGATCGCTTAGGATTGCAGATTGCCCCAATTTGGCAGCACTACCAGAAGGGTTCGCCAACCTCACATCACTCCAATCGCTTTCCATTGTAAATTTCCCAAATTGGGCAGCACTACCAGAAGGGATCGCCAACCTCACATCACTCCAATCGCTTTCCATTGGAAATTTCCCAAATTTGGCTGCACTACCAGAATGGATCGCCAACCTCACATCACTACAATCGCTTTCCAT…
128	256	1	256	CACGAGGTACTATTGCAGCGAGGATGATTACGACGACATTGTTGCCGATTCGGCGGGGGCTGCTGCTCCCGTTGGCGAGGAAGAACAGTGGTCTTATTGCTGTGCTTGAGAGTCTCAAACATCCCTCTAGTTTGATGTTGGTGTGTCTGCTGGGGTCGTCTGTTTTAATTTTAATCTTTTTGTTTTTTGCCTTTTTTGGTTTAATGTTTCATGAAGAGCAAGGGACGTGATAGAGAGAGTCCTTTGTAATTTGTGG
129	337	1	337	CCTCACGAGGTCCAAGATTACTTTTATTCCAGTTGTATGTACAACGACTCCACATGGCTCCAACTTCTGCATTGACTGAGTGGAGACTTTACCAGAATGGTTGGGTAGCCTTACATCCCTTAAGAGCTGTGGATTTGGGATTGCAAGAATCTGATGAATTTACCAAGTGTCCAAGCTATGCAACGCCTCACCAACTTACAATCTCTAAGGATTTATGGATGTCATCCCCTTTTAGAGGAAAGATGCAGCAGGGACAGCGGCACAGAGTGGCCTAAGATTTCTCACATTCCATATTTCAGAATTGTGGTCTGAGACAATACTTGGATTGAAACTACGC
130	563	1	563	CACGAGGGCACCGTCGCTTTTCCTCTCGAATTTTCGCGGCTAGGGTTGCGGATTCCGATCCGAATTTCAAAATTCGATATGAGTTCTCCGACCTCCAAAGGCGGCAGAGGCAAGCCCAAGGCCTCCAAATCCGTCTCCCGATCTTCCAAGGCCGGCCTCCAGTTTCCCGTCGGTCGTATCGCGCGGTTCCTCAAGGCCGGCAAGTACGCCGAGCGTGTCGGCGCTGGCGCCCCCGTCTACCTCTCCGCCGTCCTCGAGTATCTCGCTGCTGAGGTGCTTGAGCTTGCTGGAAATGCAGCCAGAGACAACAAGAAGAACCGAATTGTCCCGAGGCACATTCAGCTGGCTGTGCGGAACGACGAGGAGCTGAGCAAGCTTTTGGGGGCTGTCACGATCGCA…
131	567	1	567	CACGAGGCAAAAACGAAAGTGGATGGGCTGTGCTCAGCAAAGGGCATTCTGTGGTGCTCACCGGCCACGGTGTCTCGATCTTGAGGGTGGTAGAGGACTTTGACAAATGGAAGGACCATGTGAAAGAGAGGGGCTTTGAGTTTTGCTTCAAGTCATACCATGAGAGGGTTCGCACTGTGAGTCGACCTTGCTGCCGCCTTGATATTCCGGGCTCTACCGGGAAGGTTCCAGACACCATGAAGTGTCCTGATTGCCACCGGAGCATGGAGACTTTCATCAGTTACAAGTGTTGCCACATTGATGGTCCTACTGCACATCACTAAGTTCTCGGTCTCCTTCCCTTTACTACTTCAAGTGTGATGTTGGCTAGTCTAATAAGTTCAGAGTAGTATGTTGTAA…
132	588	1	588	CACGAGGGTCTTCTGTGTTCATTTTATTTGGAGGAGAAGAAGTTTGTGTCTTTCAAACACAAACAAACACTCCAGAAATAAAAAACCAGAGAAGAGTAAAAAAAATGGGCAAGGGAGGCCAATCCTGCAATGGCATGGTTAGACAAGCCAAACCTGTTGAGCAGGAAAACATGGCTGCTTGGCTTGTTGATGTCAACACCATCAAGATCCTACCTTTCAAGCTCCCCAGTATCGGACCCAATGATGTTCGAATTCGGATCAAGGCTGTCGGCATTTGTGGAAGTGATGTTCACTACCTCAAGACCATGAAATGCGCGGATTTTGAGGTTAAAGAGCCAATGGTAATCGGACATGAGTGTGCCGGGATCGTAGACAAAGTTGGGAGCGAGGTGAAGCATT…
133	548	1	548	CACGAGGCTAAAATCTAATGGCTATCTGCTTTGCTCCTCTATCCACCTCATTCGCAGGCAGCGGATGCCAGCTGAAGGCGCGTGAGGTTTTGTGGTCCTCTGCCAAGGCCCAAACCCAAAGGAAACATTTTCACCTGCGAACCAATCGCAATTTCGCCGTTCGTGCCGAGTACAGTGACGACAGTAGAGGCGGCGGCGGCGGTGCTGATTTCGTCGCTGGTTTTGTGTTAGGAGGTGCTGTCTTTGGGACTTTGGCTTACGTTTTTGCTCCACAGATTAGAAGATCTCTACTTAATGAAGATGAATATGGATTCCGGAAAGCAAGAAGACCTATATATTACGATGAAGGTTTGGAGAAGACTAGGATGACATTGAATGCAAAAATAAGCCAGCTCAATT…
134	554	1	554	ACTCGGAGGAAAAGCATGCGTAATTGGTCCTGTGTACCCAACATTTTGGTTATCTCGTTTCTTTGCCGATGTATGGATGCTTTTCCCAAAGGAGGAAGAGTACATTGAGTGGTTCCAGAAGGCAGGGTTTAAAGATGTCCAGCTGAAAAGAATTGGCCCAAAATGGTATCGTGGGGTTCGCCGCCATGGATTGATCATGGGATGTTCTGTTACAGGCGTTAAACCTGCATCCGGGGATTCGCCTTTACAGCTTGGTCCGAAAGCAGAGGACGTGACAAAGCCGGTAAATCGGTGGTCGTTCTTCGTGCGGTTCATGTTGGGTGTCATGGCAGCAACATACTACGTGCTGGTGCCTATATACATGTGGATCAAAGATCAAATTGTACCCAAGGGCCAACC…
135	553	1	553	CACGAGGAGAAGTTGTGCCTCCATTACCGATCCGCCCCCCATTTGCATCGCCGTCAACGCTGAAGCTCCTCCTCGTCGTCGTCTAACCTCGCTCACGTTCCAGTTCATCCTTGAAAAATGGCAGCAAAGTTCATTGTAGGATCTATTGTGGGAACCTTTGGGCTTGCTTATGTTTTCGACACTACTATATCTGACAAAAAGATATTTGGAGGTAGTACTCCCGGTACCGTTTCAAACAAAAAATGGTGGGAAGAAACTGACAAGAAGTTCCAGGCTTGGCCACGTACCGCAGGACCTCCGGTTGTGATGAACCCCATTAGTCGCCAGAATTTCATTGTCAAATCAGCCTCAGGGTAGTGAAATGTTTTGTCTTTGACTCAGAACTTGAGCTGTTATTGT…
136	580	1	580	CACGAGGACTTCGACTTGCCTCATAAAAATATCAAATGATTAGTGATAGGTCAACAAAACCGTCAAAATCTTCGCAAGTCTGGAATACCGGATATGCCAAGCAAAAGTTGAAAGATTTGCATTAGCACACAGGAAACCAACATATACGTCCTAGATGAATGAAAAAGATTACAGCTAAAACAGATATCATAGAAAGCCAAAAAAAGAAAGAGCCTCGTCAACAAACTGTTTTATGCAGCAGCGCCAGCACCCTTTCCCTTCTTCCTCTGGAGCTTCTTCATGTAAAACTCAAGTTCCTTACCTTCCAAGATGTACCCATCACATCTGCCACATTGGCCTGGACGCGAAGATATGCAAGCGAGCAATCTCCCACCTCCAAACTGCTCTTCTATATGGGGG…
137	616	1	616	CACGAGGAAGACTTGCACGCTCCGACCATCTTCTCTCTTCTTCTGTGACAGAGAGAAACATCTAGAACCATCCCAACTCCTCAGATCGTTCAAAATTCTTTTCTCAAAACGATGCCGTCCCGGAGAAGAACGCTCTTGAAGGTCATCATCCTCGGCGACAGCGGGGTGGGGAAGACTTCTTTGATGAATCAATATGTAAACAAGAAGTTTAGCAATCAGTACAAGGCGACAATCGGAGCTGATTTTTTGACCAAAGAAGTGCAGTTTGAAGACAGGCTCTTCACCTTACAGATCTGGGATACAGCTGGCCAAGAACGATTCCAAAGCCTTGGTGTAGCTTTTTACCGTGGTGCTGATTGCTGTGTTCTTGTGTATGATGTGAATTCAATGAAGTCGTTT…
138	535	1	535	CGCGATGGCCGCAGAGAAGAAGATGATCACCCTGAAGAGCTCCGACGGCGAGGCGTTCGAGGTCGACGAGGCGGTTGCTATGGAGTCGCAGACCATCAAGCACATGGTGGAGGATGACTGCGCAGACAATGCGATCCCTCTCCCCAACGTGACCAGCCACATCCTCGCCAAGGTCATCGAGTACTGCCGGAAGCATGTCGAGGGTCGCACGGACGGCGACAGCACCGACTTCGGCAAGATTGGCGACGAGAGCACTCTCAAGAAGTTTGACGATGACTTCGTCAACGAGATCAAGGCTGATCAGAATGTTCTCTTTGACCTGATCTTGGCTGCAAACTATTTGAACATCAAGAGTCTGCTTGATCTGACCTGCCAGACCGTTGCTGACATGATCAAGGG…
139	577	1	577	CACGAGGGAAAGATTGGTTTGGGGAGATCTGGAAGACGTGCCAATACCCACCACAGATTGCAAATGGTCAGTGGGGTGCGTTTCTGCACGTCAAAAAAGCCGGAGACGCTTCTGGGTCCAATGCTGCTGTTGTGTACCGAGGCCTAAATAATGTTAGCGACGAATGCGATTGGATGTTGTCTTGGAGCAACCCATGGAACACGATTCGCTATGACAACACGGTCTATACAGAGGTTCGCAAAGCTGGCGGCTTTGATACTGCTTGGGACGAAATCTATAAAGAATTTGAGACAGTTCGAGCGAACATACAGCGCACATCGAATGGATGCGTGTCAATCATGGAAACTGCCAAGGACACTTCCCCAATTGTTAAAGCAATACTCACTTTAGAACATGCCG…
140	489	1	489	CACGAGGAGTGTGTTTTCTTGTGTGTGTTGAGTGTTTGTGAGAGTTGAGAGCTTTCTTTGTAATATTTTCAGTTTAATGAAGTCTTTTGTTGTGTCTCAAATTTTTGAGCGAATTTCTTCTTTGACATATAAAATTTAGAGTTGTTTATCTAAATTTTTCTCAACATGGAGGCCATGGAAAATTGATGTACAGATGGCTCTGGCAGCAGCAGTGTTCGGTCTGCATTGGAACTATTGCATTGCCTGAAATCCGATGGAGGCAGATTAAGAGCAAAAGCCAATGCAACATGTTGCCCAGGATGCTGCAACATGTTACTGATCTTTACCTCTTTTTCTTATGGCATATTTGCTTTGCGCTCTTGTTGTAGCAATTGCAAGTAATATACATAGTTTCATTCT…
141	612	1	612	CACGAGGATTCGTAGTCTTGTACGCACCAAAATCCCCTCCAAGATTTCCACTCCGCTAACTTCACTGTCTCTCCAAAACCCCCCACATCCCCTTCCCTCTCTCTCTCTCTCCCTTCGAAGCTCACCTTGTTCTCTTCTGGCGTTTCATTTTCCAGCCTTTTTACCCAAAACCCAATTCACTGCTCGTCCGCCATGGTTTAATCTCCCCAACCCATAAATCCCACCATGTATAACTCTTCTGTCGCAACCCAGGAACGCAGCCCGGTCTATGACCTCGTTTCCCGATTGGGTCGGTTCGCCTTCAGCTCAGGGCCTCACAGCAGTTCCGGTTCAGATGGGCACTCCTCGTTTTTGTCGAATTTCTTGTATTTCGACGCCTTTGGGGGTGCTTCAGGTGCC…
142	634	1	634	CACGAGGGCATGACTGATGATACAAACGGTTACACTTAAGTTCACAAATCCGTTTACACCGAAAATGTGTTCATTTAACAAATAAGGGTAAGGTACATAGGTGTGATTGAATGAAGAAATCAGTATGCATATGGGACTACCATATAAAACCTTCTTGTTACAACTGTATGCAACAATCTTGAACATGTCGATTCCCAACTTCTAACCATTACAGGAACAAATCAATATGGGTTATACCTGCGTCCATGCCCAGAATCATTGACGTGCCTACCCTTATTCGAACTTCCACTACTTCTGTTACCGCTCCCACCATTACCCCAGCCACTACTTTGATATGATGGCGAGGGGTGTGGCTGCACACCCGGTTGTTGCATAACGTATCCAATCCGTCCATCAGGT…
143	611	1	611	CACGAGGTAGACAAAAGAAGAAACAAACAAAGGGTATACGAGTGGATGCAGAAGGTGATGCCTCTTTAGAAGATTTAACAAACCCTGCATCTGCGCCTCAGGGAACCGGATATGAGGACTCTCCAGATATGGAAAAAGCAAAATCTAATAATAAAAAGAGGAAAGTGGCAACGGGCAAGCAAACTACAAGGCCGAAGAATTCACAAAGCATGGACGAACTTGATTCATATGAATTGGATGATACCTTACCAAATACTGATCCTCAAGCTACGAAACCCAAGAGGCCGAAGAGGTCAAAGAAGAGTGTGAACGAAAATCTTGAGCCGGCATTTACTGCGGTTTCGGAACAGACCCAGTATCCACCACGGAGTTAGTTTGGATCTGGTAGTTGCAGAGCAG…
144	539	1	539	CACGAGGCCCTGCAGCGCCACTTATCCATTGATGCAAAAACTGAGGCAAGTGCTTGTTGAGCATGCTTTGACAAATGGCGAGAGTGAGAAGAATGCAAGCACTTCAATCTTCCAAAAAATCGGAGCTTTTGAGGAAGAGCTGAAAGCGCTTTTGCCTAAAGAGGTGGAGAGTGCAAGGAGTGCAATTGAGAGCGGAAACGCTGCAGTTCCAAACAGGATTGCGGAATGCAGGTCTTATCCCTTGTACAAATTTGTGAGGGAGGAGTTGGGAGGAGAGTACCTGACCGGGGAGAAGGTCAGGTCACCGGGCGAGGAGTGTGACAAGGTGTTCCAAGCTATCTGCCAGGGAAAGATTATCGACCCGATTCTAGGTTGCCTCGAGGGTTGGAACGGCGCACC…
145	596	1	596	CACGAGGCCTTATGACTGACTACTTTTTGCTGCCGACCCGATTTTTCCGTCCGAGTTTTTTTTCTTCCGTTTTCAGGTGCTGTGTGCTTGTGTTGGAACCCTCAAAACAAATACGGGAAAAGCTTGCACCTTTCTTACCCAGACTTCACACACGTTGCCGGGCCTCCGCTAATGTTGCTTTACCCTTGATCTGCATCGTTGGGACCCCTACAGAGCACATCTAAACAAGATGATCGGCTCCGGCTTGCCTATTGGATTATTTACTCGTTCCTCACTCTCATGGACATGGCGCTCCAACCTTCCCTTGAGTTGTTACCAATTTGGTACAATGTGAAGCTTGTGTGTGAGGCATGGTTGGTTCTGCCACAGTCCGAGGGGGCAGCTTTCCTGCATGACAGA…
146	662	1	662	CACGAGGGCAGCTCAGATCCAGACGGCGGCTTAGGGTTTCACTTCCCTGTAGGCAAATCAGCAACCATGACTTTCAAGAGAAGAAACGGCGGCCGGAACAAGCACGGCCGCGGCCACGTGAAGTTCATCCGCTGCTCCAACTGCGGAAAATGCTGCCCCAAGGACAAAGCTATCAAGAGGTTTCTGGTGAGGAATATTGTTGAGCAGGCTGCAGTTAGGGATGTTCAGGAGGCTTGTGTTTACGATGGTTACACCCTTCCTAAGCTGTATGCTAAGATGCAATACTGCGTTTCTTGCGCCATCCACTCCCACGTTGTGAGGGTTCGGTCTCGCGAGAATAGGAGGAACCGTGAGCCCCCTCAGCGTTTCAGGCGCCGGGAGGATACACCTAGGCCTGGT…
147	617	1	617	CACGAGGGCAAAAGGGGGTAACTTTGCTTCTTCCCCTCCCCTCCTCATCCAATCCATGGCTACCCAGAAACCCATGCCTTCAGCTACAAAAACACTTAGCTCCAAGAAGAATTCATCTGTGAAGCTACTAACAAGGGTGGAGCAACTGAAGCTACTGAGCAAAGCGGAGAAAGCCGGCCTGCTATCCACGGCAGAGAAGTCCGGGCTCTCATTGTCGACGATAGAGAAGCTAGGGTTGCTCTCCAAAGCGGAGGAATTCGGAATCCTGTCAGCGGCCACCGACCCTGGAACTCCCGGGGCATTGCTGAGCTTAAGCTTAGGACTGCTGGTTTTGGGTCCATTTGTTGTTTATCTTGTGCCTGAGGATTCTCCCTTGGAGATAGGGTTACAAGCTGTTGT…
148	636	1	636	CACGAGGGTGAACTGGCCAGAACCTGACCGTGTTGGGCGGCAGGAGCTTGAAATTGTAATGGGGAATGAGCATATCTCCTTCACTACTTCAAAGATCGGATCGCTTGTTGATGTCCAGAGCAGTAAGGATCCTGAAGGTCTTCGTATCTTTTATTATCTCGTTCAGGATCTGAAGTGCTTTGTGTTCTCTCTCATCTCCCTTCACTTCAAGATCAAGCCGATATAAGATGTATCAGTGTTTGCTTGACAAGTTGCACTCCTGGGTTTTGTATGCCTTTCGATACAGTTTACATTTTTAATATGAAGGCCTAATCATTTGACAATCTTTTTGTAACTTCTGTTATTTGGATGGTTACAAGTGGATTTCGGAATATAGGCCAAATGGAATTCTACAATCTG…
149	600	1	600	CACGAGGATTATTTTGTTTTCTTCGGGTGAAAACGAAAGCAGAGAGTTTCCAAGGCAAGGCCCTATGAAATGTTAAAAAACCAAAACGAACCAAATAATTAAATAAAGGGCTTTTGGGTGCTTTCACCGGCCAATCAATAAACGACAGTTGAAAATAAAATAGATTATCCTCATTGTCAAAACGTCGGAACGACGCCGAATTGTGGGTCCGAGATGAAAGTCGCCGAGCCGGAGCCATAGATGAGATCGAATGTCTCAGTTTCGGTTTTGGTGCGTTTCGCAAACCGGCCTTTGATTCTGGGGCGAGTTTCAGCATACGCTTTCCGGGAAGCGTATCGGATAGTCTTCTGGAACTTGCGGTTCTTCCTCTTCTCTCTGTACCTCAGCACCCTCGCCTCC…
150	508	1	508	CCTTTAAGAGGTTTTGATCTCCCAAATGACATAATCAATACCAGAAAACCGAATACCAAACAATTAAAATAGCTTGATTCCAAAAAATATTGTTCCGCAATCCAGTCCGGTGATGCTATATCCATCCCTAATCGAGCAAATTGGCAAGACACCGAATATATAGTAAATAGTTTATAGCTTGTCCTCGAACTCAGAGAGCGGGGTCATCTGCTCCTTCAAACCCTTCCTCTTACGGATGTCGGTGACAAGTGTTGCAGCCTGGGATCCAGCTTCCAATGGATCAGACGACATCATCTCCCAATGATCAAACACGCATTGTGGGAAGGCCTGCCCGGAAGTTGCAGCCCTCAGTTGACCAGAGAATCCAAAGGACTCAACGACGGGGAGGTATGCCTTGAT…
151	382	1	382	CTTTAAAAGGGGCGATATGTCAATGAATATGTCATTTGCCTTGGGTGCAAAAGTCCAGACACTATACTTTCAAAGGTCAATCGTCTCTTCTTTCTCAGATGCGAGAAGTGTGGTTCTGGACGATCTGTCGCTCCAATTAAAGCTGGTTTTATGGCTCGTGTTGGGAGAAGGAATGCCGGAACCTAATCTTAGCCTGTTGTCGACTCATTGTTTACTAGCAGTTATTGAGTTTTGAGTCATGTGTTTGCTATCTACAACAGTAACAATTTCTGTGACGCTCGGATGTTGAAAATTTTTTTGCTCTGTTTCACACTTATATCTCTGTGTGGAGCTTACTGACCTTTTTGAAATGTAGCTTATGCTGATGGCGCTCAACAAAAGG
152	596	1	596	CACGAGGGATTGTCGGCTCTCGGAGCGAGGCCGACGTCAGAGCCATCTACCAAGAGTGGCTCGTGAAGCACCAGAAAACATACAACGGCATCGGGGAGGACGAGAGGAGGTTCGAGATCTTCAAGGACAACTTGAAGTTCATCGACGAGCATAACGCACTGGACCGTCCGTACAAGGTCGGTCTGAATGCTTTCGCTGACCTGACCAACCAGGAGTACCGTGCCAAGTTTTTGGGCACCAGGAGTGACCCTAAGCGCAGGGTCATGAAGGCCAAGAACCCAAGCCTGAGGTACGCTTTTCGCGCCGGCGAGACGTTGCCGGAATCTGTGGATTGGAGAGTCAAGGGCGCCGTCAATCCCATCAAAAATCAAGGAAGTTGCGGGAGTTGCTGGGCTTTTT…
153	620	1	620	CACGAGGATCAATCAGTCACTTCCCAAGGAATATCAGTATATTTAGTACAAAAATGGCTTCTTCTAAGGCAGTTGCAACCATTGCTCTTCTCATCTCCCTTAACATCGTGTCTTTCACTACAGTCAGTGCAAACCATCATGCTTCTAAATGTCCACCACCACCACCCCCGAAAACCCCTAAATGTCCTCCTCCTGCAACCCCCGCTAGCCCCCAAAACCCTCCAGCTAAAGCTTCTTGCCCTAAGGACACCCTTAAGCTAGGGGTATGTGGCGACTTGTTAAATGACTTGGTGACCATTGTTGTGGGGACCCCACCAAAGACCCCATGCTGTAGCCTCATTGGTGGACTTGCCGATCTTGAAGCTGCTGTGTGCCTTTGCACTGCAATTAAGGCCAACG…
154	556	1	556	CACGAGGGTCCGATCCCTCCTCTCTCCTCTCTTCCCTGTCGCTGTAATCCGATCCCATGGCGCCGAAGAAGGACAAGGCACCGCCGCCGTCGTCGAAGCCGGCGAAGTCCGGAGGAGGCAAGCAGAAGAAGAAGAAGTGGAGCAAGGGAAAGCAGAAGGAGAAGGTGAACAACATGGTGCTCTTCGACCAGGGCACCTACGACAAGCTCCTCACTGAGGCCCCCAAGTACAAGCTCATCACACCATCCATTCTCTCCGACCGTCTCAGGATCAACGGTTCCCTGGCCAGGAAGGCCATCAGGGAGTTGATGGCTAGAGGCTCGATCAGGATGGTCTCTGCCCACGCCAGCCAGCAGATCTACACCAGGGCTACCAACACCTAGGTCTCTTTGCTCTTTC…
155	625	1	625	CACGAGGCGACATTCGAAGGACTGAGTCCATCTGATCTGATTGTTTGCCATACGTTAGAAGTATCAGTTACCTACAGAGAGAGAATGTCTGGAGGAATCGCGCGCGGTCGTCTCGCCGAGGAGCGAAAAGCGTGGCGCAAGAACCACCCACATGGTTTTGTGGCGAAGCCGGAGACTGCTCCGGATGGCTCCGTTAATTTGATGGTGTGGCAGTGCATCATCCCCGGCAAACCATCTACTGATTGGGAAGGTGGCTACTTTCCACTTACACTTAACTTCACTGAGGATTACCCCAGCAAGCCCCCAAAATGCAAGTTCCCACAGGGCTTTTTCCACCCAAATGTGTATCCTTCTGGAACTGTTTGTCTTTCAATTCTCAATGAGGACAAAGGTTGGAGG…
156	614	1	614	CACGAGGGCGACGCCGATCCAGCAGATCCCGCCACCTCACCACCACCACAGTACGGTGCTTGAGAGCACTAAGGACTCATCTACCACTATAAATTTCTCATATCCAGCTACGACGTCGTTTATATCGTCGTTGACCGGAGACTCCGATAGCAAGCAGCCAATGTCGTCATCGTCTTTTCAAATTACCAATTTGTCCCAGGTTTCCTCGGCCGGAAAGCCGCCGCTTTCCTCCGCCTCGTTGAAGCGGAAGTGCAGCTCCGAGAACTTGGGGTCTGGGAAGTGCGGTGCTGGGTCCTCCGGCCGCTGCCATTGCAAGAAGAGAAAGCTGAGACAGAAGAGGATCGTGAGAGTTCCGGCTATAAGCTTGAAGTTGGCCGATATCCCACCTGACGATTACTC…
157	690	1	690	CACGAGGCAGGCCAGAAGACTCGGAAGTGCTCCGCCGCCGCAGCTGCCAGCAGCCACTAGCAGAAGAAGAAGGAGAAGCAGGACTTTACGTAATCGGAAAATGGAGACGGCGAGAACAGTGAAGGACGTGTCCCCTCATGAATTTGTCAAGGCCTACGCCGCTCACCTGAAGCGCTCCGGCCGAATTGAGCTTCCTGACTGGACCGACATTGTGAAGACTGCCACATTCAAGGAGCTTGCACCATATGACCCTGATTGGTACTACATTAGATCTGCATCCATGGCAAGGAAAATCTACTTGAGGGGTGGTCTTGGTGTTGGTGCCTTCCGCAGGATCTATGGAGGGAGCAAGAGGAACGGCAGTCGCCCACCTCATTTCTGTAAAAGCAGTGGCGCTAT…
158	565	1	565	CACGAGGTTTTTTTTTCTAAAAAAATACAATTATATATTTATCAAATCACATAACTAATACATTAGTCGAACCCTCAAGCCTCTACCTTTTTAAGGTGGATATTTTGGAGCATACATCATGTTATTAGGTTTAAGTTGCAAATTATATTATAAGAGAGCTTGACTAACTATTATATATGTAGAATGCATAAGTTGGAGTAAAGTCCTTAGGGACATTTTGGTCCTCCTCTCTTGGTCTTCCAGTTATTGTAGCAAGGGCAAACTTGTTTGTTTCCATATGTTCCAGGAGGCACACACAAGCACTTGGCGCAACACTTTTGGCAGAAAAACAAACAAGGCTTCTTGTATGCTGTAGCCGAGCACCGACTTGTACATCGCGGTGCACACTCTTGAGGACGA…
159	628	1	628	CACGAGGCAGTTGTTTGCCGCCGTCTCTTCCTCTTCCTCAGTCGCCGCCGCCTCTTCGCAACCGCAACCATGATCATTTCGGAGAAGAATCGCCGGGAGATCTCGAAGTACCTGTTCCAAGAGGGAGTTTGCTACGCGAAGAAGGACTATAACTTGGCGAAGCACCCGGATATCGATGTGCCGAATCTGCAGGTGATTAAGCTGATGCAGAGCTTCAAGTCCAAGGAGTATGTGAGGGAGACGTTTGCTTGGATGCACTACTACTGGTACCTCACCAATGACGGTATCGAGTTTTTGAGGACTTACCTCAATCTCCCTTCGGAGATTGTTCCTGCTACTCTGAAGAAGCAGGCCAAGCCTCCTGGCCGCCCCATGGGCCCGTCCGGTGACCGCCCCCGT…
160	658	1	658	CACGAGGAAAACCGGATCGCCGTTCCTGATCAATGCCTACCCTTACTTCGCTTACAAATCGAACCCTAAGCAAGTGCAGCTCGAGTACGTCCTCTTCCAGCCGAACTCCGGCTCCCTTGATCCTGCCACCAATCTCCACTACGACAACATGCTGTTCGCCCAGATCGACGCCGTGTACTCCGCCCTGGGCTCCCTCGGTTTCAAGAAGCTCCCGGTCCACATCTCCGAGACCGGGTGGCCGTCGAAGGGCGACGAGGACGAGGTCGGAGCGACGCCGGAGAACGCGAAGAAGTACAACGGTAATCTGATCAAGCTCATTTGCCAGAAGAAGGGCACGCCGCTCAGGCCCGGGTCGGATCTCAACATCTACGTGTTCGCCCTGTTCAATGAGAACATGAA…
161	595	1	595	CACGAGGCTTCCTCCTCTTTTGTTTACAGATCAGTCTGAGAGCATAAATTCTCCTCCTGAGTTCTTTCTTTCTCTTGAGGGCTGAGGCTCTGTTGGGTTTTCTTCCAAGAATTTCTGGGTGTTTTTTTTTTTTTTTTGCTTAATTTTGGGTTTTCATTTCTGGGGTTTTGCTGTTGAATCTTGGGTCTTTGGATTCTGTACCCAAAACCCATATATTTTCTGATCCAATTAGTCTTTGAAGTTGAAATCTGAATTTAATCTTGTGTTTCTGCTGAGATTTATTTCTCTGTTCCGGAAAATAAAACTCTGGAAAATTAAATGCTGAAAATCTGGTTCTTAATGTTTGAGATTCATGTCGCCAGTTCTCAGTGAAATCCTCCGTTCCGGGTTTATGGTAGA…
162	661	1	661	CACGAGGTTTTTTTTTTTTTGGCAGAAAAATGATTTATATTGAAGACAATTTAGTTACATGCATACGTACGCACATAGTTAACATGTATTGATGGACTCATGTTAAATAATGAATTTACTAGTGTGGTGCATGCCGAGATCTAATACAGCTATACAATGGTCTCTGTACATCAACAAGTTTCCCGGAACTTAAAAACAAGACCATTCTTCATCCGAGACGATGACTTCCAATTTTCCAAACCATCACAAAAACTTGTCCTCTCGACGAATCCAAAATTCAGAAACTTAATGATTTATTTACTATAGATTAAACATGACTTTAATGGCGTCACCCCCACGAGCACTGGTTGCAAATGCTTCTTCCACCTCCTTCTCGGTAAATCCAAACCGGTGGGTAAT…
163	699	1	699	CCCAAATTTGGCATTACTACCATATCATGGGATGGGCAACCTCGCATCCTTTCGGGAGCTTACAGTTAGAAATTGCTCCAATTTGACATCAATGTTAGAAGGGATCGCCAATCTTACATCACTTCAGAAGCTTGCAATTGGAGATCGCTCTAATCTGACATTACTGCCAGAAGTGGTCGTCAACCTCCCATCACTCCAATCGCTTACGATTGTATCTTTCCCAAATTTGGTATCACTACCGGAAGAAATAAGCAATCTCACGTTACTGCAGAACCTTGAAATTCAAAGTTGCCCTAATTTGGCATCACTGCCAGAAGGGATTCGTCGACTCCCCAACTTAAATACATTGGGAATTTGGAGATGCCCCGTGTTAAGCGAAAGATGCGAGAAGGAAACAGG…
164	655	1	655	CACGAGGCCTGGAATGACTGCTTATGCTGGGTTTTATGAGATCTGCAATCCCAAGAAGGGAGAGACGGTCTTCGTTTCAGCAGCATCTGGAGCAGTAGGTCAGCTTGTTGGCCAATTTGCAAAGTTGTTGGGTTGCTATGTTGTTGGAAGTGCTGGAAGCAAAGAAAAGGTTGATCTGCTGAAGAACAAGTTTGGGTTTGACAACGCTTTCAATTATAAAGAAGAACCTGATTTGGATGCAGCTTTGAAAAGGTACTTTCCTGAAGGCATTGACATATACTTTGAAAACGTTGGGGGGAAAATGCTTGATGCAGTGCTACCAAACATGAGGGTCCATGGCCGGATTGCAGTTTGTGGGTTGATATCGCAGTACAACATTGACGAGCCTGAAGGTTGTCG…
165	669	1	669	CAAGAGGGCATTTTAAGAAGCAAGCGCAGACAGATATGAAAGAATTGATGGCTTTAGTTCAATCAACAGCAGAATTATGTCATGAGTCGCACTTGCTGGAGAAAATGGAACAAGATTATCTGCAAAAGCATAGTTTAAATGCTAGAAGAGGAGACCTTGAAATTGCAAGAGCGAAGCAAGAGAAGCAAGTGAAGCTTGTAAGCAGTTTGAAGAACAAATCACTCTGGTCTAAGACTTTTGAAGAGGTTGTGCAGAAGCTTGTAGACGTTGTACACTTATTACATGTAATGATTCATGAAGCTTTTGGCAGTGCTGCTGAAGAACCAGTGGAAAATTCTGAGAGGAACTATAAGAAGTTGGGGCCTGCTGGTATTGCATTACATTATGCAAGTATTATTT…
166	635	1	635	CACGAGGTGCACCAAAACCAACATGGTCATGGTGTTCGGAGAGATCACTACCAAGGCCAATGTTGACTATGAGAAGATCGTCCGTGACACTTGCCGCGCCATTGGATTTGTTTCTGATGATGTGGGCCTTGATGCCGATAACTGCAAGGTCCTGGTTAATATTGAGCAGCAGAGCCCTGATATTGCCCAGGGTGTCCATGGTCACTTTACCAAGCGACCTGAGGAGATTGGTGCTGGTGACCAGGGTCACATGTTTGGTTATGCCACTGATGAAACCCCTGAATTGATGCCCCTTAGCCATGTGCTTTCCACCAAGCTTGGTGCTCGTCTCACCGAGGTTAGGAAGAATGGTACCTGCCCTTGGTTGAGACCCGACGGTAAGACCCAAGTCACCGTGGA…
167	363	1	363	CACGAGGCTCAATAGTTGTTGGCGCCGTCAATTCAGTGCCACTTCTTCCAAAGGTCCTGGAATTGGTAGGGCTAGGATACACTGGATGGTTTGTCTACCGTTACCTACTCTTCAAGTCAAGCAGAAAAGAACTAGCTACAGACATTGAAGCACTGAAGAAAAAGATTGCTGGAACTGAATAGATCCGCATGACGCGGTGTCAAAAGTACATTTATGGTCGCCATCCTTTCGTTCTGATTCATGTATGTCCACTGTGAGAGGCATTTGTGTCCTGTAATCAAAAATAGGTTTATATTTGATTTATTGTTGTAGTCATGTTAATGTGCTCCCACTTCACCTTTGAAATAAGATTTGGCAATTTTA
168	643	1	643	CACGAGGCGGATAGGGAGTTTGGTGCAAATGAAACTGATCGACAAGACGAAAAGCGAGAGAAAAAAGTCCAGATGTAGAATTCTGGCGTGGCTCATGCTGCCGGCATTTTTTTAAGATGCATGTATATTACACAGCTCTGTAGAGCTAGCCAAGGGAAGATGGTTGAATCAATTCCACGGTTATTTTGACAGTTACGGTTCATTCGATCGACGTTGTTGCGACGAAAGGAAATGTTCGTGTAATTTTACCGTTGCAGGTGTTGTTTCTATTTGTTCTGAGTTCCACATCATGGATGGTTATGTTGAAGCTGAAGCGATTTGTTCTCTTTTCCCTCAGTAGACAATTGATGTGAAATAATGTAAGCAGATCATTTTCTCGTCTCATGGTATGACAATGAG…
169	655	1	655	CACGAGGCTATTCAGAAACTAGTTCCTGGCATTGAAGCATTGGTCATTTCTGCCTTGGACTCATGGGCTGAAGGACGAAAAGTCATCAACACGTATCATGAGATGAAAAAGTTCTCCTTTGATGTTGGCTTTCTGGCTATCTTTGGTCAGTTGGATGAGACTTACAGAGAAAAGCTCAAGGAGAATTACTGCATAGTAGATAAGGGTTACAATTCCTTTCCAACAAAAATACCTGGAACTGCATATCAGAAAGCTCTCTTGGCAAGGAAAAGGCTCGGTGAGATTTTGAGTCAGATAATTTGTGAGAGGAAGGAAAAGAAAACCATGCAGAATGATTTATTGGGTCATCTGCTGAATTTCCAAGATGAAAATGGGCAAACTTTAACTGAGGATCAAATT…
170	596	1	596	TTTTTTTTTCATACCAGAAAAGATCTTAACATTATTGAAACTACATTAGTTTTGATACAATCCACAAAAAATATCGGAAAGATGAGTCAGCTGATGCCTCAAGGTCATGAAATGTCACTGCACGTAAAAAGATAGCAGCCCTCGACGGGAAAAGAGAAGAAGAAAACACAAGAGCATGACACTGCAACATTCTTCAAGCCGAAGAAGATACGCGTGTTTATGACAAACACCTAGTACACGTCCACGAAGTTATATACAGAACATTGTTGACGAAATACAGCTGAGGGCTCTTCCAGTAACATGGCAGCTTGACTGAAATGTCCATCTACCGTCTTAGCATTCCATCGAGCACAAGTGTGCCTTCATGTGCATCCTCCGCGATCTGTAGAGATGAAACAG…
171	637	1	637	CACGAGGGCAATGGGAGAGGGTGGCTGCTCTGTGATTTTTGCGAAGGGCAGAAAGCGAATGTGAAATCTGAGACCAATCGAATCTACGGCCGATGCCCATCTTGCAGAACTAATAATGAAGGACCTAAGAGAGCTTTATTTGGAAGTAGAAGTCAAGAAGTCAATCAAATGCTTTGCTGAAAGCCTGAAACATGCAACAAGAAGAATAAAATAACTATGATTGCAGAGCCATTGGAGAGAGGACTTGCTGAGGACATTGAGAATGTATATAAGCTACAGTGTTCGTTTCTGCAATGCAGCCTGATCTTCCACTGGAGCATCCAAATTTTGCAGTTGTGTATCAAATGACAGCAACCTTTACAAATTCAAAATTTGAAGCCAAGATACCACCGTCCATAT…
172	581	1	581	CACGAGGCTGATAATGGGATTTGGATGAAAGACATTCCGCTTGATCATGTTTCTGATTGTTCATCCCATGGAAAAAGCAGGAGAGGTACTGGTGGGGCTGATAATCAGATGCTTGAGTTATGGGAAACTGGCGAACAATACAGTCACCAGGATCCTGTTCCCAATGAAAAACAAAATCAGGCATCTGCACCCATGGAAAATCTTACCCCTAGCCATCGGTTTACAAATTCTGAGCCAATGATTCAAAATTTTACTTCAAAAGTTCAGGCTGAAAAGGAGTTGGGAATTGATAAGCGGGAAGTGTCATTTCAAAGGCCACATCATGAAAGCAAGAAGGAAAAAATCCTGGAAAGACTTGCTTCTGATGCGCAAAAACTGACAAGTCTGCAAACAATTGCT…
173	629	1	629	CACGAGGGCAACCAGCACCATTTTATCTCCCTTGCACAGTCTCATGGGTTCATTTCCACAGGATGAATCATCCCACCTGCTCAACCTGCCTAGAACCAATCAATTAATATCTTCTGATGGCTGGCCATCAAAGCGAGCAGCGATTGATCCTCTTTCCTCTGGAGTTACTCAATGTATTCTGCCTCGAGCGGAACAGTTGGGACCTCCCCATATTACTATGTCGCAGAATTCTATTTCATTGCCACCCTTTCCAGGGAGAGAGTGCTCACTAGACCAAGAAGGTGGTACCGATCCTCAAAGCCATCTTTTATTCGGTGTCAATATAGAGTCCTCACCTCTTATAATGCAGAGCGGGATGTCAAACCTTAGAGGAGTTGGCAGCAATTGTGATTCTACGAC…
174	312	1	312	TTTCGAGGGAGGAATCCAATTCCAACAACACCACCTCCTCCCCCAGCCCCCATGGCCGCCTTTTCCCTCCAAACCTCTTCCTCCTCCTCCGGTATTGCCCGTCTCAGTTTCGAAACCCGCATCCCCGGATCCGATTTGGGTGCAGACCCCAAATCCGTTTATTTTCCTTGTCAGCCTCGTGTGCTTCCTCTTAAGCATCGCTGCAACGGTAAGAGAAAATCAAGAGGAGGAGTGGTGTTGGCAGTGGCAGTGAGTGGGAATGACCAAACCCATGTGGAAGTTGACGTTTCTCTTAGCCCACGAGTCAACTCC
175	494	1	494	CCACGAGGGTTTTGACAGCAGTCAGGCGGATGATGCAGAGTTGAGATGCCTGAGCAGGTTCGAAAGCAATGGAGCTTCAGCAACGGAGGGCACGGCCATGAAGTTTGGATGGAGAACATGACGATGGAGAAGAAGATGGCTGTGGAGATGGCACGACGTGGCGTAGTGGAGTGGAGAGAGAGAAAGAGAGTGAGGGTTTGAAAATTTGGACATCGGTTGAGAACATGATTTCGATCAGGTAAGGGCGGGTGTATTTTAGCTTCTTCTTGTGGAACTGTTGCCACCAGAACTCGCCCTGCCCATCAATTGTGCCATTGTCACCTGTAACAACGACATCAGTGAGATTTGTTCCCCATATGAGACTGGTGTACCTTCCAGCTGCCGTGTTTCTTCCTCAAC…
176	645	1	645	TCACGAGGGCAGAGTCCATCTCGCAAAGCCTTTCTCTCTCGGCGGTGAAAGATGGCTTCTCATCCAAAAGTTCACTTTTTCGAAGAGGTGGTAAAGCACAACAAGAACGAAGATTGCTGGATTATTATTGCTGGGAAGGTGTATGATGTGACGCCATTCATGGATGATCATCCCGGAGGCGGTGAAGTTCTGCTAGCTGCAATTGGGAAAGATGCAACAAATGATTTCGAAGATATTGGTCACAGTGATTCAGCCAAGGATATGATGGAGAAGTACTACATTGGTGAGATTGATCCATCAACTGTCCCATTGAAACGGATTTCCATCCCGGCACAAGGGGGTCGAAATAATCCTGCCAAGTCATCCGATTTCGTGATCAAGATTTTACAGTTTCTGGTT…
177	608	1	608	TTACGAGGCAAAAGTATAGTAAATTCAAAAAGCGTGTAGCAACAATGGCAGAAATTGTTCCACAAGCAACAAGGTATAAGCAGAACATTATAAAGGTCTCTGTTCTGAGCACGCACAAAACATTTAACTACTGGCACCCAGATGCTGACTACAGCAACAATGTTAACAACATTAAACAAAAACGATTAAACTGGAAACCAAAAAATTAACGCAGTGCATCGAAAACAAATTATTACTCAAAGCTTGTCCTCAAACTCGGATAGTGGGGTCATCTGCTCCTTCAATCCCTTCCTCTTACGGATGTCGGTAACAAGTGCTGCAGCCTGGGATCCAGCTTCCAATGGATCAGACGACATCATCTCCCAATGATCAAACACACATTGTGGGAAAGCCTGTCCA…
178	684	1	684	CACGAGGATCAGATTAGCATTGCATGTCCAGGAAAAGAAATTCCAAATTGGTTCAGGTATCAAAATGAGGGATCTTCAGTCGACATCGAGCTTTGTCCAGATTGGTTTCGAACAGGTTTATATGGTTTCGCTCTCTCTGTTGTTATTTCAGATGTGTGGTCGTATAACAAGTGGGCCTGTGTCGACTGGAGTGTAAGAGCTAATTTCATTGTCAAATTCATGGGTGAAAGCCATGATCTGTTCAGTTCTCAGTACATTATCCCAAGCGACTACTGCATCTGGTGGGACGGCCAACATCTCGTGCTTGTGTGGAATGAGGCCTTCAGAAGTGAAGAGGTAGGAAAAAACTGCTCCCCTGATGTTTACAAACTTGCCAAAGAGGCCTCTCTTGTCTTCTGC…
179	577	1	577	TCACGAGGCCGAAACAAACAATAACCCGGATGATGAAAAATGCACATTGTTCCAGGATATATCAGACGGCGACAAATTCCGATTTATCCATGTGTACAGCAAGCTCTATGTAATTCCAGACACGGTTGACGGTGTTCCATACGAAGTCCCCTGCGCAGTCAATCCGACCCCGGACCATGATGGAAAGGATCTCTTTACAGCCGTTGAGCGTAAATGATCATAACTATCACATGATGTTTGTGGGTAACATCTCTGGAAACCCTCACGAGACTTTACTCGTCCCATTAGGGTCACCTTTGGGTTTAAAAGGCTTGTTGCATATGCTCAATGCAATCGAGTTCCCTACGAAAGTGGCATTAATTTTCATCACTAGTTTTTCATATTTTTTGTTTGCTTTTT…
180	569	1	569	TTACGAGGCACAGGATTTACACAATCTACAGCATCCTGTTTATTGTATTTATTATTCTTTTGATTGTCACTGCCTTTATAACTGTGGCTTTGACCTATTTCCAACTTGCTGCTGAAGATCATTGGTGGTGGTGGAGGTCTTTCCTATGCGGTGGATCTACTGGCCTCTTCATCTATGGGTATTGCTTGTATTATTACTACGCCCGTTCAGATATGACCGGCTTTATGCAAACGTCTTTCTTCTTCGGTTACATGGCTTGCATTTGCTACGGCTTCTTCCTCATGCTTGGCACCGTAGGTTTCCGCGCGGCTTTGCTGTTTGTTCGTCACATTTACAAGTCCATCAAGTGTGAGTAGGTGGTCAGTTGATGGGTCTTTCGACCAGGTCCTCGTTTCTTCC…
181	698	1	698	CACGAGGGTGAAACCCTTCTCTCCGAGTGCATGATAAATTCCACTTACAGGCGCAGGACCCATTTAGTTCAATCCTTCTCGGTCGTCTTTCTTTACTGGCTTTATTACGTTTCATGATTTCACTTACCATCAAACCCTACAATAATAATAATTAGTATTTCTACTATTTTCTGTAAGTTTTGAGTTTATTTTGTTCTTGGGTCCTGCAATAATCTCTCTCTGAATTAATTTCTGGGAAAATCTGCAAAACTTTCTGTGGTTTTCATCAATGGCTTCCTCCAGTGGGACATCTTCAGGCTCCTCCTCCATGATTCATCAAAATTCATGCTCTGAGGAAGACTTGACGGCTCTGATGGACCAGAGAAAGAGGAAGAGAATGATTTCCAACCGCGAATCGGC…
182	672	1	672	TCACGAGGCAAACACCTAACGCGCAATCGCCGAGCTCGTCTTCCAACACCCATTCCGATGGCTTCCGTCGTCCCCGATAACCTCACCAGGGAGCAGTACGTGTACCTGGCGAAGCTCTCCGAGCAAGCGGAGCGCTACGAGGAGATGGTCCAGTTCATGGAGAAGCTGGTCGTTGGTTCCACTCCGGCCGCCGAGCTGACCGTTGAGGAGCGCAATCTTCTCTCCGTTGCGTACAAGAACGTGATCGGCTCGCTCCGTGCCGCCTGGCGCATCGTGTCGTCGATCGAGCAGAAGGAGGAGGGCCGGAAGAACGAGGAACACGTGGCGCTCGTCAAGGAGTACAGATCCAAGGTCGAGTCCGAGCTCTCTGATGTCTGCGCTAAGATATTGAAGCTCTTG…
183	609	1	609	CACGAGGATAAAAGCGTGACAAAAAGTCACAAATTAAGCACTTTTATTCTGCGACTATTGTTCTTTTTTCCTTATATATAGTTTGTAGACTGTTGAAGAAAAGAAAAATAAAGCATATATATGTGTGTGGGGTCCACATCAACAATCCAAAAATATAAAAGTAAAAATATTAAATATTCTCCATTTATTTGTGTGTAATTTTTTATTTTTGAACAAACGATATTTTCTATATTCATGGGATGAGGGAGTGGGATAAGCCTCACAATGGGCTAGCAATAATATTGTTCAAATTCGCCTTTAGTGAGAATCAAACCTAAGATCTCTCACTTATAAGTGAAGAGGAATACTGCTAGATCATAGTATAAGTGACATTTATGTTTGTATTTGTATCATTGCATA…
184	625	1	625	CACGAGGCTCTCTCTCTCCTCCGTCTCTGCTCTGAGTAGCCAGTTTGTGTTTCTCTGCAAGCATCATCATCAAATTCAGAGCTCCAGAACTTCCAAAAAATGGACTCCACATTCTTCAGCAGCAACAGCAAACAGTTTCTGAGCGATCAGGAAGAGAATGACAACACCACCTCCTCCACGCCGGAAAACAGTTCAGACTCTCCTCCGCCGTCCACCAATTTCAGCGACTACCCCAAGATCACCACTTCCACCTCCTCCCCAAAAAAAAGTGCTCGGCGAGCAATACACAAACGAGTGGTGTCGGTCCCCATCAAAGGCGACAACAGCAACACTCCGCCGCCGTCCGATTCTTGGGCTTGGAGAAAGTACGGCCAAAAACCCATCAAAGGCTCACCTTAT…
185	635	1	635	TCACGAGGGGAAACCTTAAGGAGCTAACTCTGCTGTAAGCCATGAAAAATTAGAGAGCGTACAATAAAATTTTGTGTCATAAACATTAGATATAGAACATGTTGTTAAAAGCTCACTTCCAACATCACTGATATTGTCTCCAACTTGGTAATTACCACATGCACAATTCGTCAGGTGTGTGGTTTATCTCAAAAGGCCTCGACATTAATTGTAGTGGGATTTGGATATTTAAACTCTTCTTTCTTTATTTCTCTAGCCGATGTGGGATTTCAACAAAAATATGGTGATGTTGTAAGATTAAGAGTTAATGATTACACTTCCTTTCAATTTTTGTAGGAGTACGGATCGGAATTATTTCACCGGTCCCCTACCGGCATTCATTGGCAATATGTTTGCTTT…
186	437	1	437	TTACGAGGCACCAATCCAATCCCAATGGCGGCGACGATGACGTCCTTCGCCCCCTGGATCCTCACTTCTCTACGTTCTTCTCCCTCCCCTCCGCCAACGACAAGTCGTTTCTTCAAGCCCGCTAATTGCTCACCCATCATCCAACAACAACAGCAACAACAAGAGGCTGACGTGTCAATTCTGTGCGAGGATTGCAACGGGAGAGGGTGGCTGCTCTGCGACTTTTGCAAAGGGCAGAAAACGAACGTGAAATCCGAGACCAGTCGAATCTACCGGCGATGCCCATCTTGCAGAGCTATTGGTCAGGTGTTGTGTTCAAAGTGCAAGGTTTTCAAATGTGTCACATTCCCAAATCACAATGATGGTGATGAGGTGACTTTTTAAGCCTCCAATTTCTTG…
187	574	1	574	TTACGAGGCTCCGCTTCCGATCCGTGGCCGTTTTCTTTCGTCTTCTTATAACCCTAACTCAACAACTTCAAGTTTCTCCAGTGTTTTCTTGCTCTCTAGGGTTTTCTGATTTTCGGGTTTTTCGAGTTTTCGAAAAGATGGGATTTATCGCCACCGACAGGCCCAGCAAGCACAACCACCTGAACTTCCACCTCCACTTCCCCCACCTTCTCCACCACCACCACGACAAGAACAGCAAGGAGCTCAAAGATATTCCGAAAGGCTGTATGGCTGTGATGGTGGGCCAGGGGAAGGACCAGCAGAGGTTTGTTATTCCGGTGGTCTACATCAACCACCCGCTCTTCATGCAGCTGCTGAAGGAGGCGGAGAAGGAGTACGGATTCGATCACAAAGGTCCGA…
188	608	1	608	TCACGAGGTCTCTCTCTCCCCATTCATTGTTTCCGTTCCTGGAAAGAGAAAAGAGAAAAGAAAGGGAAAAATTCAAAAACATCCACCAATCAATCGCCTTGTCCAAAAAGTTGAATTTTTTTCCGCTTTTTTCCGATTCATATCAGTTTAAATTCGTCCGCCATGTCATTGCGCAGACGAACCTTGCTCAAGGTCATCGTTCTCGGCGACAGTGGGGTTGGCAAGACCTCGTTGATGAACCAATATGTGCACAAGAAGTTTAGTCAGCAGTATAAAGCTACAATTGGTGCCGATTTTGTCACGAAAGAACTCCAAATCGATGACAGGCTCGTCACTCTACAAATTTGGGACACAGCCGGGCAGGAAAGATTTCAAAGTCTTGGAGTTTCATTCTACAGA…
189	446	1	446	GCACGAGGAACAGGCGTTAAGCCTGCTTCCGGGGATTCTCCTTTACAGCTTGGTCCGAAAGCAGAGGACGTGACAAAGCCGGTGAACCCATGGACGTTATTCGTGCGGTTCATGTTGGGTGTCATGGCAGCAGCATACTATGTACTGGTGCCTATATACATGTGGATCAAAGATAAAATTGTACCCAAAGGCCAACCAATCTGAGAGAGAGTTGATGCCTTTTGGTTCTACTCCTAGTAGTAGTAGGCAGGCATAGTTGTGGCGTGTGCATGAAGGATGAGACTGAATTGTTGATGATCGATATCGCAAACATATATTTCGAAAGTTTATGATTACCCTAAAATTCATTTATGTGCTATCCTAACTTTCAATTTCATTTGGGAATTTCATTTGGGTCTG…
190	267	1	267	TACGAGGATTATTCATTCATTCCAAACTGAGTTTTGACAAATTAGAAAAAGATAACACCACCACCCACAAACCCCTAAAACAGAACACGGCAAACTTGCCAATCAACAAAAAACACCACCATCATTCAACACCTTAACACAAAAAGGAAACAACTAAAACATAACAAAGTTCTGCATCAGAAATCACCACCACGAAGACGAAGGACAAGGTGGAGGGTAGACTCTTTCTGAATATTATAATCGGCAAGGGTACGACCATCCTCGAGG
191	547	1	547	CACGAGGGTTTGCTTTAAGTAAAGGCTGGATTGTTGGGAAGGTGAGTGTGTTAGGACTGGATGGAAGCGGAGCAACATCTTCTCTCGAGGTTGATGGAAACCAAGCGACAAGCGTTTCAAACGTAGAGTTGATTGCTTCAGAACAGACATATCTCAATGAGATAGAAGACGGAGAGCAGACCAAGAGCGTAATGGTGGAGGTTAACGGTCTGTCCCTTCCTGTTGGGAAGAACTTTGCCATGTCTTGGCAAATGGGGATCAAGGCTTGATTTGCTAGACGATATGTGCCCTTTATTTTGAGCTAGCTAGTTTTGGTCCTCTAATTTACTTGTTCTGCAGCCATTCGGGCGGAAATAGTTGATGTCTTTAGAGTTATTATCGCGGTTGTTGATGGCGAGG…
192	652	1	652	GTTGGAGCGCTTTTCTTATATAAACTCGGTTGTTTATCCTTTGACATCCATCCCCTTGCTTGCCTACTGTTCCTTGCCGGCTGTCTGTCTGCTTACTGGGAAATTTATTGTCCCTGAGGTAATTTTCTCTTTCTATATGTACATATGTATCAAAACTTTTAGATTTCAGCTAATATTGGCTTTCTCTGATTAACAGATTAGCAACTATGCCAGTATCCTTTTTATGGCTCTCTTCTTGTCCATTGCTGCAACGAGCATACTCGAGATGCAGTGGGGACATGTTGGCATCCACGACTGGTGGAGGAACGAACAGTTCTGGGTGATTGGTGGTGCGTCATCACACTTCTTCGCACTCATCCAGGGTCTGCTGAAGGTTTTGGGTGGTGTTAACACAAACTT…
193	645	1	645	CACGAGGATCCTGTTTGGTTCCCGGGAAAATTGAGCTGCAGAAAAAGGTGATATAGCTTTGTGATGGTTCAAGTTCTGCGACCATGCTGATGGTGTATGCTTCAGGAGTTATTACGTATTTAGATTCTGCTCATAATTTTCTACAGCATGAGGCATCATTACCCTGCAAGACTACCCATGTGAATTTCTTGAACAAAATCTCAATTTGTATTAACCCAATTGGAGCTCCTTGTAACTCTACACCCTCTGCTTCTTACTTTCCGTGGAGAAGTCGAAATCAGCTAAACAGCCCCAAGAAATGGCTGTGCCGGATGCAGGATTCGATTCCATCAGACGATGAGTATAGATCATCACGCAACATAGCTATCAGTTTATTTAGGCGGTACAGGAATGTGGTCG…
194	668	1	668	CACGAGGCAAACACCTTGCTTCTCTCTTTCTCTCTCTAGAAATTTCAGTTTTCTCTTCAGACAGTAAGAGAGAGAAGAAGAAAGAGTAGGAGAGAGAGACAACAGCAATGGCTCTCACAAACCCAGCAACCCTGTCCTCCAAATCAATCTGCAACACTCACTCTCTCTCCCTTCCCACCCCTCAATCTCACCAACCCATTTTCTCCCCATTTCCTTCCAAGAAAAAGACCCTCCACCCCATCTCCGCCGCCGCCGCCGACTCCGGCAAGTCCCCCGTCGTCGCCGAGAAGCCTCCAAAGGCCGCTGCGGCGCCCGCGAAGCCGGTTTCCGGAAAATGGAGCTTGGACAGCTGGAAATCCAAGAAGGCCCTGCAGCTTCCGGAGTACCCGGATGTGAACG…
195	630	1	630	TTACGAGGCTTTCTTGTGCATCCGAGTTTAAATACTTTTTCACAATAATTCAGATTAGTTTCAAGTAGAATATTATTTGTATAAAAAAAGATGTAGAATTTTAGTTTATCAAAAAAAGCAGGGTCCCCAGTTTGAGCTCCTCTTTTGGCTAATATATTACAATTTTTTTTTCAGTCACGGAGTCAAGTGTTAAAATTACTAACTTGCCGGAAAAAAAAGTGTTATAGGTTTTAGATTTAGTATTAACTATCCTAAAACGACGTAGTTTTAGACGTAAGCACAGAATAATCTCCAAAAATTCCATAATTATGTAATGAATGTGGTTGGTTTGGTTTACTAACTCAAATAATGAAATATGTCTTAGGACATTAATGAATGGCCTGTGCTCAAAGCCCTCCC…
196	538	1	538	TACGAGGCGCATCTTCACCACCACCACCATCATCACGGTGGGAAGAAACAAGTGATTAGAGATGTTCCAAAAGGGTGTTTGGCAATCAAGGTGGGCCAGGGCGAAGAGCAACAGAGGTTTGTAGTTCCTGTGATCTACTTCAATCACCCACTCTTCATACAGCTCTTGAAGGAAGCCGAGGAAGAGTATGGGTTTGATCAGAAGGGCACCATCACCATCCCTTGCCATGTGGAGGAGTTTAGGTCCGTCCAAGGCATGATCGATAGGGAGAAGTCCCTCCACCACCATCACCACCACCACCACCATTACTATGTCGGGTGCTTTAGGGTTTGATCATCAATCAAAGATTGTGGCTTGAATCCCAATTCTCTGTAAATTTCGAGTTTTTTTAGTTATTTT…
197	610	1	610	TTACGAGGCACGGTTCATCTCGCAGTCGCAGAGCCTGCTCTCTCTCGCAGTGAAAGATGGCTTCAGATCCAAAAGTTCACGTATTTGAAGAGGTAGCGAAGCACAACAAAACCAAAGATTGCTGGCTGATTATTGCCGGGAAGGTGTATGATGTGACACCATTCATGGATGATCATCCCGGAGGCGATGAAGTTCTTCTATCTGCAACTGGGAAAGATGCAACAAATGATTTCGAAGATGTTGGTCACAGTGATTCAGCCAGGGATATGATGGAGAAGTACTACATTGGTGAGGTTGATCAGTCAACTGTCCCATTGAAACGGACTTACATTCCACCACCACAAGGTCAATACAATCCTGACAAGACATCCGAATTCGTGATCAAGATTCTACAGTTTC…
198	631	1	631	TCACGAGGCAAAAACTCGCCGCTGTGCTTCTAGGAAGTGAGCGAGAAGGCTACCATGGACGCAGTGACTCAGTGGCGGAAGCAGTGGTTCGACTACACTCAGTATCTGCGCCGAGAGGGATTCTTGGACGATCAGTTTGCACAGCTAAAGAAGCTGCAGGATGAAAACAGCCCAGATTTTGTAGTTGAAGTTGTTTCTCTTTTCTTTCAAGATTCTGAGAAGCTTTTCAACAATATGGCCAGGGCTCTAGAACAGAACGTTGTAAACTTCAAACAGGTAGATGCCTATGTCCATCAATTCAAGGGTAGCAGTGCCTGGATTGGTGCATTCAGACTTAAAAATGTATGCATCAACTTCAGAAATTTTTGTGAGGCTCAGAACCTTGAAGGGTGTTTGAGA…
199	645	1	645	CACGAGGCTCCCTCTGAGCCTCTGACGGCTGCATCATACTCCACATTGACTCCAGAACCAGGCAACCCCTACGAATCCGCGACTCTCCATCGCCATGGCTCCCAAGAAGGATAAGGCTCCCCCACCGTCCTCAAAGCCTGCCAAGTCCGGAGGAGGCAAGCAGAAGAAGAAAAAGTGGAGCAAGGGAAAGCAAAAGGAGAAGGTGAACAACATGGTTTTGTTTGATCAGGGCACCTACGACAAGCTGCTTTCAGAAGTTCCGAAGTACAAGCTCATTACTCCTTCCATCTTGTCTGACAGACTGAGGATTAATGGATCATTGGCTCGCCGTGCAATTAAGGATTTGATGGCAAGGGGTTCCATTAGGCTGATAGCTGCTCATGCTAGCCAGCAGATTTA…
200	624	1	624	CACGAGGGTTTTGAGCATGAGTAGATTGGGCGGAGCTGGTGCTGTGGCACCACTTGTAACGGATATTCCACTATCTTCCGTTGAGGAAGAAGGTGGCGAAGGTGGTAGAAACCAACCGGCGTGGGATAAGTGGTCTAATGATGGCACAGAACGACAAGTGGCTAAGCTTATGGAAGAAAACGTTGGGGCTGCAATGCAGTTCCTCCAATCAAAGGCTCTCTGCATCATGCCCATCTCACTGGCCTCAGCAATTTACCACACGCAATCACCGGACACCTCTAGCGTTGTCAAGCCTGAAATGAACCCTCCTTCCTAAGACCCCAGAAAATGGTAGGTATGCATTCCCGCAGTCCCACCCGAAAACTCACTAGATGCTCTGGGGTCCCACTCCCATATTGG…
201	700	1	700	CACGAGGGAGATTTCTCCCCGCAATCTCATTGTGCCTTCATACCAACAAAAAAGAAAAAGATCTTGGGAAAGTCTTAACTAAAATGGCGCTCACAAGCAGCAGCTCTCTGATTCCCACCAAATCTGCCTTCCTTCAAGGCCAGTCTCTCTTACCCTCTTCCAGAACTCACCAACCCTCTCTGCCCATCAAGTCCGTTCGGCCAATCGTCGCTGTCCATGCCGCAGAGCCAGCCAAGAACCCAGTTGTCTCCGATAAGCCGCCGAAGCAGCAGGCTGCTCAGACGGCGGCTCCTTCTTCTTCGGCGACGAGCCACAATGCGGTTCCGGCGAAATGGAGCGTGGAGACATGGAAATCTAAGAAGGCGTTGCAATTGCCGGAGTACCCGAATCAGGAAGATC…
202	589	1	589	TACGAGGGTAAACCGAAACCTGTATACAGCAACTATTTCGATGAATGGTTGTTTCCCCAAACCATGTTTCCAATAAAATACGAACAATTTCCATACACTTCATAAATAAACTAGTAATGTAAAATAAGATTGCAAAAACCTTGGTAATATGAGTTTGCTTGGGCTACAGATAATACAGATAAAAAGGTCAAACGTTACAAGGAAAGCAGCCGAATTCAATTACTGGGCATCTCCAGAACTTTATTTCACTTGCGTCCCTCGCCTTTTTTCTGCTCTTTAGCGGCCTTTTCTTCCTCTCGCTTCTTAGCGGCCTCAGCCCTTTGTTGGCGAATCATGGCTAAGCGCTCTAAATCCTTTTTTGCTTGTTCCGTTTTTCCCTGTTCCTGCAACCTCATGTAC…
203	430	1	430	TCACGAGGGCTTTCCGAAGTTCCGAAGTACAAGCTCATTACTCCTTCTATCTTGTCTGACAGACTAAGGATAAATGGATCCTTGGCTCGCCGTGCAATTAAGGATTTGATGGCAAGGGGTTCCATTAGGCTGATAGCTGCTCATGCTAGCCAGCAGATTTACACCAGAGCCACCAATACTTAAACGGGAAAGATGTTAGTTTTCGGTCATGGAGGCACAAGTATTCACCTTTTTTGTGATGTTAGGGAAAACTATTGTCTTTTTCATTTTGTATGGTGACCATATCCGTCGTTTTATTTTTCCCTTGAGGGCCATACATTTGTCTCCGTTATTTTCGACAGTTTATTTTATGCAACTGATAATGTTTTGTGCTGTAACTTTGCCCTCTTTTGGTCGTGG…
204	671	1	671	CACGAGGAGCCCCCCATAGATTATACATACTGCAATATTAGCACATCTTGTCTTTGATTTATTCACATAGGCACGATTAAACAAGGTTCGTGGTCCATGATCCATCACATAAACAAGTTCCATCGTTGCAAATCTTTTCTGTGATGTCAGCCGAGATTATTTACGTAAGTAGGCATGCTGAAAATAAATACAGAACTAAGCTGCTTCTGCAAATCCAACTGACAAGTTTCCGTAGTCGAACACGGTGTGATACCGACCCATGAAAATGTCTCCCAGAATCCACAGTGGTCCGCGAGGAGGAGCGACATCTAAAGCTATAAATCCACTGATGCACTGAGCTGCGACTCCCTCCCCAACTTTGAGAATGTACTGCTCTGGAGCAAGGTCAAATACTTTACC…
205	555	1	555	CACGAGGCTTGCACCTATGCCGCCCTAATCCTCCACGATGATGGCATCCCCATCACTGCTGAGAAGATTGCAACAGTGGTGAAAGCTGCTAATATCACTGTTGAGTCTTACTGGCCCGGCTTGTTCGCCAAGCTCGCCGAGAAGAGGAACATTGAAGACCTCATCCTGAATGTTGGCGCTGGTGACGGCGGTGCTGCTGTAGCCGTTGCTGCTTCAGGTGCCAGTGGGGCTGCCCCAGCTGCCGCTGCTCCTGCAGTAGAGGAGAAGAAGGAAGAGCCCAAGGAGGAGAGTGATGACGATATGGGATTCAGCTTGTTCGATTAGGAGCTCCTTTCAGCAAAGATGTAATCCATTCTTCTGTTTGATGGTTTTTAGTACTTTGAGATTAGTTACCGTATC…
206	623	1	623	CACGAGGCAGAGCATTCAAACCAAGCAATCCAAAGAGAATGGCGACTTTCCCAGTTGTCGACTTGAGCCTTGTCAATGGTGAAGAGAGAGCAGCAACCTTGGAGAAGATCAATGATGCTTGTGAGAACTGGGGTTTCTTTGAGCTGGTGAACCATGGGATGTCTACTGAGCTTTTGGACACTGTGGAGAAGATGACCAAGGATCACTACAAGAAGACCATGGAGCAAAGGTTTAAGGAAATGGTGGCAGCCAAAGGCCTCGACGATGTCCAGTCCGAAATCCACGACTTGGACTGGGAAAGCACCTTCTTCTTGCGCCACCTTCCTTCCTCAAACATTTCCGAAATCCCTGATCTCGAGGAAGATTACAGGAAGACCATGAAGGAATTTGCAGTGGAAC…
207	414	1	414	CACGAGGAATTAACTCAAGTCAATACACATTAGCCACAAACATCTCGGAGTTATAACATCTAACACCAACATCATCCGGCCATAAAAATCTTTCAAAGTACAAGCAAAATTAGATTTCATTCCATTGCGACATTCTCTAGAATGTGCCGACGAGCCACTCCAAAATCCTGGTTCAAAGATCCTGAACGTTCAAACCTGGAGGAAGAGATTGCTTCAACTTGTTGGCCTTCTCGGAATCAAACACACAAAGTGTGTAAAGGTACTTGGAGCACCGAACCTTGAACTTAACAGCATCCTTGGTCCTCTTGATTTTGACATTGCGGGCATCCTTCCTTCTTGCAGTTAGAAGGAAATCCTTAATCTCATGGATCTGCTTCGGCATTTTGCTGGTTGCTTGCC…
208	726	1	726	TCACGAGGCCCTTCCACTAGCTCCAACAATCACGACCATGAAAACCCTTCTCCAGTAAACCTAGACAGAAGAAATGTACTTATAGGTCTCGGAAGCCTCTACGGTGGAGTGGCTGGTCTTGGCAGCGACCCCTTCGCTGTTGCAAAGCCAGTGTTGCCGCCTGACCTAGCCAAATGCGGACCTGCGGACTTTCCAAGTGGAGCAGTCCCGACCAACTGTTGCCCGCCAACGTCCCAAAAAATCTTAGACTTCAAATTCCCCTCCCCTACCAAACTCCGCGTCAGGCCGGCAGCTCACACCGTGGATAAAGCCTACATCGAAAAATATTCAAAAGCCATCGAGCTCATGAAAGCCCTCCCGGACGACGATCCGCGTAGCTTCACCCAGCAAGCCGATCTC…
209	693	1	693	TCACGAGGCACAACCGAAACCTCTCCAAAACCCAGATGAATCACCCTCAGCAGCCTCCTCAGCCCCAAGACCCGTCCGATCCCCAACTCCCCCACATCAGAATCCACCACCCCAACTCTCCCCGCCACCACTCCTCCTCCGCCGGCTCCGCCGCCACTCCCACCCCTACCGCCGGTGCCCGCCGCAAGCTCGGCGTCGCCGTCGACCTCTCTGAAGAGAGCGCCCACGCCGTCCGCTGGGCCGTCGATCACTACATCCGCCCCGGTGACGCCGTCATCCTCCTCCACGTCAGCCCCACCTCCGTCCTTTTCGGCGCCGACTGGGGCTCAGTCGACCTCTCCATCAACACCAACGACGACGTCGATTTCGTCGACAACCACGCCCTGCACGATTCCGTCA…
210	662	1	662	TACGAGGCCGATTCTCATGAGTGGGTGAAAGTTGATGGAAACTCCGCAACTATTGGAATAACTGATCATGCGCAAGATCACTTAGGTGATGTTGTGTATGTTGAGTTGGCGGAAGCGGGGGCTGCTGTGAAGCAGGGCGAAGGCTTTGGAGCAGTTGAAAGTGTCAAGGCAACCAGTGATGTTTACTCTCCTGTGTCGGGAAAAGTGACTGAAGTCAATGAAGAGCTTAGCAACTCCCCTGGTTTGGTCAACTCAAGCCCGTATGGGGATGGGTGGATAATGAAAGTCGAGATAAGCGATAGTGGTGAACTGAATAAATTGTTGGACGCAGAAAAGTACACCAAGTTTTGTGAAGAAGAAGATGCACATTGATTGATCCTGGCTAATGGCAGCAGCAGG…
211	660	1	660	CACGAGGAAGCAATCAACCAAGGCTACCAAGTCAAGCAGCTGACGATACGACTCAATTCTAATGGCAGCGACAGCCTCATCCATGGCGGCCACCACCGTCTTCATACCACGCTTTCCCATCAAGCCCACCCGCTGCTCCGCTTTGCCTTACCTCCCTCCTCGCCTCTCCTCCCCTTCTTCCTTCCCTCTTAAATCCTTCTCAGGGTCCCGGAGGCTTTCTCTTCAGGTCAGAGCTTCATCTTCAGAAGAGACATCCACATCCGTCGACACTGATGAACTTATATCAGACTTGAAGGCGAAGTGGGATGCAGTTGAAAACAAGTCTACAGTACTTGTATATGGAGGTGGGGCGATAGTCGCAGTGTGGTTGTCCTCAATAGTTGTTGGTGCCGTCAATTC…
212	665	1	665	CACGAGGGTGATAAATTAAAGAAGAAAGAGAGGAACGATGGCTTCCTCTATGGTTTCGTCCGCCGCTGTTAGCTCCGTCCGCCGCACCAGCTCCCCGGCTCAGGCGAGCATGGTGGCACCCTTCACCGGGCTCAAGTCCTCTTCAGCCTTCCCCGTGACCCGCAAGGCCAACGATATTACCTCCATTGCCAGCAACGGTGGAAGAGTCCAGTGCATGCAGGTGTGGCCACCAATTGGACTGAAGAAGTTTGAGACTCTCTCTTACCTTCCTCCCCTGTCCCCGGAGTCATTGGCCAAGGAAGTTGACTACCTTCTCCGCAAAAACTGGGTTCCCACCTTGGAATTCGAGTTGGAGCACCCGTTTGTCTACCGTGAGCACAACAGCTCCCCAGGGTACTA…
213	631	1	631	CACGAGGCCCTCCCCCCCTTCTCTCTCAAAACCCAAATTAGAACCCAAAAATCCAAATCAATCGCCCAGCATTACTTCCTTCGGCTGCTCCAATCCCAATACCACACTTCTCCAATCTCTTCTCTTCTCAAATTTTGAAGATTTTTGGAAGCGCCGTCTCGTTTGGGTCAATGGCGGTGTCGACCAGTTTCGCCGGAGCAAAGTTGGAGGCTCTGCTGTCGAGATCTTCATCGTCGGCTGCAACCACGTCGTCCAGGGCCTCTAGCGGTTCCTGTTTGGTGGGTTCTGTGAGGCCCATTAGGAGCCGAAGGCTCCAAATTCAAAGAGGAGTGAGGTGCGAGGTGGCTGCTTCTTCTGATGCTTCTGCTGCCGCAGTTCAGTCCGTCGCTTCCAATATCT…
214	403	1	403	GCACGAGGGGCCGCCGCTCCTTCTCCATCGAGCACTTCACCATCGACTTCTCCTTCGACATCTCCCGTCGCCGACTCTCCACCTTCTCCCCCACCGTCGTCTCCGACTACTTCTCCTTCGACATCTCCCGTCGCCAACTCTCCCACCGAGGCTCCCCTTCCTGCGAACGGTGCCGTTTTGAATAGGTTCTCCGCCGCCGGGTCTGTGGCCGTTGGGATTTTCGCTGCTGTTTTGGTTATGTAGAGAATCGGACTACAGAGCGGAGGTGTTTATGGAGTTTTGGTTAACTTTGTCAATTTATTATTGTGTATGGATTCATTTATTAATTTATTTTCCATAATATCAAATATGTAGCACTGTCATATGAAATATAAGGGGATATTTTTCTATCAAAAAAAA…
215	697	1	697	CACGAGGAGCCGGAGACTTTACCAGATGGGACGGTTAATTTGATGGTGTGGCATTGCACGATTCCTGGCAAGACCGGTACTGACTGGGAAGGGGGTTTCTTTCCACTTACACTTCACTTCAGTGAAGACTACCCTAGCAAGCCTCCAAAGTGTAAATTCCCACCAGGTTTCTTCCACCCCAATGTATATCCATCTGGAACTGTCTGTCTATCAATTCTTAATGAGGACAGTGGTTGGAGACCAGCAATAACTGTGAAGCAAATTCTTGTGGGCATTCAGGATTTGCTGGACCAGCCAAATCCTGCTGATCCTGCACAGACAGAAGGGTATCACCTCTTCATTCAGGATGCCACAGAGTACAAGAAGAGGGTTCGGCAGCAGTCCAGGCAATACCCACCT…
216	383	1	383	GCACGAGGGTCAAGCTCACCGTGCAGAATCGTCAGGCCAAGGTCTCCGTCGTCCCCTCCGCCGCTGCTCTCGTCATCAAGGCGTTGAAGGAGCCGGAGCGCGACAGGAAGAAGACTAAGAACATCAAGCACAGCGGGAACATTTCGTTGGACGATGTGATTGAGATTGCTAAGGTGATGAGGAACAGGTCCATGGCGAAGGAGTTGGCCGGGACCGTGAAGGAGATTCTGGGCACCTGCGTTTCGGTCGGGTGCACCGTCGACGGCAAGGACCCGAAGGATCTGCAGCAGGAGATTGCCGACGGTGATGTTGAAATTCCCTTGGACTGATAAGCTATGTTTTGGGTTTTATAAAATGTTAGTGAGTTTTGGGTTCTATAAACA
217	647	1	647	CACGAGGGGAAATCAAGTTCCCCATTAGACTAACAACAAGACGTTTCAAGGGGGCAACAAAGCTCATATAGTACAGTGGCACAAACGTAAGTACATGTATATAAACGATCGATCAAATGTATCGCATATGAAAAGAGTGTCGGAGTCTCAGTGCAACGTTGAAAATACATCGGAATAAAGGCCACACACTGGTATATTTACATGCAATTATGATTCACTGGTTACTCCCAGACCCAGTACTAGATAGGATACTCTGAAACTCCAATATGTAAAAGCGAGAATAAGCGACGAGCACAAGCTGCACATGCGAAGCTAATATTTATCTATGCAGCTTCCGCAAAACCGATTCTCTCATTGCCATAGTCAAACACAGTATGATAGCGACCCATGAATACATCT…
218	686	1	686	CACGAGGGTCCTCTTGTTTCCGGTGCTTTCCCTCTTATTCCCACACTAGTTCTAAATATTCATATTCTTGAGAAAAAAAGAGATCTAGTTAGATAGAGTGAATCATGGGAAGGGCTCCTTGTTGTTCCAAGGTTGGTTTGCATAGAGGTCCATGGACTCCTAGAGAAGACACATTACTCACCAAGTATATTGAAGCTCATGGTGAAGGCCATTGGAGATCCTTGCCAAAAAAAGCTGGCCTCCTCAGGTGTGGGAAGAGTTGCAGGCTAAGGTGGATGAACTATCTAAGACCAGACATAAAGAGAGGCAACATAACCCCCGATGAAGATGACCTAATTATCAGACTACATTCACTTCTTGGCAACCGTTGGTCTCTCATCGCCGGTAGGCTTCCGGGTC…
219	537	1	537	CACGAGGCAACTTCAAAAGTACACGCACAAAAGAAAAAACAAGGGAAAAGAAGAAGAATTTGAGATTCTTTTTTCGACATTCCAATGGCGGAAAAGAGTAAGAGTTTGATCATCGGAGGCACTGGCTACATCGGAAAGTTTGTCGTCAAAGCGAGCGCAAAGGCCGGCCATCCAACCTTTGCTCTGGTTAGAGAGAGCACGGTCAAAGACCCTGCCAAGGCTAACCTCATTGAGAAGTTCAAGAACTTGGGTGTCACTTTGCTCTACGGAGATCTTTATGACCATGAGAGTTTGGTGAAGGCGATCAAACAGGTGGATGTTGTGATATCGACGGTGGGTTTCATGCAAACTGCAGACCAAACCAAGATCATTGCTGCCATTAAAGAAGCTGGCAATATC…
220	661	1	661	CACGAGGCGCCAATCCACCACGAATCCACATCACCACCACCGCCATCACCGCCGCCCACCAATTCAGTTCTCTCCCTCCAACCCTTCAAATTCTCTGGACCACCAAATTCAACCCCAAAACCCCCCAATTCCCCCAATTTAACACCCCAATCCTCGATCAAAACCCTAATTCTAAATCCAATCCAACGGGCCAATTCAATCCAACCCTCTTCACAATTCCCACCCCGAGAAGCCCCAGAACATCAAAATCGGTCCTTTCCGCGCCACCAGCCAGTAATTGTTAATGGACAGAATCAGGGTCCCAAATGAAGCATTAAAGCCCAGCTCATCCCCGCCGCCGCTGGCTCCGCCGGTCACGTGCTCGACGTCGTGCACGGAGACCGTAAATGGGTGCCACGA…
221	638	1	638	CACGAGGCTTCCTTCCAAGCTTTTACTAACCTTGTTCTCTTCTGGCGTTTCATTTTCCAGACGTTCTGCTCAAAACCCAATTCAATATTTGACCGCCATGTTTTAATCTCTCGAACCCGGAAATCCCACCATGCATAACCCTTCAGTCGCAACCCAGGAACCCAGTCCGGTCTACGACCTCGTTTCGCAATTGGGTCGGTTCGCCTTCAGCTCAGGGCCTCATAGCAGCTCCGGTTCTGATGGTCACTCCTCGTTTTTGTCCAATTTCTTGTATTTCGACGCCTTTGGGGGTGCTTCAGTTGCCGGGAAGAAGCCCAAGGTCGGCGTTTCAGCTTCACTGAGCTTGAGCAGTCGCGGCGGTTTGGGAATTTGGAGGAGTGTGACGGAGTTTAATCGGGC…
222	315	1	315	CACGAGGTTGTGTTCTCTCTCATCTCGCTTCACTTCAAGATCAAGCCAATATAAGATGTATCAGTCTGTGCCAGACAAATTGCACTCCTTGGTTGTGTATGCCTTTCGATAGAGTTGACCTTTTTAATATGTAGGCCTTATCATTTGACAATCTTTCTGCAATTTCTGTTATTTGGATGGTTACGAGTGGATTTCGGAATGTATGCCAAAATGGAATGCCAGTTTTTCAGTTTCTGCGGCCCTGCACCTCCCTGTGTTCGGGACTGCAGCGGTTCAATGTACCGTGTGCGTTTTTTTATGTGCAACTGCCAAAGA
223	564	1	564	TTACGAGGGTTCTTCACAGTTGTATTCTCTGCTCTTTTGCTTGCGGAGATGCCGAATATTTGGGTTGTTGCTTCTCTTGTACCAATTGTAGGCGGAGTGGCATTGGTATCCTTCACCGAGGCCTCTTTTAACTGGATTGGTTTTGGTAGTGCAATGGCCTCTAATGTTACGAACCAATCACGTAATGTACTCAGCAAGAAGTTCATGGTTAAGAAAGAGGAATCTTTGGACAATATCAATCTCTTCTCAGTGATAACTATCATTTCCTTCATCCTGTTGGTTCCTTCGGCAATCCTCTTGGAAGGCGTTAAATTTACTCCTGCATACCTGCAGTCTGCTGCAAACCAAGGATTGAACATCAAAGAGTTATGCGTGAGATCACTTCTGGCTGGCTTCTGC…
224	725	1	725	CACGAGGGGTACTCAGACTATCTCCGATTCCCTACTGCTCAAGATCTACCCAATGAGTGTGATACCAAATGTCTCGAAGGTATGACAGCCGCACGACGATCTTCTCTCCTGAAGGTCGTCTCTACCAAGTTGAGTATGCTATGGAGGCCATTGGAAATGCAGGGACTGCAATTGGGATATTGTCGAAAGATGGAGTTGTGTTGGTAGGTGAAAAGAAGGTGACTTCCAAGCTCCTTCAGACCTCTACATCAACAGAGAAGATGTACAAGATTGATGACCATGTTGCATGTGCCGTGGCTGGGATAATGTCTGATGCCAACATCCTGATCAACACAGCCAGGGTCCAAGCACAGCGCTACACATTTGCGTACCAAGAGCCAATGCCAGTTGAGCAACTAG…
225	701	1	701	CACGAGGAGATCACAGAGAGCGAGCGGCTTCGGACTTCGGACTTGGGAGCAGTGAAGGAGAGGCGGCGGTGGTCGGCGGAGTTCACCTGAAATCAAGCTTACAACATGGCTCGTGGTTTGAAGAAACATTTGAAGAGGCTCAATGCTCCTAAGCATTGGATGCTCGACAAACTCGGTGGTGCATTTGCTCCCAAGCCTTCGTCTGGACCTCACAAATCCAGGGAATGCCTGCCATTGGTTATCATATTGCGTAATCGGTTGAAGTATGCTCTGACATACCGTGAGGTCATTTCCATTCTAATGCAACGACATGTTCTCGTTGATGGGAAAGTGAGGACCGATAAGACATATCCTTCTGGTTTCATGGATGTTGTTTCAATCCCCAAGACAAATGAGAAC…
226	611	1	611	GCACGAGGTGAAAGCCACCACCAACACACAGAAAAATGGAGGCCAGAGCATTCTACAGCTGCAGCGCCGGCGGTGTGCCTTTCGCTTTCAGAGCACCAGCAGCAGCAAAAGGAGGCAACTTTGCTTCCTCCTCGCCTCTCCTCATCCAATCCATGGCTACCACGAAACCCATTCCTTCAGCTACCAACACAGTCAGCTCCAAGAAGAATTCATCTGTGAAGCTGCTGACAAGGGTGGAGCAACTGAAGCTGCTGACCAAAGCAGAGAAAGCCGGCCTGCTGTCCGCGGCAGAGAAGTCCGGGCTCTCATTGTCGACGATAGAGAAGCTAGGGTTGCTCTCCAAGGCGGAGGAATTCGGAATCCTATCTGCAGCCACCGACCCGGGAACTCCCGGGGCAT…
227	646	1	646	GCACGAGGCAAACCCTTTTAACTTTAGTTCAAATAATACAAGGTTGAAGGCCCTGGTATCAATCAGCGTTGATGGCACCATTACAGCTTCTCCCCGCTTCAGGATCTAGGACCCAATTGGTTTCTACTGTGGCAGCAAAGCAGATATTGACCAGGTATTCTTTCGGTAGGCCGATCAGCTAATATCACATCTCTTCAACTAACAAGACACTATGAGGACAACAGCATTCTCCTTTCGAGTTACCTTAAACAGCAATGTTTCGCCTGTATGGGTGGGGCAGATACTACTTTCTTCTTGAAAATGTTGACATCAGCCAAAATGCTTCCTGATTTTGCAGTTAGGTAGGGTGCAGCTTAAACATCACTAGCCGGAGAACAAGGCAAGGCAGCCTTTTGTCAA…
228	671	1	671	CACGAGGGCCTACTCAGCCCTTGCTAATCTGTATTCAGCTTGTGGAAGATGGGAAGAAGCTGCACAAGTTAGAAGGTCCATGAAGAATAAGGGAGTGAAGAAAGAACAAGGATTTAGTTGGATTCAGATTCAAAACAAAGTTCATGTGTTTGGGGTTGATGATGGAGTTCACACGCAGAAAGAGGCAATCTACAAGATGATGGAAAAGATATGGAAAGAGATTAAAAATATGGGTTTTGTTCCCGACACTGACTCAGTATTGCATGATGTTGGTGAAGAAGTGAAGGAGAAGATGCTTAAACATCACAGTGAGAAACTTGCCATTGCATTTGGGCTAATAAATACTCCAGAGAACACGACGTTGAGGATCATGAAGAACCTTAGAGTTTGTAATGATTG…
229	655	1	655	GCGGTGTGGGTCAGCGGCTTCGCGCCGCTAGCCGTCGGCGCCGACGTTCCGACGGCGGTCCGAGAATTCAGCCGGACCCTGTTCAACATGCGACCGGACATCTCGCTTTTCGTGTCTCGGGCCGTGTTCAACAGCGATTTGAGGGGGGTTTTAGGGCTGGTGCGGGTGCCGTGCTGCATAATCCAGACCTCGAGGGACGTGTCCGTACCGGGGTCGGTGGCGAACTACCTGAGGGACCACCTGGGCGGGCGGAACACGGTGGTGATGCTGGAGACGGAGGGGCACTTGCCGCATCTGAGCGCGCCGGGTCTGCTGGCTAGGAAGCTCCGCCACGCCCTTGCGCCGTAGATGGGTCCCAACGGAGGGCCAGGAGGGGAGGAGGCGGGGTCCAGAGAGGAC…
230	713	1	713	GAATTCCGTTGCTGTCGGAAACTTGAATTTCCGGCGAGATTCCTGCCGGTATCGGACGGCTACACCGTCTCACGGTTCTCAACTTCGCCGATAACCTCATCTCCGGCCCAATACCAGCCTCGCTCACCAACCTCTCCAGCCTCATGCACCTTGACCTCCGAAACAACAAAATATCGGGCGAGTTGCCCCGAGATTTTGGCCGACTAGGAATGCTGAGCCGGGCTTTGCTGAGCCGAAACTTGATCACCGGTACCATCCCGAGCTCGATCTCGCAAATTTACCGTCTCGCGGATCTGGATCTTTCCTTGAACCAGCTTTCGGGTCCGATTCCTGCTACAATCGGCAAAATGGCGGTTCTTGCAACGCTAAATCTCGATTGCAACAAAATATCGGGTCGTA…
231	633	1	633	GAATTCCGTTGCTGTCGCGCAGATCTACAGCTTTTGATTTCGTTTTCAGCTCGCACTTGCGGAAATGGTGCGCGTCAGCGTTCTGAACGACGCTCTGAAGAGCATGTACAACGCCGAGAAGAGGGGAAAGAGACAGGTCATGATCCGGCCGTCGTCCAAGGTCATCATCAAGTTCCTCCTGGTTATGCAGAAGCACGGATATATTGGGGAGTTTGAGTATGTTGATGACCATAGAGCTGGAAAGATTGTGGTTGAGCTCAATGGGAGGCTGAACAAGTGTGGGGTTATAAGTCCCCGATTCGATGTCGGTGTGAAGGAGATTGAAGGCTGGACTGCTAGGCTTCTGCCTTCCAGACAGTTTGGATATATTGTGCTGACCACCTCTGCTGGAATCATGGA…
232	604	1	604	CGAATTCCGTTGCTGTCGAGACTTGCGTAGGACAGTGATGAGGCCTCCACAAGTTCTTCGTGAGGGCACAAAGAAAACCGTTTTTGTGAATTTCATGGATCTATGCAAGACGATGCATAGGCAACCAGATCATGTCATGGCTTTCTTGCTTGCCGAACTGGGAACTAGTGGATCACTTGATGGACAGCAGAGGTTGGTTGTTAAGGGAAGATTTGCACCAAAAAATTTCGAAGGAATACTGCGGCGATATGTCAATGAATATGTCATTTGCCTCGGGTGCAAAAGTCCAGACACTATACTTTCAAAGGAGAATCGTCTCTTCTTTCTCAGATGCGAGAAGTGTGGTTCTGGACGATCAGTTGCTCCAATTAAAGCTGGTTTTATGGCTCGTGTTGGGCG…
233	511	1	511	GAATTCCGTTGCTGTCGCTTTTTTTGTCTACAACCGATGGGAAGAAATTTGTGGATGTGTTGTGTGACCAGAAAATTGTACCTGGAATCAAAGTTGACAAGGGTTTGGTTCCCCTGCCGGGATCAAACAATGAATCTTGGTGCCAAGGCTTAGATGGATTGGCTTCACGATCTGCTGAGTACTACAAGCAAGGTGCTCGTTTTGCTAAATGGCGTACAGTTGTTAGCATTCCTTGTGGTCCTTCTGCTCTAGCTGTTAAGGAAGCTGCATGGGGACTTGCTCGTTATGCTGCCATTTCTCAGGACAATGGTCTTGTACCCATTGTAGAGCCTGAGATTCTTCTCGACGGGGACCACCCAATCGAAAGGACACTTGAAGTGGCAGAAAAGGTCTGGTCTG…
234	577	1	577	GAATTCCGTTGCTGTCGGGCACTGTCTGGAGCTCATACACTGGGTAGAGCACATCCAGAAAGGTCAGGCTTTGAAGGCCCTTGGACTAATGAGCCTTTGAAGTTCGATAATTCATACTTTACTGAACTACTGAAAGGGGAATCAGAGGGGCTGTTGAAACTTCCCACTGACAAGGCTTTGCTGGACGATCCTGAGTTCCGCCGCTATGTTGAACTTTATGCAAAGGATGAGGATGCATTTTTCAAAGACTACGCAGCGTCACACAAGAAACTATCAGAGCTAGGATTCACTCCATCTTCTTGTGTGAAGGAAGCTGCGAAGACCAGTACCATATTGGCACAAAGCGCAGTGGGAGTTGCTGTTACTGCGGCGGTGGTGATCCTGAGTTACTTATACGAA…
235	640	1	640	GAATTCCGTTGCTGTCGAACTCAAAGTATGCAACCAATCAAGGGTTGAAGATTGAAGACGGAGAAAAATAGGCGCCATTATTTGCTTTGCTCTCTCTCTCTCTCTAAAATTTTCTCTCTCTAACTCTTTGAAGCCTACTTGCAACGTCTCCTTTTTCATCCTTTAAATAAAAAACAAAGTTAAATAGAGGATTCAGAGTCGATACAATACAAATATATTCATATACACGGAGAGAGGTCAACACTTTATAAATCTCTATTCACCAACTCCCCTTCTTCTTCCTCAAGCGGCTTTGATTTCGCGACCAAGCACATCAGACATTTTATGGATAAAGCAGGACTTGGCAAGGAGGCTCCTGAAGAAGTGACTCGTGAGTCGCTTATTGCCATTTCGTACTCT…
236	653	1	653	CGAATTCCGTTGCTGTCGGCGAGAAAAAACCTAAACGGCCCCAAAACTCTCAGATCTCCTCCTCTCGGAACGCCATGACTTTCAAGCGCAGAAATGGAGGTCGCAACAAGCACGGCCGCGGACACGTCAAGTTCATCCGCTGCTCCAACTGCGGCAAGTGCTGCCCCAAGGACAAGGCCATCAAGAGATTCCTGGTGAGGAACATCGTCGAGCAAGCTGCGGTGAGGGATGTTCAGGAAGCCTGTGTCTATGAGCAATACACGTTGCCTAAGCTGTATGCCAAGATGCAGTACTGTGTTTCCTGTGCAATTCACTCCCATGTTGTGAGGGTGCGATCCCGCACCAACAGGAGGAACCGTGAGCCACCACAGCGATATATCAGACGCAGGGATGATGCCC…
237	625	1	625	CGAATTCCGTTGCTGTCGGCCAATGGACCAGAGGTTACCAAACCTCTTTTGGAGACGTCAAGATATGGATATCTTGCAGCCATCTCTGCATCAAGTTACTCATATGTTTCTTTACTCAAGCATTTTGCTCCAATAATGAACCCAGGTGGTGCTTCACTCTCTCTAACATACATTGCTTCAGAAAGGATCATTCCAGGATATGGTGGAGGCATGAGTTCAGCGAAGGCTGCTCTAGAGAGTGACACACGTGTGCTGGCCTTTGAAGCTGGAAGAAAGCACAACATTAGAGTCAACACAATATCTGCAGGACCATTAAGAAGTCGTGCGGCAAAGGCAATTGGATTCATTGATATGATGATTGATTACTCGTCGGAAAATGCACCCTTGCAGAAGGAATTA…
238	606	1	606	CGAATTCCGTTGCTGTCGAGCAAAGATGAAGTACAATCCCCGCGTCACCAGCTCCCGGCGGAAGAACCGCAAGGCTCACTTCACCGCGCCGTCCAGCGTGCGCCGCGTGCTGATGAGCGCCCCTCTCTCCCCCGACCTCCGTTCCAAGTACAACGTCCGATCCATGCCGGTGCGCAAGGACGACGAGGTCCAGGTGGTCCGCGGGACCTTCAAGGGCCGCGAGGGCAAGGTCGTCCAGGTCTACCGCCGCAAATGGGTCATCCACATCGAACGAATCACCCGCGAGAAGGTCAATGGCTCCACCGTGAACGTCGGAATCAACCCATCCAAGGTGGTCGTCACCAAGCTCAGGCTGGACAAGGACCGCAAGTCTCTGCTCGACCGCAAGGCCAAGGGCCG…
239	546	1	546	ATCGAATTCCGTTGCTGTCGCCTTTTCTGTCGAGTAAATGTGAAGAGATGAAACTTGGGAAGGAGTTCACTGGTGAAAATCGCAAGTTGCAGAAGACAAAATCTGCTAATGGGACTTTGATGAAAGACATTCCGCTTGATCATGTTTCTGATTTATCATCGTATGGAAGAAGCTGGAGAGGTACTGGTGGGGCTGATGATCAGATGCTTGAGTTATGGGAAACTGCCGAACAATACTGTCGCCAGGATCCGGTTGCCAGTGAGAAAGAAAATCAGGCATCTGCACGCATGGAAGATGTTACCCCCAGCCATCGGTTTACAGATTCTGAGCAGATGATTCAGAATTTTTCTTCAGAAGTTGAGGCTGAGAAGGAGTGGGGAATTGAGAAGCTTGAAGCGT…
240	634	1	634	GAATTCCGTTGCTGTCGCAATGTCGATGATGAAGAGCCAAGTAGCTTCCCTCCTCGGCCTCACCTTGGCCATCCTCTTCTTCTCAGGTGCACATGCAGCGAAAATCACTTTCACAAACAACTGCCCCAACACTGTCTGGCCAGGAACCTTAACCGGTGACCAAAAACCTCAGTTATCACTCACCGGCTTCGAACTAGCATCCAAAGCTAGCCAATCAGTGGACGCTCCATCTCCATGGTCTGGTCGCTTCTGGGGCCGAACCAGATGCTCCACGGACGCCGCTGGAAAATTCACTTGTGAAACTGCAGACTGTGGCTCTGGCCAGGTCGCATGCAACGGGGCAGGCGCAGTTCCACCAGCAACTTTAGTTGAAATCACAATTGCAGCAAACGGGGGTCA…
241	632	1	632	CGAATTCCGTTGCTGTCGCCTAGACCAGGGCTTAGCAAGACTCGACAGGAGGAACATGCTGATAGGTTTAGGCACTGGGGGTCTCTACAGTGCGGCAGGAAACTCATTTGCTTTTGCAGCACCGGTATCCGCCCCAGACCTGACCACATGTGGCCCTGCCGACAAGCCAGACGGGTCCACCATCGATTGTTGCCCACCCATCACGACCACCATCATCGACTTCAAACTCCCCGACCGAGGCCCACTCCGCACAAGGATCGCTGCCCAGGACGTTGCAAAAAACCCTGCATACTTGGCTAAATACAAAAAGGCCATCGAGCTGATGCGGGCACTTCCAGATGACGACCCGCGCAGTCTCGTCCAACAGGCCAAAGTCCATTGCTCCTACTGCGACGGTGG…
242	333	1	333	ATCGAATTCCGTTGCTGTCGACTGGACTGAAGGAGGAGAAGAGCATTTTAAGGAATGGAGGTCTAAGATGCCATGGTACGCGGTGCAATATTTTTCGCCCCCGGCCATCGGGTACCTTAAGCAGCGGTGGAACTTCAAAGATAATCCTGTGGTGGTGATGATGAACCGGAAAGGAGATGTGGCAATCAGCAACATAATCGACTTGATTGGGACACAATCAACGGAGGCAATCGCAACTCGGCGTGTGTTTTGTACTCATCATAACATGATTGGAACGACTGCTTCAGCTGTGGAGGTGTTGAAGCGTTTAACTTGTCCTCACAAATCTGATAA
243	648	1	648	TATCGAATTCCGTTGCTGTCGCAGAGCTCTCACCCACTGTACGCGGGTCTCTCTTTCCCCACCCCTTCTTCTTCTCCATCAAAACCCTAATTTCTCCAATCCGATCCGTCGTCTCTCCCCAATTTCCACCGTCGATTTCGAGAAGATCGAGAGGGTTTGATAATCTGCAGAGATGTCAACCATGTTCACCAGGATTTTTGGGAAACCTAAACAGGAAAACAGTGCCCTAACCACCTTAGACAAGTTGAATGAGACGCTAGAAATGCTTGAGAAAAAGGAGAAAGTACTACAGAAGAAGGCCGCTGCAGAAGTTGATAGGGCCAAGGATTTCACCAAAGCAAAGAACAAAAAGGCGGCTATACAATGTTTGAAGAGGAAGAGGTTATATGAGCAGCAAAT…
244	686	1	686	CGAATTCCGTTGCTGTCGCGTGTATTCTGTGTCTATTTTATTTGAAGAATAAGTAGTTCGTGCCTTCCAAACAGAGAAAAGTAAAACATGGGTAAGGGAGGCCAATCCTGCAATGGCGTGGTTAGAGATGCCAAACCTGTTGAGCAGGAAAACATGGCTGCCTGGCTCGTTGATGTTAACACCATCAGGATCCTACCTTTCAAGCTCCCCGATATTGGACCCAATGATGTTCAAATTCGGATTAAGGCTGTCGGCATTTGTGGAAGCGATGTTCACTACCTCAAGAACATGAAACTGGCGGATTTTGAGGTGAAAGAACCAATGGTGATCGGACATGAGTGTGCTGGGATCGTAGAAAAAGTTGGGAGCGACGTGAAGCATCTGGTTTCTGGTGACCGC…
245	668	1	668	GAATTCCGTTGCTGTCGCAATTTTTGAAGGCAATTTTTTATGGCGCTTTCTCGAAAGCATGCAGCCCCAATCTTCTTCCTCCCTCCTCTGCTTCACCGAGTGAACTCGCTGAGGTCGACAACTCGGATCTCGACCAGCCCTCCTATGGCTTTTGCTCACCACCCAATATCCATTCTTCTCAAAACTTCAAAGCACCCAAAGACTTCGATTCTGAAATCTACTCTTCCTCTTCCTCCTTCTTTTTCCTCCATTTCTCTTCCTCTCAAACCTCGCAATCTCTCCTTGTTGTTAAGGTCCCGAATTCCAGGGCATAAAGGTAATTACAGTTCTCCGCCGTCGGCGCAGGTGGAGCCCCAGGAGTATCAGGCGAGTTCAGCTGCGGACGCCTTCACTAACTTC…
246	623	1	623	TCGAATTCCGTTGCTGTCGACATGATTGATGACCATGTCGCTTGTACTGTGGCTGGCATAATGTCTGATGCCAACATTCTGATAAACACCGCTCGGGTCCAAGCTCAGCGCTACATGTTTGCATATCAGGAACCGATGCCAGTTGAGTAGCTTGTTCAATCACTTTGTGATACCAAGCAGGGGTACACACAGTTTGGTGGTCTCTGGCCATTTGGTGTTTCATTTTTGTTCGCTGGTTGGGACAAGAATTACGGTTTCCAGCTTTACATGAGTGATCCGAGCGGAAACTATGCCGGCTGGAAAGCTGCTGTGATTGGGGCTAACAACCAAGCTACGCAGTCAATGCTTAAGCAGGATTACAAGGATGATATGACTAGGGAAGAGGGAGTCGAGCTAGCG…
247	314	1	314	CGAATTCCGTTGCTGTCGATAGGAGCTGCCCCGGAAGAAGAATCAAGCGACGAGGAAATGAGTGATGCTGAATCTGATTCTTGTGACGATCAAGTTGCAGGACAAGCCGATCCATAGGGATTTCAGGCCCCTTGTTTTATAACTGTTTGTATCTCTGTACATGATGTTGTAGGCTTTTCTTAATTCATCCCAACTCCAAACAAGACTGGATATTGGGAAGGGAAAGAAAATTTCCCAGCTTGTATCACTTTCCTTTGCCCTTGTAAATGTATGTACTATTTGTGTTCAAAAAAAAAAAAAAAAAATGCTGGCGG
248	601	1	601	GAATTCCGTTGCTGTCGCTCTCACCAAACTCTCTAAAAACGGCACCGTAATCATCGAAGATGTCAGGACGCGGAAAGGGAGGCAAGGGCCTGGGCAAGGGCGGAGCGAAACGGCATCGTAAGGTCCTCCGCGACAACATCCAGGGCATCACCAAGCCGGCGATTCGGAGGCTGGCCAGAAGAGGCGGGGTGAAGAGAATCAGCGGGCTAATCTACGAGGAGACCAGAGGCGTCCTCAAGATCTTCTTGGAGAACGTGATCCGTGACGCTGTGACGTACACCGAGCACGCCCGCAGGAAGACCGTCACCGCCATGGACGTCGTCTACGCTCTCAAGAGGCAGGGTAGGACCCTCTACGGATTCGGGGGTTAATTTTGTAAATTCAATTCTCGGGTTTCGA…
249	585	1	585	CGAATTCCGTTGCTGTCGGGAGATAGAGAGAGATGAGCAGCGGAGCAGGGAAGGTCGTGTGCGTCACCGGTGCGTCTGGATACATTGCTTCATGGCTCGTTAAGCTTCTTCTCCAGCGCGGCTACACCGTCAAGGCCTCTATTCGCGACCCAAATGATCCAACTAAGACAGAGCACCTGCATGCGCTTGATGGAGCCCAAGACAGACTTCAACTTTTCAAAGCAAATCTGTTGGAAGAAGGTTCTTTTGACTCTGCTGTTGAGGGTTGTGAAGGCGTATTCCATACTGCATCTCCCTTTTATCATGATGTCACAGACCCAAAGGCAGAACTACTTGAACCTGCGGTAAAGGGGACCCTTAATGTTCTTAATTCGTGTGCGAAATCACCATCAATCAAAC…
250	645	1	645	CGAATTCCGTTGCTGTCGCACAACGTGCGCGTCTTAGGGTCGGGTCAGCAAGTCCTAGTCCTGGCCCACGGCTTCGGCACCGATCAGTCGGTCTGGAAGCACCTCGTCCCCCACCTCGTCGACGACTACCGCGTCATTATGTACGACAACATGGGCGCTGGAACCACCAACCCTGAATACTTCGACTTCGAGCGCTACTCCACCCTCGAAGGCTACGCCTACGACCTCCTCGCCATTCTCGAGGAGCTCCGCGTCGGGTCATGCATATTCGTCGGCCACTCCGTCTCAGGCATGATCGGAGCCATAGCCGCCATCACCCGACCGGACCTCTTCACCAAGCTCGTCATGATCGCCGCCTCCCCTAGGTATCTCAACGACGTGGACTACTACGGAGGATTC…
251	596	1	596	TCGAATTCCGTTGCTGTCGGCACCCTTCATTCCTCCCATCTTTCCAAGGTTTTTTTGTTCAGTTTTCATTTGCTATAGCAATGGCCACTGTTGAGGTTGCACCAGCAGCAGCGTTGGAAGAGAATGAGCCAAAGACAATCGAGGTGACCAAGACTGAAGAGGCAACCGTGGAAGAGCCTGTAGCTGCAGGACCAGCTGCCACCGAGCCTGAGGCTCCGACCACCGAAGAGCCAAAGGAAACAACACCACCAGTAGAAGTAGAAGTAGAGAAACCAGCTTCTCCTGAAGCCGATGCTCCAGTTCCGGCTGAAGTTGAGACCAAGGAGGAGGTGGCAGAGGAAGCGAAGGTGGCCGAGGCGGAGAAGGCAACAGTAGAAACGGAGAAAACAGAAGTAGAGG…
252	388	1	388	GAATTCCGTTGCTGTCGAGTTCTGCTCTCTTCCCATTAGTATAAAGCTGACAGAGAGAGCTAGTGGCTTCCTCCCTGATTTCCTCCCCTACCGTGTCTGCAGTTTTCCCCGACAGCGCCGGACCTGTTCGGGCCCGCATGATTGCTCCTTTCGCTGGCCGCTAGTCGTCCTCTCTTTTCCGGGTCCCCATGGAGAGGACCTACCTTACCTCTATTGTTGGGGACGTACGAAGAGGGCCCTGCATGCTAGTGTGGCCTCCACTTGCATTGAGAAAGTTGGAGACCCTCTCTTAGATTCCTCCTCTCTCTTCAGAGTTCCTGGCCAAAGAAGTTGATTACCTCCCCGCACTCACTGGGGTCCCTGCTTGGAATTCGAGTAGGAGCATGGA
253	681	1	681	GAATTCCGTTGCTGTCGCTCCCTCCGGCGCAGAACCCACCTTGTCCAATCTTTCTCCGTCATCTTCCTCTACTGGTTTTATGTTTTCTCAGAAATTAGCTCCCTAAGATACACCTAGATTATATATATTCGTGTATAATTATCTGAATAATTTAGTATTTAATCTAAGTTTTTATATAAATCTTCATATATTTCTATGGCTTCTTCAAGCGGAAATTCCTCTGGTTCCGCTCAGCTTCAGAACTATGCCTCTGAAGGGGATCTGCATCGTCCGGTGGATCAAAGAAAGAGAAAACGGATGCAATCGAACCGCGAATCGGCGCGGCGGTCGCGGATGCGGAAGCAGCAGCACCTGGACGATCTGATGGCGCAGGTCGCCCAGCTGCGGAAGGAGAACAAC…
254	630	1	630	GAATTCCGTTGCTGTCGAGATTATAAGTAATTGAGAGAACTATATAGGATTGTTAAGGTGACGGCGGATCCCTAGTGTTTTTTTATTTATTTGATTTCTCCAAAACTGTTTCTTTTTTCTTCATGTTTAATATTGCAACTTAGTTTACTTTTATTAATTAAATTCGTTTTTAATTTAAGTAGGCTATATAATCAATCATCTTAACTTTCTGCTTTACAATAATTAATTGAAAATTGGCTCGCTTCGATTTATTTAATAAATCCTGTGGAGAACGACCTTGCGAGATCCGTTTATACTACAATAACCTTGTCATTCTTGCAAGTATTATAGGAGATTTTTAGCCCATTTGCTTGTGTAGTAATTTCCCTATCAAGAAAATGGCGTAGTTGCCGAGGATTA…
255	651	1	651	GAATTCCGTTGCTGTCGATCTGAAAATCTCAGATACCAAAACACCGATCGAAAACGTAAATAGTTAGAAAAATGGTGGCGATTTCGTTTGTGTATTCTTCTTGCCTTACTGGCTCTGCTGCAATTCAACCCCCTTCGCTTTTTTCTTCTCAAAATCTCAACCACAAATCTTCGCTTTCTCTAAACGGGAAGAGACTCGGCACTGGACTCCAAAACAAGAACTTCAACTTCTGTGTGAAAGCTGCTCAGAAGAGAAATTTGGAGGCTGTGGGGGTCCCAACTTCGGTGCCGGTTCGTGTGGCACATGAGCTTCTTCAAGCTGGACACAAATATTTGGATGTCAGGACTCCTGAGGAGTTCAGTGCAGGACATGCCCCTGGGGCTGTCAACATTCCCTACT…
256	640	1	640	GAATTCCGTTGCTGTCGATCTTTTCCCAATATCATCTCTCTCTCTCTCGGGTTTTCAGGTTAAGGCAGCAACCCAAACGATGTCGTCGGAGAGGAAGATAACTCTGAAGAGCTCGGACGGGGAGACTTTTGAGGTGGACGAGGCGGTGGCTTTGGAGTCTCAGACGATAAAGCACATGGTGGAGGACGATTGTGCCGACAACGGGATCCCTCTGCCCAACGTCACCAGCAAGATCTTGGCGAAGGTCATCGAGTACTGCCGGAAGCACGTCGAGGCCGCTAAGCCCGAAGAACGCCCTGCCGTCGATGAAGACCTCAAGGCTTGGGACGCCGAATTCGTCAAGGTCGACCAGGCCACGCTTTTCGATCTCATCCTGGCTGCAAATTATTTGAACATAAA…
257	628	1	628	CGAATTCCGTTGCTGTCGAGAATATGCAGGTCACCATTGCATTCAACCACTTTGGAGAAGGGCTTATTCAGAGGATGCCAAGATGTAGACATGGGAATTTTCATGTGGTGAACAATGACTACACCCATTGGGAAATGTATGCAATTGGTGGGAGTGCTTCTCCAACCATCAACAGCCAAGGCAACAGATTTCTGGCACCAAATGATAGATTCAACAAAGAGGTTACCAAGCATGAGGATGCACCACAGAAAGAGTGGAGCAAATGGAACTGGAGGTCCTCAGGAGATTTGCTGCTAAACGGTGCGTTCTTCACAGCATCCGGTGCCGGAGCATCTACTAGTTACTCCAAAGCATCGAGTCTGAGTGCGAGACCGTCGTCGCTCGTGAGTTCGCTCACTG…
258	588	1	588	GAATTCCGTTGCTGTCGACCCTACAAGGGCGTAGTTTACTCTCTCTCTCCGCGTCTTCGTCTTGTTCTCGAAAACCCTAGGTTCGCCATGGGTAAAGCCAGGGCTGCTGCCCCCAAACGCGATACGAAGTTGAAGAGCAAGAGTGCCGGAGCGAGCAAGAAGCCGGCGAAGAAAGCCGGAAAGGATCCGAACAAGCCGAAGAGGCCTGCGAGTGCCTTCTTCGTTTTCATGGAGGACTTCAGAGAGAAGTACAAGAAGGAGCATCCAAACAACAAGTCGGTTGCTGCCGTCGGTAAAGCTGGTGGCGATAAATGGAAATCGTTGTCAGATGCCGAGAAAGCTCCCTATCAAGCCAAGGCAGACAAGAGGAAGGTAGAATATAACAAGAACATTCAGGCA…
259	690	1	690	CGAATTCCGTTGCTGTCGATCAATCTTATGTCTGGATTTGTTAATCAGAAGAAATTCGGCGGGGACACTCCATACAGTTTAATGTTTGGCCCCGATATATGTGGCACGGACACAAAGAAGCTCCATGTCATACTCTCCTACCAAGGCCAGAATTACCCCATCAAGAAGGCCTTAGAGTGTGAAACTGACAAGTTGACTCATTTCTACACATTCATTCTTCGGCCTGATGCAACTTATAGTGTCCTAATAGACAACCGAGAAAAGGATTCTGGAAGCATGTACACAGATTGGGATATTCTTCCTCCAAGAAAGATAAAAGATGTTACTGCAAAGAAGCCAGCAGACTGGGATCTTAGAGAATACATTGATGATCCTAATCACATCAAACCTGAGGGATAT…
260	648	1	648	CGAATTCCGTTGCTGTCGGATAAAACTGCAAAGCTGCATTGCAATCTGCAAATCTCAGATACCAAAAACCTAAATAATTAGAAATATGATGGCGGTTTCGTCTATGTCATCCTTCTCTTGCTTTACTAGCTCTGCTGCAATTCAACATCCTTCACTTCTTTCTCACAAAAATATCATCCACAAATCTTCATTTTCTCTAAACGGGAAGAGACTTGGCACTGGACTCCAAAACAACAACTTCAACTTCTGTGTGAAAGCTTCTCAGAAAAGGAATTTGGAGGCTGTTGGAGTTCCAACTTCGGTGCCAGTTCGTGTGGCTCACGAGCTTCTTCAAGCTGGACACAAATATTTGGATGTCCGGACTCCTGGGGAGTTTAGTGCAGGGCATGCACCTGGGGC…
261	435	1	435	GAATTCCGTTGCTGTCGCCGTTGCTGTCGCCGTTGCTGTCGTGCTGTCGGGGACGTCGATTCATTGATGGCGTTCGTCAATGCCCTTCGGTAACCAACTGAAGTTTTGAAACGTTTGTAGAAAGTAATCCCGGTGCCATTCATCTCCATACCTAAATGGTGAAGTCAACATTCGTTGGCGAACCATCGCGGATGAATGCTATCGATTCTTCTTCGTTGAATCTGTGTTCTAGAAATATCTCTGTTTCTCAAAAGAATGTCACAACGCCTTTGGCATAGTTTATTGTCAATTTAGTCAGTTCTTTTTTGGGACAAGAAGATAGGGCTCTTGTAATTTTCCTTTTGGTCTCCAGTGAGTGATTTCTGATTTTGGAAATGGATAAAAGTTATGCTTTCTTGT…
262	605	1	605	CGAATTCCGTTGCTGTCGAAAAAAGGTACGGTTTATGGTCATGGGGAATATGTTTTGCACTGAATTACGAATTCATCGCCGTTATGATTTGAAGGGTTCAACTATTGGAAGATGTACGGACAAAGATAAAATTGATGGGAATACCACATTGAAAGATCTCGATCTGAAATTTGAATTTCATATGGACAAACTGTTGCGAGGAGGACTTTTTAAACAAATATCACTAGACTGCATGTTTCTACAATCTCAGCAAATTATCGATTATAGCCTTCTGTTGGGTCTACATTTTAGAGCTCCCGAGGATCTGAAGGGATTTTCACAACCTCCTCCTACAATGCACAACCATGAGAGTTTACCTGCTGATGATGGTGTGACTTTGCAAGGGGAGCTTGTGATTCC…
263	641	1	641	CGAATTCCGTTGCTGTCGGCATTCAAGGTTTCTCTCACATTCTTTCTTCTACCATTGCCTTCAGATTATTCTCTATTACCAGGATGGCCTGTTCAAGATTAGGCCAATGGTTAACTCTTCTAGTATGTTTGCTGGTGTTGCTGAAAGCAGAAAGCCACCCTGTGGCACTCACTCTCGTCGAGAATGCAGTGGCTAAAGGAGCTGTATGTTTGGATGGAAGCCCACCCGCTTACCACTTTGACAAGGGATTTGGTGCCGGAATCAACAATTGGTTGGTTCATGTTGAGGGTGGAGGATGGTGTAACACCGTTGAAGATTGCCTTGATCGCAAGAGTAATTACCGCGGTTCATCAACCAAAATGGAAAAGACAATGTCTTTTTCTGGGGTTCTTGGTAACA…
264	581	1	581	TCGAATTCCGTTGCTGTCGTCTTCACGGGAGCTCTTCTTATGGGATTCGCCACAAACTATGTCTTTCTAATGGTAGGCCGGTTTGTGGCTGGGATAGGCATCGGGTATGCCCTCATGATCGCTCCTGTCTATACCGCCGAGGTCTCGCCAGCGTCATCTCGTGGGTTCCTCACATCTTTCCCAGAGGTCTTTGTCAATATAGGGATACTGTTGGGCTACGTGTCCAACTATGCGTTCTCGAAGCTTCCAACTCACTTAGGGTGGCGGCTCATGCTCGGCATCGGCGCAGTCCCCTCCGTTATTCTCGGCGTCGGCGTCTTAGCCATGCCGGAGTCGCCGCGCTGGCTCGTCATGCAAGGACGGCTCGGGGACGCGACACGTGTTCTCAACAAAACCTCA…
265	600	1	600	GAATTCCGTTGCTGTCGACGCCGAACACCATATCTAATAAGGAAGAAATTCATAACGCCGTCAAGGGGAAATAAAATGGCCAAGGCTTTGGGTATCGCAGCACTCTTCATCACCTTGTCCTGCTTCTACTCTCTCGCATACGCCACCACGGGTGCCGCCACCAGAACTCTCTTCGTGGAGGGCAAGGTGTACTGCGACCCATGTCGTGTCCAATTCGAGACAAGACTCAGCACACCCGTTGACGGTGCTACGGTAGCCTTGGAGTGCAGAAGCCGTGAAAATGGTACCATCGTATACGTAGTCGAAGGCAAGACCGATAAGAATGGCATCTACAGTCTGGCCTCCCACAAGGAATTTGAGGAGCAAATCTGTGAGGTGAGGACCGTGCGCAGCCCTACC…
266	667	1	667	CGAATTCCGTTGCTGTCGGCTTTTCTAGAGAGAGAAACCAGAACACAAGAAAGACGGTGAAGAACTAGAGAGGGAAGGGTGAGCATTAATGGCGGCAGAGAAGCAAGTGATGGTGATCGGGGTGGACGAGAGCGAGCAGAGCCAGTACGCTCTGGAATGGACTTTGGACCACTTCTTCAAGCCCTTCGGCGGCGACAAAGCTCCCTTCAAGCTCATCATTGTCCACGCAAAGGTCCAGGTTTCCGCCGCCGTCAGCTTCGCCGGCCCCGGAGCGGCGGAGATTCTGCCGATCGTGGAAGCTGATTTGAAGAAGACTGCTGCCCACGTAACTGAGAAGGCCAAGGAATTTTGCGCCTCTAAATCGGTGACCGATGTGGTTGTGGAGGTTGTGGAAGGAGA…
267	282	1	282	ATCGAATTCCGTTGCTGTCGACGCAGTGGTCGAAGCATAGCCGGTATTATGGCCATTGACCTGCGTTCGAGACATTCCTAAAGACTACCCTGTTGACTATGGTGCTGAGGGGAGGGCGGATAGTTGGGGCCATGATTGGGACCCGGCTATGGACAGGGCTATGTGCTTTGCCAACAGGTTATGCTGCATGGTATGGTCCTCCGAGCTGCTCCCCGATTACCGCCGCGATTATCACCGGGCTGAACACCGGGTCGAACCCCTTGACCGGACTCATGATGGCAC
268	427	1	427	ATCGAATTCCGTTGCTGTCGCCGATGAACCCGGCGTCACATTTGCGGAAGCCAAATTTGATGGCATACTTGGACCTGGATTTCATGAGATTTCAGTTGGAGATGCTGTACCTGTGTGGTATGACATGGTCAATCAGGGGCTTCTGAAGGAACCAGATTTCGCACTCTGGTTTGATCCAAATGCCGACTAAAAGTAAGGACGTGAAATTGATTATGGCGGAGTGGATCCCAATCTCTACAAGGGAGAGCATACATATGTTCCTGTTGCACAGAACGGCTATTGTCCGGTTGACATGAGAGATGTTATGATTGATGGTCAAACTGATGGATTTTGTGCTAGTGGCTGTTCGGCATTTGCTGATTCTGGAACTTCTTTGTTGGCTGGCCCAACAACTATTAT…
269	641	1	641	GAATTCCGTTGCTGTCGGTTTGGGAAGGCTAAGCAGGAGGCCAGTCCCCTGCCCACGATTCACAAATTAAACGATACACTTGACATGCTGGAGAAGAAGGAGAAAGTGCTTGTGAAGAAGGCAGCTCAAGAGACGGAGAAAGCTAAACAATTTACTCAAGCGAAAAACCGAAATGCGGCGATAAAGTGTTTAAAAAGGAAGAGGCTTTACGAACAACAAATTGAACAGCTTGGAAATTTCCAATTGCGCATTCATGATCAGATGATAATGCTGGAAGGCGCAAACGCTACGACAGAAACTGTTGATGCATTGAGAAGTGGAACCTCTGTAATGAAGGCCATGAACAAGGCCACGAAAATTGATGATTTGGAGAAAACAATGGATGAGATCAATGACCAA…
270	629	1	629	CGAATTCCGTTGCTGTCGGGGAAGGGCACATCCAGACAGATCTGGTTTTGATGGTCCTTGGACTAAGGAACCTCTGCAGTTTGATAACTCATACTTTGTTGAACTGTTGAACGAGGAGTCCGAGGGGTTGTTGAAACTTCCGACAGATGCAGCTTTAGTGGAGGATCCTGAGTTCCGTAAATATGTTGATCTGTATGCAAAGGATGCGGAAGCATTTTTTAGAGATTATGCTGAATCGCATAAGAAACTTTCAGATCTCGGGTTTACTCCAAACCCCACTTCCTCAAAGACAACTGCTAAGGACAGCACCATACTGGCACAAGGAGCGGTAGGAGTCGCGGTTGCTGCTGTTGTTGTGAGCCTAGGCTACTTGTATGAAGCTCACAAAAGAGCCAAGTA…
271	662	1	662	CGAATTCCGTTGCTGTCGGGTTTTTCGATTTCACAGTCGAATTGTATCGAAACCCTAGCCCCCAAATAAACACCAGAATCCACCAAAATTTCCGATTATTTTCTGATCAGACTCTTGAGCCGGAATTTTCTTGTGCCGTTTCGTCTTCCTTTTGAATTCAAACGATGGGAAGGGGGAAGTTCAAGGGCAAGCCCACCGGCCATCGCCAGTTCTCCACTCCCGAAGATCTTCTTGCTGGTACCTCCAGCCGTCCTCGAACTTTTTCCAAGCGAGAAGCTGAACATGATGAAGTTGAAGTAGATTTTGTAGCAAGTTCCGAAGAGGAGTCCGGAGATGAATCCGAAGGACAAGATGAGAAGAAGAAGGGGATCCAAGGGATTATTGAGATTGAAAATCCGA…
272	644	1	644	CGAATTCCGTTGCTGTCGCCCCGCCTGCTCTTCCTCTGTCGTTACTCTCTGCAAATCTCAACCCGTAGAGAGACTGTGTCAGCTCAGCAATGGCGGCAAAAGCAAGGAACCCGAGAAAGACCCGAAACCCAGATCTCGTTCGCGGGGTGGGTAAGTTCTCGAGGTCCAAAATGTACCACAAGCGTGGTCTTTGGGCTATCAAGGCCAAAAACGGCGGCGTTTTCCCTCGCCACGACGCGAAGCCGGCGGCGGAGACCCAGCCTGAGAAGCCGCCCAAATTCTACCCCGCCGACGACGTCAAGAAACCTCTCGTCAACAAACGCAAACCCAAGCCCACCAAGCTCAGGGCTAGTATTACACCAGGGACGGTGCTGATTATATTGGCTGGAAGGTTTAAGG…
273	656	1	656	GAATTCCGTTGCTGTCGAAGAATTAAGAAAAGAGAGAGATGGTGAGCAGAACAACAGCATGTCAGCAACAACAGTGATAGCTTCTGCTTCTGCTTCCGCGAAGAGTTCCCAATTGTTCGGGTTTGGGTCCTTTGGGATCAACAGCAACAGCAGCAACAATCTCTCTTGCACTCGTTCTACTACTACTACTACTACTACTAGTACGCGTAATCTCTCATGGAACTTCATCAACAGCAACAAGCACAAGTCTAGGAAGTCAATGATGGAGGACAGCTTCACCACTCGGTCCTCCGCGCAGCCTCTCACGAATGCCGATGACCTCATTGACTCTGTGGAGACTTTCATCTTCGACTGCGATGGTGTTATATGGAAAGGAGATAAGCTCATAGATGGTGTCCC…
274	557	1	557	CGAATTCCGTTGCTGTCGCCAGATCTCTCGGTCATCCCTCCCCGAGAGCTCCATCTCTGCTTGGTCTGATCTTGGACTTCATGCTATACTGGAGGGCAAGGAGGAGGATGTTAAGCAGGAAGCCAACCTGTACTCCGACAGGCACCCGAACAGGACGTCGACTCAGACCCCGGACCACAGCCAGGACTACAGGGAACCGCCCCCTGCTCCACTGCTCGAGCCCCGGGAGCTGACCTCATGGCCGATCTACTGGGCCGGCATCGCCGACTGCATCGCCACTTTCCTGTTCCTCTACCTCGCCCTCTTGACCGCGATGGGCGCTGTCATGGCCAATGCCAAGTGCACGACGGTCGGCATTCCAGGAATCACTCGGGCTTTCGGCGGGACCATCGTCGCCCT…
275	341	1	341	CGAATTCCGTTGCTGTCGCCAATATTATCTTCTTTATACTACTTCCTAATTTAATCTCCTAATTTAAACCCTGGCTCAAACCATGCTTCTCATGTTCCTTCTCGTGTCTTCTAGCCTTGCTTCCGACTTTGTCTCCTCCTACCATTTACTCCACCTACTACTCCAAATACTTATGCCTAAATTTTTCTCTCAACTTGTTTTCCGACCCCTCCCCTCATCTTCCTTTTCCTCTTCTTCTTCCACCGCTGTCTCTCTCTTCGTCTCTCTCACCAAATCTCCTGCCAAAACTGCCGCCTCGACGAACCCGACGGCTAAACACAGTGTCTTTGAAACTTCCGGTG
276	661	1	661	TCGAATTCCGTTGCTGTCGAGTAATTTTGTTTGTATGTATGGGGAAGGAGAGGACCAAACAAGCCATTATCACAGCCTATCAAACACCAACAGACCAAGGGTTCCCCTTTCCAGTTTTTGCTGTTTTCGAGGTCATTTCCTTGGCACTCTCTTCGGTCTAGGCATAAGGGATGAGTACACTAGATGCAACCAGAGCCGAACTTGCTCTTGCAGTTCTGTATCTGAACAAGGCTGAGGCCAGGGACAAGATATGCAGGGCAATACAATATGGTTCTAAATTCTTGAGTAATGGAGAACCTGGAACAGCCCAAAATGTGGACAAATCGACTAGTTTGGCACGAAAAGTTTTTCGTCTGTTCAAGTTTATCAATGATCTGCATGGTCTTATTAGTCCAACCG…
277	679	1	679	CGAATTCCGTTGCTGTCGATTTATTCTTAGGCCTGATGCAACTTACAGCGTCCTTGTTGATAATCGAGAGAGAGATTCTGGAAGCATGTATACAGATTGGGATATCCTTCCTCCAAAAAAAATAAAGGATGTGAACGCAAAAAAGCCAGCCGACTGGGATGACAGAGAGTATATTAATGACCCTAATGAAGTCAAACCGGAGGGCTATGATTCAATTCCATCTGAAATTCCTGATCCAAAAGCCAAAGAGCCCGAAGACTGGGATGAGGAAGAGAATGGAATTTGGAGGCGATCAAAGATCCCAAATCCAGCATACAAAGGACCATGGAAGCGCAAGAAAATCAAGAACCCCAACTATAAGGGAAAGTGGAAGACTCCATGGATTGATAACCCGGAGTT…
278	630	1	630	TATCGAATTCCGTTGCTGTCGGTAGTTGGCGAGCAACTGATACAAGAGAGAGAGAGCGTATCTTCACCACCGAGTGTTAGCGATGGCGCCTAAGCAGAGGACTCCAAAGGTCACCAGAAACCCGGATCTCATCCGAGGGATTGGGAAATACTCGAGGTCCAAGATGTACCACAAACGAGGCCTTTGGGCTATCAAGGCCAAGAACGGCGGCGTTTTTCCCTGCCACGACAAGAAGCCCGCCGCCGACACCCCGGCTGTCAAACCCCCCAAGTTTTACGCCGCCGACGATGTCAAGAAGCCTCTTGTGAACAAGCGCAAGCCCAAGCCCACAAAGCTCAGGGCCAGCATTACACCTGGTACTGTGTTGATTCTTCTTGCCGGGAGGTTCAAGGGGAAGAG…
279	531	1	531	GAATTCCGTTGCTGTCGCTCATTTCCACCCACGTATAGCCCTCTCACTGGTGTACACCTCCCTCTCCCTAGATAGATAACATCGCCACTCGCCATTAGGCCTCTGACACAAACTCCACGCACACAACGCTACTCGCTTCTCTCTGACAGAAACTCCACGCACTGCCAACAAAGCTGCTCCCTCCGACCTCGTTTTGAAGATATCCATGGGCCTCCAAGGCGGGTGGAGCGCGCCGGCCGTCGGCTTAGTCGCGAAGCTCTGCGACTCCTGCAAGAACTCGACGGCGGCCTTGTTCTGCAGAGCCGACCTGGTCTTTCTCTGCCTGCCCTGCGACGCCAGGATCCACGCCGCCAACAAGCTCACCACGCGCCACGAGCGCGTCTGGATGTGCGAGGTCTG…
280	583	1	583	CGAATTCCGTTGCTGTCGGGGGAAGTGGGTGTTATTTTACATTTCAAGCCTGGACAATGTTTCTGATCAAGATATTTCATGCCTCAAAGAAGTGTATGAGAGAATCGAAAAGCATAACAAGTGTGTGATTGTGTGGATCCCTGTTGTTGAGGACTGGACTGAAGGAGGAGAAGAGCAGTTTAAGGAATGGAGGTCTAAGATGCCATGGTACGCGGTGCAATATTTTTCGCCCCCAGCCATTGGGTACCTTGAGCAGCGGTGGAACTTCAAAGGTAACCCTATGGTGGTGGTGATGAACCAGAAAGGAAGGGTGGTACTAACCGGCAACATAATCAACTTGATTCGGACGCAAGCAACGGAGGCAATCACAACTCGGCATTCATTTTGTACGAACCATGC…
281	632	1	632	CGAATTCCGTTGCTGTCGAAGTATGGCGACATTGAAAGTCTGAATGTCTGTGACAACCTAGCCGACCACATGGTGGGCAATGTGTACGTTCAGTTTAGGGAGGAAGATCACGCTGCAAATGCACTTCGGAACCTGAGTGGAAGATTTTATGCTGGTCGTCCTATCATTGTTGACTATTCACCAGTGACAAACTTCCGTGAAGCCACCTGCAGGCAATATGAGGAGAATACATGCAACCGTGGTGGATACTGCAATTTTATGCACCTGAAAAGGATTGGCAGGGAATTGAGGCGTGAATTATTTGGAAGCTATCGGAGAAGGCACAGCCACAGTCGAAGTAGGAGTCGCAGCCCTTACAGGCATCGTAGTTACGAAGAGCGCTCTCATGGGAGCCGTGCT…
282	621	1	621	ATCGAATTCCGTTGCTGTCGGGGATGAAGATGTTTACTCAGTTGCGGTTCACATATGAACAAGAGAGTCATCCAGAGGAGTTCTTTATTCCGTACTTGTGGCAGCTAGTTCTATCCCGATGCACGCTCGATTTCAATCCTCGATCCATAAATTTGTTTCCAGTTGATCCTCCTTCCGAAAAACAGAGTGATTATGAACTGGAGTCCAACGATCACGTAAATGGGGAGTCGACCAAGCAAGCAGTCTTTCTTGATCCGTAAATGCAACACTTAAAGAGGCCGCAAGACAAGACATTGAGGTTTGTCAGTGGATGTGTAAATACGTGAATAGTAGCAAAGTTGTATTCTTGTCATTCTTTTCTGTTTATATGTTTGCAACGCTACGCGAGGTCTTTCACGA…
283	584	1	584	GAATTCCGTTGCTGTCGGCAGAGCAACACAACCAAGATGTCAACTCCTTGGGATTGATTTCTTCTAGAAAAACCTTCGAGGCGGTTGACATATTGAAGCTCATGTCATCCACATTCCTAGTTGCACTGTGCCAAGCTATTGATTTAAGGCATTTGGAGGAGAATTTGAAGAGCACAGTGAAGACCACCGTGAGTCAGGTTGCCAAGAGAGTCCTCACCATGGGCTTTAACGGCGAGCTTCACCCTTCTCGGTTCTGCGAAAAAGACCTCCTCAAGGTTGTTGACCGTGAGTATGTTTTCGCCTACATCGATGATCCTTGCAGTGCTACATATCCACTAATGCAGAAACTGAGGCATGTACTAGTTGAGCATGCATTGAGCAATGGTGACAAGGAAATGA…
284	644	1	644	GAATTCCGTTGCTGTCGGAAGTACCGAAAGGAAACTAACATCATGTGTATCTTCTATATAAAAAAAAGTAGTGTGTCTAAAGCAATTGTGGTGTCAAAGTTCCGGTCCTTGATTATGTCAGTGAGTAGCTAATGTGGAAGCTTTGAAGTTCTCTTTTAAATGAAAACTCTTGGCTTGTGCATATGGATATAGAGTGGGAAATTGTTTCATGCATATAAAATTTAAGGAAAACTAATAAAAAGAGTTTGAAAACTTTTAGTTTTAACGATAAGGACAAAATAAAGGGTAAAGTGAATAGTACCAGAATTGATTCTTTAGTGTAAAAATGTGGTTTTTCATTAAAGTGAACAGTACCAGGAGCTTTTCGTTAAAGTTTCTTTAATTTATGAAAGAAAATAA…
285	613	1	613	CGAATTCCGTTGCTGTCGGGCCGAGCTGAGGCCTCAATGGTCATGTTTGGGGCCCTCGACGAGCTCTTTGAAAAGACTAGGGTCCGTCCGAAGGACGTAGGAGTCCTAGTAGTAAATTGTAGCATCTTCAACCCCACACCCTCTTTGTCTGCAATGATCATAAATCACTACAAAATGAGAGGCAACATTTTGAGCTACAATTTGGGTGGAATGGGATGCAGTGCAGGGATCATAGCCTTTGATCTGGCTAGAGACATTCTTCAAGCCAACCCTAATAACTATGCTGTTGTGGTGAGTACTGAGTGTGTGGGGTATAATTGGTACCCTGGTAGTGACAGGTCTATGCTCGTTGCGAATTGCTTTTTCCGCATGGGATGCTCCGCTGTGTTGCTCTCCAAT…
286	593	1	593	ATCGAATTCCGTTGCTGTCGTATTTCTCTCTCTAAACTCTCTCTCTCTCTCTAATATCTCTGTGTTCATCCTTTCTTCTTGATTTTCCCTTCAATTCCCAAACATTGCAATGTAGCTAATATGGTATCAAAGCCACCAGGCCCACGCTTTTGATTCTGGTGGTTCCATTTCCCATTATTTTTCACTTGTTTATAGTTTAGTTTCTCTTCAAATTTTCATTAGATTTTCAGTGCTTTTGCGATTGTTCTTGGGTTGATTTTTCTGCGATTGTTGGGATAGCAATTGTTGCGTTTGTTCTGGTTGATTGTTCTTGTTGGGTTGATCGTTCTTGGGGCAGTAGTGTTGCGGCCTTGTTGACGACAGCCTTGTCGTCGAGCCACTCGGTTTTGGCGGTGCAGA…
287	540	1	540	GAATTCCGTTGCTGTCGAGAGGCTTAATGCAAGGATGGTGGAGGAGGTGTTTGAGATCGGGGTAACCGTGGAGGATGGAGTTTTTACCAGGGAGGGGCTGGTAAAAAGCTTGGAAGTGGTTTTGTCGCCTGAAAGTGGGAGGAAATTCAGAGACAATATAAAGAGGGTCAAACAACTGGCAGTAGAGGCGGTTGGACCACAAGGGAGCTCCACTCGGAACTTCAAATCGCTGTTGGACATCGTATCAGGATCCAATTATCAAGTATAGTACGGGGACCATAAATATGTAGCACTAAAAATACACACCAGCTGCAATAGCTGTTCGTTGCTCAATAATAATGTAGCACGCTACGATCTACCCTACGAGCGGACATATTTAGGGCGGGTTTGGTATTGATG…
288	625	1	625	CGAATTCCGTTGCTGTCGCTCTTTCTCTCTCGCCCCTTCCTCATTTGCCACAAACCCTAATTCCTAAATCATGGGCTCCAAAATTCTTCCACAGGCTCTGCTAACAATTCCAAGAAACCCTAACGAATTCCCGCCAGTAAAGCTCGGTTTTTCAGCTGCTCTCGCTCGCCGCTCTTCCAATTGCTCTCGGGTTTCGCTCTCTAGGGTTTCATCGAGCTCAATTAGGTCCGTTTTCAGTCCCATTGTTTCTGCAATGTCGAAACGAAACTTTGTTGTGAGGGCCGAGCCGAGCTCTGAAGGTGAAACCGGAGCCACGGATGATGCCCAAGAGATTGAAGCGGCTGGGAGAGGAGAGGCCTCTGTGGCCGTGGTAGAATCTGAAGCAGAAGCAGAAGCAGT…
289	591	1	591	GAATTCCGTTGCTGTCGGGAGTTCGGTAGTATGGAAGAGAAAAGAAGACGCTTTGCTCCGCTGTAAACTGTTATTGCTTTTGATTTGGTTTGACCTCTCTCTCGCTCGCTCTCTCTCTCCTGTTTTATTTCGGTGGTTTTCTTTTTTTCCCCAACCCCACTCGGGCCACTGCCTTTCCCTTGTGGATTCCGTTCCGTGTACAAATTACATTTACAATTTACAATTTTCTATAAAATAAACAACACAGACAGACATTAGTTTTGGAATTAGAATTCAATTTGCGATCATTCGATTCGATCAAACTTGTTGTTTGTGTGTGTTTGTTGATAAGACAGGCAGAGAATGTCTTACGCTTATTTGTTCAAGTATATCATCATCGGCGATACTGGAGTTGGAAAA…
290	504	1	504	CGAATTCCGTTGCTGTCGGCCATTCAGGCAGAATATTGGAGCTTTGCATCCTCCACTTGGCAATGTCAGAAATAACAGTGCTCGAAACAAGACACCCGATTGTCATTAACGAGGCCGTAGATCTTGCTAAACGGTTCTGTGATGGATCAGCACCCCGTATTATCAATGGTTGTCTTAGAACATTTGTCAAACAAATTGAAGAAGCTGGTGGTCTAACTCGGGCTCTGGGGTATAAACAGAATGTGGTCACTTGATGAATGAACTTGTCTTGTTTGCACGTTTTCGGACAGTTGTTGGTAGGCTGAAGAAGAGTGTCAGTTTAGGAGTAATGCATTAGTTTGTAGGTGGTGGAAAACATTGAAGGGGAACGGAGGCCATAGAGAGAGGCGGGCAAACCAA…
291	848	1	848	ATCTTTCTCTTATTTGCCCACCTTCACCTCCCTTCGAATACTGAAAATTTTCAAATGTGAAGGATTGGAAAGTTGGGTGAGCAGGCTGCAGTTTCCACTCTCTCTTGAATGGCTGGAAATAGAGGATTTCCCTAATTCAGAGATTCTTCCAAGTTTAGACAACCTCACTTCTCTCCGTTATTTAGGGATTAGAAATTGGCGAAAGCTAAAAGATCTGCCGACGGGGTCACAAGGGCTCCCGCGCTTGAAGGAATTGTGCATCGGTGGGTTTTGGGAGGAGCTCGATTCTCTCCCTCAACAAATTCAACACCTCACTTCTCTAACATCATTGAGTTTATATGACTTTGGCGGAGTGGAGACTTTGCCAGAATGGTTGGGTAGCCTTACATCTCTAACATC…
292	864	1	864	ATTATCACAAATTATAGACCTTTGATTGTCATCCTGCACTCTAGGAACCAGAAAGAACACAGCTTTAGGTCCAGGCATAAGAGATGACTACACTGGATGCAGCTAGAGCCGAACTTGCTCTTGCAGTTCTGTATCTGAACAAGGCTGAGGCCAGAGACAAGATATGCAGGGCAATACAGTATGGTTCAAAATTCTTGAGTAATGGAGAACCTGGAACTGCCCAAAATGTTGACAAATCAACTAGCTTGGCAAGAAAAGTTTTTCGCCTTTTCAAGTTTATCAATGATCTGCATGGTCTTATTAGTCCAACCGCTCCAGGAACTCCTCTTCCGCTTGTTCTGCTAGGAAAGTCCAAAAATGCATTGCTGTCAACATTTCTGTTTCTTGATCAAATTGTCT…
293	566	1	566	CCGTTGCTGTCGTGGATGACAAGCGTCTAGCGATGGCAAAGTCTCTCGGGGCTGATGACACCGTCAAAGTTTCAACAAAAATGGACGATTTAGATGATGAAGTTGCCGAAATTAAAAAAAGCCATGATCTCCGAAGTGGATGTGACCTTCGATTGTGTGGGTTTCAACAAAACCATGGCGACCGGCCTCAATGCTACTCGTCCTGGCGGAAAAGTCTGCCTTGTCGGAATGGGACACGGCCTGATGACAGTGCCTCTCACCCCTGCTGCTGCTAGGGAGGTCGACGTTGTTGGAGTTTTCAGATACAAGAACACATGGCCGCTTTGCCTCGAGTTTTTGAGGAGTGGGAAGATCGACGTGAAACCGCTTATCACGCACCGTTTTGGATTCACGGAGAAG…
294	777	1	777	GAAAATAAGACTACAAGTCTTATAGTGTGTTGAGTGTTTGTGAGAGTTGAGAGCTTTCTTTGTAATATTTTTAATTTAATAAAGTCTTTGTTGTGTCTCAAATTTTCGAGTGAATTTCTTCTTGACATATAAAATTTAAAGTTGTTTATTCTAAATTTTTCTCAACAGTTCCAAGTCTCTAACTTGTAATTAATATCCTTATTGTATTAATTCAACAGGCAAAGCTAATGTTCCAGCTGCAAGTGCAAAAGCCATAGCTCTTGAGATACCTAGTGGTTTCAAATGTAATCGACACCCTCCTCTCAAGGTTGCTATGACACGCACATATATATATCGATGCTACTTGGCAAGCTTTCTATAGAGCCGTCACCCCGTTTGGGGATACCGCAGATAACGAAT…
295	744	1	744	CCGTTGCTGTCGGCAAGACGTTGTGAAAACACACAATCTAGATACCCAACGCGTGACCTATCTGAAGGGAAAGAGTTCCAGTAAGAAGGAATCAGCATCGCGATGCCCTCTGCCTGCATTAGACTTGAACAAAAAGGAAAAGGTTAAACATGGAATGGAAGACATCGTGCGGAAACCTCCTCCAAAATTTGACTTAAACCTTAATGCAAGGGCTCTTGGCGGAAAGGAAGCTACTTTGCGAACCCCCACTCCAAACTTTGACTTGAATAAGAAGGAAAGGGTTCAGAGCGGGAAGGACACGGCAAAGCGGAAGAGCACTCCGGTTTTTGACTTGAACCAGATTTCGAGAGAGGAGGAGGAGGAGGAATTTCAAGCGAATTATGAGTCGATGAGGATGGA…
296	642	1	642	TGTGATGGTTCATCAAGTTCTGCAACCATGCTGATGGTGTATGCTTCAGGAGCTATTACATATACAGATTCTGCTCATAATTTTTTACAGCATGAGGCAGTTTTACCCTGCAAGACTACCCATGTGAATTTCTTGAACAAAATCTCTATTTGTACTAACCCAATTGGAGCTCCTTGTAATTCTGCACTCTCTGCTTTCTACTTGTCATGGAGAAGCCGTAATCAGCTAAACAGCCCCAAGAAATGGCTAGTAAGTGTTTTTTGCCGGATGAAGGATTCGATTCCATCGGATGATGAGTATCGATCATCGCGCAACATAGCAATCAGTTTATTTAGGCGGTACAGGAATGTGGTCGACCGTGGAGGAGGTGCCAACCTAAACGAGTTCATCAGTGCTGGG…
297	832	1	832	GACCGCCTCTTTGCCTACATCAGAGCTCACGGCGAAGGCTGCTGGCGTTCGCTGCCCAAGGCGGCGGGCCTCCTTCGATGTGGGAAGAGCTGCAGGCTGCGGTGGATCAACTACCTTAGACCTGATCTCAAGCGTGGCAATTTCACGGAAGAAGAAGATGAGCTCATCATCAAACTCCATAGCCTCCTCGGAAACAAATGGTCTTTGATAGCTGGAAGGCTGCCTGGAAGAACAGACAATGAGATAAAGAACTACTGGAACACCCACATAAGAAGGAAGCTTTTGACCAGAGGGATTGACCCCACAACTCACAGGCCACTCAATGAGACTCCTCAGGAATCTGCAAACACAATTTCTTTTGCTGCTGCTTCTGCAAATATCAAAGAAGATGATGAAAAA…
298	854	1	854	GTATCTCCTCTCCCTCCATCCTCCCTCGAGCTTTCTCTCTTACCTCTCTCAGTGCGATCAGAACCAGCCATGTCGGACGAGGAGCATCACTTTGAATCGAAGGCCGACGCCGGAGCTTCCAAGACCTACCCTCAGCAGGCCGGTACTATCCGCAAGAACGGTTACATTGTCATCAAGGGCAGGCCATGCAAGGTTGTGGAAGTTTCCACCTCCAAGACTGGAAAGCACGGTCATGCCAAGTGCCACTTTGTCGGTATCGACATCTTCACTGCCAAGAAGCTTGAGGATATTGTTCCATCTTCCCACAATTGTGATGTTCCACATGTCAACCGTACTGACTACCAGCTGATCGATATCTCTGAGGATGGATTTGTGAGTCTGCTGACTGAGAATGGTAAC…
299	576	1	576	CCCCGAACAATAAAGAGGAAGCTATTGAAAACCTTGGTGCCGATTCCTTTTTGATCAGCCACGACGATGGGCAAATGCAGGGTGCCGTGGGCACAATGGATGGGATCATTGACACTGTTTCTGCAGTACACCCTCTCTTGCCTTTGGTTGGACTATTGAAGTCTAATGGAAAGCTTGTTTTGCTTGGAGTACCAGATAAGCCTCTTCAGCTACCAGTTTTTCCTTTGCTCATGGGGAGAAAGATAATAGCTGGTAGTTCTATTGGAGGAATGAAGGAGACCCAAGAGATGTTTGATTTCGCAGCTAAGCACAACATAACAGCGAACGTTGAAGTTATATCAGTTGATTATGCAAACACAGCTATGGAACGTCTTGTCAAAGGAGACATTAGATACCGTT…
300	773	1	773	TCTTTTGCTTTGGGGTGAACATTGATTCATCATCTCTTATGCTGCATAATGGGATTCCAAACCTGAGAAATATTGGCAATGGAAATGATTCAGTGTCCGTGCCCTTTGGTGCTTCCAATTATGCCAGTGGCACAGGCAATGATTTTCCACTAAATTCGGACATGACTACATCAAGTTGTGTAGATGAATCAGGTTTCTTGCAGTCTTCAGAAAATGTGGACCAAGTAAATCCAACTGGAACCTTTGTGAAGGTTCACAAGTCAGGGTCCTTTGGGAGGTCACTGGATATTTCTAAATTCAGCAGCTATGATGATCTGCGCAGTGAGCTCGCACGTATGTTTGGCCTTGAAGGCCAACTGAAGGACCCTCAGAGATCAGGCTGGCAGCTTGTATTTGTTG…
301	833	1	833	ACGCCCACCATTGCAACGTGGACCGCATGTGGAACGTTTGGAAAACCCTCGGAGGCAAGCGCAAGGACCCCACCGACACCGATTGGCTTGACGCTGAGTTTCTGTTCTACGATGAAAACGCCGAGCTTGTGAGCTGTAAAGTTCGGGACAGCCTCAAACCTGAGAAAGATCTTCGTTATACTTACGAGCCTGTTAGTGTTCCGTGGCTGTTCACCAAGCCAACCGCTCGTAAGCCAAAGAGCAAGACAAAAGCCAAGGTGGCGGCTACCCAGCTGACGACAAAGTTCCCGGCCACGTTTGATTCGAAGACGACGGTGGAGGTGGCGAGGCCGAAGCCGCGGAAGAGGACCAAGAAGGAGAAGATCGACGAGGAGGAGGTGCTGATCATCAAGGACATCG…
302	734	1	734	CGAGACTCGATAGGGCTGAGGCCATTGGTACCGAGCGATTGCAGAAGAAGAGGAAAATGCTGAGGGTCGCGGGAAGAAGGCTTTCATCTTCCGCCGCAGCGTGGCGGTCGTCGTCGCAGACCACCCCCGCCTTCGTCTCCGGCGGATCCCATCCGCTTTTCAGTACCAACAACAACAGCGACGACTCTTCCTCCGATTTCGCTTCCAGATCCCCTGCTCCCTTTTTCCTCAATTCCAAAATTCCATCTCTCATTAGAGGATTTTCCTCCGAAGCCCTCGCACCTGGAAATGATATTAGTTTTCTCTCAGACGTCCCAGCTACTGTGGCAGCTGTGAAGAATCCTTCTTCAAAAATTGTGTATGATGAGTACAACCATGAGAGGTATCCACCTGGTGACC…
303	754	2	611	CACGAGGCTTCCTTCCATGGCCACTGCCTCACCCTTTTCCCCGGCATTGCCCCGAATTTACCACCCTAGTGCTCGTCCTACACCTGCTGCATCTGCCCGCCCCCTCCTCACTTCCCAGAAACCGCCGCACAGCTTTTACCATGCTCATGCTGCTGCTAATCCAATTCCCGTATCATCATCTGTTACTGTGGGGAATTACCATCCTACCTCTCGGGTAGTCCTGACGACGAGGTGCAAGGCGATGGAGGTGTCCATGGCGGAAGCTGCCGCGTCTGGGGTAGGAGGAGACAACTGGGTGCCGGTGGTGCCGCTGGCGGCGCTGCCAAGGGGGGAGCGGCGGGTGATAATTCAGGATGGGGAGGCCATACTGTTGCTGTGGTACAAGGATCAGGTGTATGC…
304	720	2	450	CACGAGGGAGAGAAGAAGAACCGATCCGACTCGGAGCTTTCAAATCGCAGAGAGAGAGAGAGAGAGAGAGAGATTCGAAAACATGTTCCTGCGAGCGATCGGACGGCCGTTGTTGGCCAGGGTGAAGCAGACGACGGGGATTGTAGGGCTGGACGTGGTCCCCAATGCGAGGGAGGTCCTAGTCGAGCTCTACTCCAAAACCCTAAAGGAGGTCCAGGCCGTCCCCGAGGACGAAGGCTACCACAAGGCCGTCCAGAGCTTCACGCGCCACCGCCTCAATGTCTGCCGCGAAGAGGAGGACTGGGAGGCCATCGAGAAGAAGCTCGGCTGCGGCCAGGTCGAGGAGCTCATCGAGGAGGCGCGCGACGAGCTCACTCTCATCGGCAAGATGATCGAGTG…
305	724	2	658	CACGAGGGCTAAATGGCGCCGATCTTTTGGTCAGGAGATATATTCTCCATTTCTTTTAGCCTTCACAGAACAAGATGAAGATAGCTGGAAAAGCTCTCATGTCACAACCTTTTCGGGAATGGATGCGTCCTACACTTTACCTGATAATGTCGCGATAATAACCCTCCAGGAGCTGGAAGATGGAAAACTTCTGTTCCGCCTTGCACATTTATACGAGATTGACGAGGACAAGGATCTTTCGGTTATGGCAAGTGTAGAGCTCAAAAAAGTGTTTGCAGATAAGAAGATTAGAAAAGTAACGGAAATGAGTTTATCTGCAAACCAAGAAAGAGCGGAAATGGAGAAGAAGCGACTAGTGTGGAAAGCAGAAGGCTCCTCCGAAGGAGAAGCCAAAGTGTT…
306	698	2	560	CCTTCAAGGGGGCGACATCCATAAAAGTCACACAGCCGCACTGAGCCTTATCACCACACTGCATAGGAAAGCTTCATTTTCTGCAGCAGCAAGGTAGCTTCAAA-T-A-TGGCGGCTCCGTTGACCACCCTGTCAAATGTTGGTTCGCTTCCGGCTTCTCGCAGCGTGTCTCAGATCAAAGTTTTGACCCCTACCTGTTCTTCGGTCACAATCCCATCGTCGTCTAACAAAACGGCGTCGTTGTCCTCCAGCTTCTTCTCCAGGTCGTCGCGTTTGTCCTCTCTGACATTCTCTTCGAACCCTAGATCCCGGAAAAGGACCAGTCTTGCTGGCTCAGTCCGCGCCAGTGCTGAGGAAGCAACTTTGCAATCAAAAGTGACCCATAAGGTGTATTTTGAT…
307	636	2	636	GTCGAGAATTGCACTGGGGCAGCTCCAACTCCAGCTAAATGGAGGCACAGAGGCCAAGCGTGCTGCGCATCTCAGGGACCCAGTACGCCGGCATTAGATACAGACTGCACGGCTTGAGGAGCCCGCTTGCCGGCTCTCACTCTCACGGAGCGGTTTTGTGATTGTCGGAAGATGTACCGGCGGAGCTAAGCGGAAGAATGATGGAGGAATGGATTGGGTGTGGGGTCCGATTGAAGAGGGGTCCCGAAAGTCAAAGCATTGGTGAACTACGCAGGCCTGCTGTTCCAATGCAGTGCTCTATTGTTTGTTGCGGGTCAATGACGGGAAAGTGGGCCTGGGCATGCTTAGGGGCTCATCTGAATGTCCACTGTGAACCTGAAACATTCCGGCCTGTGGACA…
308	981	2	657	CACGAGGAACTTTGCAATGGGAAAAGATCTGGAGACAGGCCTGACCAATATTGAAGAATTACAGCATGGGCAGTGTAATGATTTTTCAACAAAACTAGCAGGAGCAAGACAGAATAATCTGCTTGAGACAGGTTCCGGTAAACTTGACGAGAAAATTGATAAGGGAAAGCTGAACTTGAATCGTGAGAGTCCTTCCAGCATGCTAAAGTATGATGGTGCTACAATAACAGGTGTTGTAACTAATCCCACTGATTCCCAGATGGACAACACACAATTTGAAGCTTCTAACAGACATTATTACGCCTTAGAAGTCCGCTACAGGGCGCATAGTAATGTTCATGAAATTTCATCCGTGGAGCTCAGTTTGAAAAGGCTTAGAGGAGTTAAAGGCACCGAGAC…
309	566	2	567	TGCACGAGGATAATCTCTCCCTCTATCCAATCCTTCCTAAATCCCAGCATCTGCATCTCCTCCCCAAATCCCGGATTCCACTCTCACAACCAGAGATCACAAGCCGGAGGTTTTCTTGACCCGAAAACCATGGCCACCGGACAACTTTTTTCGCGCACCACTCAGGCGCTGTTCTATAACTCCAAGCAGCTCCCAATCCAGCGCATGCTCGATTTTGACTTCCTTTGCGGGAGGGAGACACCATCAGTTGCTGGAATCATTAACCCCGGTTCTGAGGGATTTCAGAAGCTATTTTTCGGTCAAGAGGAAATCGCCATACCAGTGCACTCAAACATTGAAGCATCATGCGCTGCTCATCCTACTGCCGATGTCTTTATTAACTTTGCTTCATACAGAAGT…
310	714	2	682	CTGCACCGATAAGGTAGAAAATGGTGATAAGATATGGCGCGGGGCTGATGTTCACATAT--TGTGTCTTCACACACCTTGCCACACTAAAGGTCACATAAGTTATTATGTGACTAGCAAAGAGGGAGAGGACCCAGCTGTTTTTACTGGAGACACACTGTTCATTGCTGGTTGCGGGAAATTTTTCGAAGGAACCGCAGAGCAGATGCATCAATCGCTATGCGTAACTTTGGCTTCATTGCCAAAGCCAACTCGAGTTTACTGTGGCCACGAGTACACTGTGAAGAACTTGCAATTTGCTCAAACGGTTGAACCGGACAATGCGAAGATAAAGCAGAAGCTATCATGGGCACAGCAGCAGCGTGAAGCAGGCCTTCCCACAGTTCCTTCAACCATAGAG…
311	736	2	621	CACGAGGCTCTGATTCTCTTCTACACTCTACAGACGGAGCTTCAAACAATTTCAGAAAGCGAGAGAGATGTCAGCTGCAATTCATTGCCTATCTCCATGCCTATCCCTCCCCTCCGGACTAAGCAAGCTTTCACTCAATGGCCCTTCGACTTCCTCTGCCACTACTCATTCCACAACTTCCCTCAGTTTCTCAGCTACCCTTTCTCCCAATTTCTTCTCCAAAGGGTATCTGGCTGTGAGTCCACTTCAGAGGCCGGTTCGGCATTCCATTGTTTGTGAGGTCACCACGAAGAAGCCCGACTCTGCTGTGAAGAGAGCTCGGCAGGCCGAANAGAGGAGGATTTACAACAAATCCCGCAAATCCGAAATCAAAACCCGGATGAAGAAGGTTTTGGAAGC…
312	708	2	680	GAGCTCCCAGAGTACTTCGCTGAGAAGAGCAGCAATGGCAGCAGCATCGGCAACCACCGCCGTGTTCTTCGGCACTACCCGAACTCCGTGCTTCCGCAGGGCCGACGCTTCCAAGCGATTCCCGCACCCTTTCAAGGCGAACGCAGTTTCCGACGTCGGGTTCGTTACCAGTCAGCTAAGCGGCGTCAGAATCTCCTACGACATGTCGTCTCAGCTTCCCAGTATCTCCACTCATTCCCTTCCCGCCCTTAAGCCCATCGTTGCCCGTAGAATTTGTCCTTTCACTGGGAAGAAAGCAAACAGGGCAAACAAGATTTCCTTCTCAGCCCACAAGACCAAGAAGTTGCAGTTTGTGAACCTACAGTACAAGAGGGTTTGGTGGGAAGCTGGGAAGCGCTT…
313	346	2	279	CTACGAGGAGTTGCCCAAGTGCTGCTGCAAACCCAACTCTTTCCATTTTCCGTTTACATATTGTCGGCGAACATGGTGAGTGTGGGAACAGCAAACTGCGTTGACATTATCATCGCCATCCTCTTGCCTCCTCTTGGTGTCTTCCTCAAGTTTGGTTGTCATGCGGAATTTTGGATCTGTTTGGTGCTGACACTCTTTGGTTACCTCCCTGGTATTATATATGCCATTTATGTCATCACCAAGTGATATCCAATTTCTGTATTAGAGATGTGAAGGACACATGTGTCATTTTGTGTTTGCAGTATTGGATTGTTTTCACCCGTTTGATTATCTGGTGCAGCCATGT
314	1204	2	632	CACGAGGCTCTTGACTCTGCGGTGAAGCTTCAAGTCTTCCTGGCCAGTGACAAACAAAATCCCTAAAAACTATGGGCGTCGAGAAGAGAGAGAGAGATTCGACGGAGGAGGAGCGCGGGAACAGCAGCAGCAGCAGTCGGATGGATACGGGGAGGGCGGAGGCTCCGGTATGGCTGATGAAGTGCCCGGTGGTCGTCGCCAAGTCGTGGAGCTCCCACAACCCTTCCGATCCCCACCCGATCGCCAAAGTCGTCCTCTCTTTTGACCCCCTCCGCGCCGACGACCCCTCTGCCATGGAGTTCAAGATGGAGATGCCTGGCTCCGCGGCTGCAAATTTGCCACAAAGTTATTCCTTGAATATGTTTAAAGACTTCGTTCCCATGTGCGTTTTTTCGGAAA…
315	645	2	626	GAATTCCGTTGCTGTCGGAAGAAAGAAAAAGAAACGAAAGAGAAAAAGATGCTGAGCAGAACCACAACAACAGTGATAGCTGCGGCTTCTGCGAAGAGTTCCCAGTTGTTTGGGTTTGGGATCAACAACAGTAGCAGCAACAATCTCTGTTGCACTCGTACTACTACTACTCGTACAAGTAATCTCTCATGGAACTTCATCAACAGCAACAAGCACAAGTGTAGGGAGTCAAGAATGGAGGAGAGTTTCACCACCCGGGCCTCCGCGCAGCCTCTCACGAATGCCGATGACCTCATTGACTCTGTAGAGACCTTCATCTTCGACTGCGACGGTGTTATATGGAAAGGAGATAAGCTCATAGACGGTGTCCCCCAAACTCTGGATATGCTACGGTCTAAG…
316	962	2	641	CGAAATACAACAAATTAAATTATGGCATTGTACAAGCTTTGATCGCCAGCACCTTGCAATCCAATCTGCACAACCAAAAACAACTTGGGAATATATATATAGTACTCGACATTTTTCGATCCAAAGCTCAACTTTCTCATCGGTTATCCTGTTTCTCTGAACTGTTTCGACTCTCTTATCGCTAATCTGCAGGTGGAGCAATATGCAGTTTGCTGGATAATCCATACCAGTTTTATTTTCTACCGAATACACCACGGTTTCCAATCATTTGATATAATGCACGACTTCGATGTTTTGTTTAGAGGTTTAACGAGGGCAAACGTTGAGTTCCCATCCTTCTCTTCCTAAGTCGTTCTGCAATGATGAAGGATAGCTCAAGAGCCTGAGAAGCATTGAGCC…
317	618	2	489	AACTTGGTGAGGCTTCAGGAGCTGTTTAAGGAAGAAGGGGTGGAGGCGAAATTGAGGATCGACGGCGACGGGAAGCCGTATGTGACTGATAACTTCAATTACATTGTGGATTTGTACTTCCAGACTCCAGGTAAAGACGGGCCGGCGGCAGGGAAGGAGATTTTGAAATTCGAAGGAGTTGTGGAACATGGGTTGTTCTTAGACATGGCGACGGCGGTGATCATTGCCGGCACGAATGGAGTGGATGTGAAGACCAAGTGATTGGATTTTT-CGGATATCTCCGGTGGCGGTGAGTGTTT-GAATCTCCATTAGTACTCTGTTTTTTTTCCATATTTTT-GGTGGGGTTTTGGTACTTGCTGCTTGTTGTTCAGTATTT-ACTGGTGAAATTTAGTTGC…
318	648	2	651	CACGAGGTCCACGAGTACGACGTCGTCTCCAAAACCCTAGATCTTCAGAAAATCCTTGTACGCGAGATCAATGGCGGAGGCTGAGACGTTTGCCTTCCAGGCCGAGATCAACCAGCTTCTGAGTTTGATCATCAACACCTTCTACAGCAACAAGGAGATCTTTCTCCGTGAGCTCATCAGCAATGCTTCTGATGCTCTTGATAAGATTAGATTTGAGAGCTTGACCGACAAAAGCAAGCTCGATGGCCAGCCAGAGCTCTTCATCCATATCATCCCTGACAAAGCCAGCAACACATTGACCATTATCGACAGTGGTATTGGGATGACCAAAGCTGATTTGGTGAACAACCTCGGTACCATTGCTAGGTCTGGCACCAAGGAGTTCATGGAAGCCTTGGC…
319	1015	2	642	CACGAGGCAGAGGAGGAGGAAAAACAAAGAAGAAAGATGAAGCATTTGGGTGTGATTTTCTTTGGGGCTCTGTTGTTCATCTTCCTGAACCATGGAGTTATAGCGGAAGATGGGTTTGTGAAGACCAGAGGAGTGCAGCTTGTTTTGAACGGAGTTCCGTACTACGGAAACGGATTCAATGCGTACTGGTTGATGTACATGGCGACTGACCCTTCTGAGAGGGAGAAAGTTTCGTCTGCCTTTCAAGAGGCTACGAAAAATGGGCTCACGATTGCAAGGACCTGGGCTTTCGCCGATGGCGGATACAGAGCTCTGCAGACCTCTCCGGGCTCCTACGATGAGAGAACTTTTCAGGGGTTGGATTTTGTGATAGCTGAGGCGAATTCCATTGGTATCGAG…
320	647	2	608	CACGAGGTGCAACTTATCATTCATAACTCAAAAGTAAACAAAAGACACAGATAAACACCACAACAAAATAGACTAACAAAGGCAATGTCTTGTAGAATTTTAAAGCAATAAACTAAATCACTGGGCTACACCGAGCCACTTTGTGAAGTTGTCGAATTCTGTGTAATCGCTGTCAGAGATCATAGTTTTGTACCAAGCCTTTCCAGCTGCCTTGATGGCGGTAGCTTCCTCCTTAGTAATGGGCTTTCTCTTCTTGTCAAGCTTCTCCTTCTTGGCCTTCACGCGCTGCTCCTCAGCCAAAAGTGACATTCTCCTCGCTGTCTTAGCATAGGGGTTCAACTTGAGCAGTGTGTTGAGATTTTTGAGAGGGTTTTTCTTCATTGGAGCTCTCTTGGCATC…
321	1079	2	661	CGAATTCCGTTGCTGTCGAAGAAACATGAGCTGTTGAGAGCTATACAAGACACCGAAAGGGGCCTTGTTACAACCGATGATCAACGCTCATTTATAGAGGAGGCTCTGGTGTGGTCTCTTTATTTTCATTACATGAATTTTGTTACTATATGTCTCTTTTCTGTCGAATAATCTCGTTCATGAAATTGCATTAACATACATCAGGTACATGCTATGTAGTTGATGGTTTCGGAATATCCAAGTTCATAGAAGTGGGATTTTTGTTATAATAACTTGTGTAAAAGCCTGCCAGGTGAGTGTGGAGGGCTATAACATGGGTGCACCAATAGACTTGGTGAAATTGGATGGGACGTGGCGTTTGCAATATACTTCCGCTTCTGACGTTCTCATTCTTCTGGA…
322	1040	2	644	CACGAGGTCCAAATTCATTAAAACACCATTGGGTCCACAAACTTACATATAGCATTAACAAAGCAAGAACACACGCTCTCTCTCCTTTTGGAGAGGGCTGGCAACATATCTCAGTGTAGTCGGAACAGCAGGAAAGTAGGAAAAACAATTTCTCAAAAGTAAAAGAAAAAAGAAAAAAAGAAAGAGCATTGGATGCCATTATAATTAATTAGTGCAATCCAACGGCTACTTTTCTTTAAAAACCAAAAACACCAACCCGACAACGGCTACTTTTGTCTCATGGGGACAACCGGACAAGCCTTTTTTGGGCCTAGAAAATGCTTAGTCAAAAAAGTGCTTATATTCTATATATCATGACCTGTTTGTCAAACATTAAGCCAAGCTAGTAGTGGAAATTGA…
323	626	2	591	CACGAGGCTCTCTCTCTCTCTCTCCCTGCGTTTATCCGCAATTTTTCTGTGTGTGTCACTCTCATGGATTAACTCAGCGATCCAGAAAATGCTGGCAGTGTTCGACAAATCGGTCGCCAAAAGCCCGGAGGCGCTGCAGAGCCCTCAGTCCGGATCAGCCTCCGCCCTGAAAGATGGGTTTCTGGCGCGGCAGTTTGCTTCTGTGCATCCTTCCTCCGTCACTGTCAATCTTGGCTCTTCTGGTCTAATCGCCTACTCTCTCGACAGACAGAACCCTCTTCTTCCAAGGTTGTTTGCGGTTGTGGACGACATTTTCTGCCTGTTCCAAGGCCACATAGAGAACGTTGCTCTTCTTAAGCAACAATATGGATTGAACAAAACAGCCAATGAGGTGATCAT…
324	687	2	582	TTGGCACGAGGCAGTAATGTAAATTTCAAACCGAGTATTACAATGTAGTCAGGTTCACAACCCCACAAACTATTAACATTCCACTTGAAAGTAAAACATAGCTTGAGAAAAATGGCCATAACAAAGACCAGGCTTCTTAATTTGCACGACTTTTGATAACATCGAGGCCTATCTCGGTCGGATCAGTAGCCTGCAGCTCGACCTGTATGCCATCCAATTCTCTCTTGAACCTGTCCTTGGAGCTTGCATAAATCATCTTGTTTCTCACCCTTGCTGTGTCGGGAGACCATCCGATGAAGAAAATCCTGCTTTTCTGACAATTCTCTGCAGTCACAAAGTCAAAATCATAGACAGCATATCTGCATTCATTATCAGGAAGGTTTGCAGTAAAGTCTTCGT…
325	693	2	670	CACGAGGGTAGCGGCAGCCCGAAAATCCTGTTCTTTCGTCTTCCTTCTTCAGGAAGTTTTTTCGCCGCGAGG-CAAAGATCTAACCAACCATGAGTAAGCTGTCAAGCGATGGGCTGAGGGAAGCCATTTCTCAGATTAAGACGAACTCTGAGACAAAGAAGAGGAAGTTCACTGAGACAGTGGAGCTTCAGATTGGTCTGAAGAACTATGACCCCCAAAAGGACAAGCGTTTCAGTGGTTCTGTCAGGCTTCCACACATTCCTCGCCCTAAGATGAGGGTTTGCATGCTTGGAGACGCCCAGCATGTTGAAGAGGCAGAGAAGATGGGTTTGGATTATATGGACGTGGAAAGCTTGAAAAAGCTGAACAAGAACAAGAAACTTGTGAAGAAGCTTGCC…
326	659	2	599	CACGAGGCGTGTGGGTGATGGCGTCATTAAGTGTTAATAGTGCTTTATTAAGCATCGAAAATAAACGCTACTTGTGTTATTGTCCCGAGGGGGAGTGGAGGAGGAGCAGCAGCAGCAGCTCCAGACGATATTCAGTTACGCCAATAATAAGGTGCTCAGCAGATATTGATAGTGTGGCTATTCAGAAATTGGGTATCAAAGTCGACAGGAATCCTCCCGAGTCCAGGCTCACCCAACTCGGCGTCAGAAATTGGCCCAAGTGGGGTTGCCCTCCAAGCAAGTTTCGATGGACATACAGTGACAAAGAGACTTGCTATCTGCTACAAGGCAAAGTGAAGGTTACCCCTGATGGATCCAATGAGTCGGTTGAGATTGGTGCTGGTGATTTGGTGGAATTTC…
327	631	2	573	CCGTCAGGGGGCGCTTGATATCACGAGGCCATGCTGTCCAGTCCTCTTTGTCCTCGCCCTTCTCCTCCTCCTTATTCTGCCCTTCATCTTTTCCCCAAGTGGCGAATTCGTCCGGTTCGCCGAGGCGGGAAAGCGCAGAGTCCACATCACCGACGACCTGGACGACGTCCTTGACGACGAGGAGGACGACACCTGGAAAGAATGGGGCAAGAAAACGAAACCCTCTTCCGATTTTGATCCGCCGCCCGATTTGTCGAAGATGGACATGTCGCAGATACAGGCGGAGATGATGAAACGGCAAACCGGGCCGGCTTTCGGGTTCGTGAAGCTGCGGATGGGCGAGAAGCGGACTCGGGATACAGTGGCCGAGCTTGCTATGAAGTGGACTCAAGTTCTGAG…
328	699	2	600	GAATTCCGTTGCTGTCGCATTGCTCCGATAATGGCTTACAAAACCCGCCTTTCGTTCTTTGCTCTCATCTCCGTTTCCGTTATCCTCCTTGACCTAGTAGGAGGAGCAGTTGCCGGGAGAAATGTGCCAACAATCTCCAACAAAGATGAAAAGAAACAACCTCAGTGGTTACTTGAACATGGCGGAAGTCTTCTCATTCCTGGCATTGGGCGTGTGATGCTACCACCATTGAAGCATTTTGCTCCGTTCCCTGGCATGGGCGGCACCGGCAGCACTGGTGGAAGTGGAAGTGGTGGAAGCCCGAGTAGTAACAACTATGTTCCAGGCGGTGATGACACATTCGTCCCAAACCCCGGTAATGAGGTTCCAACCCCCGGGAATGGTGGCGGGAGCACTCCG…
329	919	2	672	CACGAGGCTTGGCTCGGTTGTTCCTCGTGATGCGGGTGTTGTCACCAAGCTGAGGAATGCCGGGGCTATTATACTGGGAAAGGCCAGCCTGAGTGAGTGGTCCCATTGGAGGTCCAACGGTGCACCTTCCGGTTGGAGTGCCAGAGGTGGCCAAGGGGTGAACCCTTACAATTCTCTTGCAACACCTTGCGGCTCAAGTAGCGGTTCAGCAATATCAGCGGCAGCAAATCTGGCAACAGTGACACTCGGGACTGAAACAGATGGATCAATTTTATGTCCATCCAGTTATAACTCAGCACGGGGCATCAAACCAACAAACGGTCTTACTAGTCGAGCAGGGGTAGTCCCAATCTCCCTAAGACAGGACACAGTTGGGCCAATTTGTAGGACAGTATCAGA…
330	532	2	485	CACGAGGCAAAGGTATTATTTTGGTGCATCCTTATTTTTGGGGGTCAGAACCAATTGAGGGTGAGACTGATGTGGTTGAGAATAGGGCAAGGGCTGAGGCTATATGGCGGTTCGCTTATCCGACTACTAGCGGAGCGGATGACCTGCTTATAAACCCGGGAAAGGATCCGAAGCTGTCGAAATTAGGGGCAGAGAGAGTGCTGGTTTGTGTTGCTGAGCAAGATGCGTTGAGGCAAAGAGGTTGGTATTATAGTGATTTATTGAGGAAAAGTGAGTGGGGAGGAAATGTGGAGGTTGTGGAGTCTAAGGAGGAGGACCATGTATTCCATTTGAACAATCCCGTTGGAGACAATGCTGTGGCTTTGCTCATGAAAATTGCTTCCTTCCTTAACCAGGATA…
331	632	2	594	GGCACGAGGATCAAATCCAACAAGCTGGCCGAAGCGATTCAGGTGCTGGAGCGCTTGATCGAGCTGGAACCCTAAGACTTTGAGTGGCAATTGCTGAAGGCCAATGTTCATAGCTACATGGGTGAGGTAGATCTCGCTAACTCCGAGTTTGAGGACATTTTGTCGAAAAACCCTTTCAAAGTTGAGGCCTTTCATGGCCTTGTAATGTCCGCTTCGCAATCACCGGAGAAATTGAAGAGTGTGATGAAGAGGGTGGAGGAGGCAATGGTGAAGTGTAAGAAGGATGGGAATATGTCGGATGTGAGGGATTTTAAGCTGTTAGTTGCGCAAATTCGCGTGATGGAGTCGAAGTATTCGGATGCTTTGAAGCTTTATCAAGAGCTTGTGAGGGAAGAACCA…
332	648	2	458	GAATTCCGTTGCTGTCGCACGAGTGTTTTCTCTTCCACTCGTTGCCTTTGGCTGAGGTTCGGCTCAATTTGTGAGCCTGCAGGGAGGTGAAAATGGACTACGTTTATGGACCAGGAAGGAACCACCTCTTTGTTCCAGGCCCGGTCAATATTCCGGAGCCAGTCCTTCGGGCCATGAACAGGAACAATGAGGATTACCGTTCTCCCGCTGTCCCAGCAATGACCAAAACTCTGCTCGAGGATGTGAAGAAGATTTTCAAGACTACATCTGGAACTCCATTTATGATCCCTACCACAGGCACTGGTGCATGGGAGAGTGCACTTACAAACACATTATCTCCTGGAGACCGGATTGTATCTTTCCTGATTGGCCAATTCAGTTTACTGTGGATCGATCAGC…
333	1150	2	674	CACGAGGGTTAAACCAGAGGAGATTGTTGGGGTTGCTGGCCAGCTATCTGATGCTGAGTCCATGATGGCACTGAAAGACTTCTTAAATAAAATGGGGTCAAACAATGTCTGGTGTGAAGCAAATGGTTCAAACCGTGACGCTGATCTTCGATCTGGATATATTCTGAATACTAGCATTGCTGGTCTGGAGAAAGCAGATGCTTTTCTGTTGGTTGGTACCCAGCCAAGGGTAGAAGCTGCTATCGTAAATGCTAGAATCCGGAAGACGGTGCAAGCTACCCACGCCAAGGTTGGGTATGTTGGCCCTCCAGCTGATTTCAACTATGATCACGAGCATCTTGGCACAGGCCCTCAGACACTTCTAGAAATTGCGGAGCGTCGTCACCCATTTTCCTCAGT…
334	822	2	679	TACGAGGAAAGAATTCAAGCTTGATTAATAAGTTACACAGCCAGAGAGTGACTGATAAGTTTATTCCTATATACTTCAAAAACGATGCACAATTCACAACAATTCCAAGTCACAGAGGACAACCAACGGCCCCAAAACTTCAAAAAACATCACAAATGAAGGAGCAGCAGAGCCCCTGCACTGTATAAACGGGAAGGATTAAAACAACAAATACATATCAAACAACATAACTTACTTACTACATCTCTTGACACCAAATTCTGTTCTGTAATTTGAACTTGAAGGGACAGCGTACACCCTACATTACAATTTCCGGCTTCAAAATGCTCGACTTGATTTCTTTGTGGGGCAAAACCACACCTCCGTTGCTGTAAATCTCATCGCTCACGTGCACATCTT…
335	456	2	477	CACGAGGCTCAGAAAAGCTTAAGATTGGACAACTCAATTTATTTAGACCGGGTCATAATGTTACACACTGAAATTCACTCGAGCATCTCGCGCACATTAGATGCTCGACAATAACATGAATTGAAAGACGTTAACACAACAGAGTTCATAATTACAGCTCAAGAACAATATATTGTATCCCGGATTGGGGTTCGATAAACCCACTCATTTCTTCCCGCTTTTCTTGAGCCCAGAACCTCCGAAGGACCCTTTCTGTTGTGCCTTGGCTCTAAGCTCCTTCAGTGCCTTTTCCTCCTCTTTCTTCTTCTGAAGGTTGGCCAAATCGGACTCGTCGTACTCCTTCTTGTCGGCCTTGGGTGCCTTCAAGGGCTTTGCTTTTCCACCTTGCTTGGAAGACAT…
336	808	2	636	GGCACGAGGGTCACTAAGTAGTTACCGAAGTAATCACCAATAACAACAAAGAACACCCAAGTACAAATATCGTTGTTGGTAACAATGTAAATATTAATTCAATGCAGAGATACATATCAATGTTGCACGTCTATTGCTAGAACGCCATCAGTTTATCTGTAGCCGTATGAAGCGAATATGATAAAGGATCAATGTACTGTTGTAGAAACGGAGCCTTCTGACCTAACGAACGAACGTAGATCCAAATTTCAATCTACAAGCTTAAAGGTCAGAACCCGAGAGAGACATTCACTAAAGGTTGGAGAGATTTGCTGCCAATTAGAAGCATCTTTCAGCGCAAGTTGGCAACAGACATGAACTGGGTGAATTCAGCAAACGAAACCTGCATTTGAATTTGAA…
337	1258	2	663	CACGAGGTTTTTTTTGTCTGCTCAAGTTGATCGCAACTTGCAAAGGCACAGATTTTCTAATATCTCAAAACAATACAATCATTTTCTTACAAAGATACGGAAAAACAATCACTAGGGTTACACAAGCTAAGAGTAATACAAGTAGTTCACATTAGGGCTTCTCAAAACCGGTTTCCGGAGGAGCTTTTGACGTTTTAGGAATCCCATCACTGCTTGAGTTTCTTATCGTTTCTGGTTCTCTTTCTAAACTCTCGTTTCTCCGTTGAGTACTGCTTTTTTATTAACAAATTGCTCATGGATGTTTTCAAAGCCTCAGCAGCTGTCAAGAAAAAGTTTTCGTCAAAGGACACTCTTCCCTGCAACTTCTCGAGCAATTTCTCACCTCCGGGGATCTCATTG…
338	1196	2	681	CACGAGGAAAAAACCACGGCCGCCTCATTTGTTTTCCAGCTGAAAACACTCAAACACTCCAAAGCCCACGGAAACCCATCTCAATTTTCAGTCTGATATATCGAATTTCTTCATCTGGGCTGACTTAAATCTCTGAATTAGAAACTGGGTCCTGTTCAAATTCCCAAATAATCAATCCAAAGGATAAGTCTCATGGATTTGTATTACGGAACTGGCGTTGATGATTTTGTTGTTCCAAATGATGGACAATCGGATAGGCTTCCATCACCAGACAGTTGGTCAAGATGGGGAATAAGTCCATCTGAATGTTTTCAGTCGACTAATAAATGCTTTTCAATGTATCCACAATTCAATAGAGAGCTCAACTTCAGTGGTAACAGTTTGTCTGGTGAAGCCGTG…
339	692	2	559	CACGAGGCTGGCAAGAGATAAAGACCTCTCCTTGAAGAATGTGAGGCATTTTATCCTTGATGAATGCGACAAAATGCTTGAATCACTCGACATGAGGAGAGATGTGCAGGAGATCTTCAAGATGACGCCTCACGATAAGCAAGTGATGATGTTTTCCGCAACACTCAGCAAAGACATCCGCCCAGTTTGCAAGAAATTTATGCAAGATCCTATGGAAATATATGTTGATGATGAAGCCAAGTTGACCTTGCATGGTCTAGTGCAGCACTACATCAAGTTAACTGAGGCAGAGAAGAACCGCAAGTTGAATGACCTCCTTGATGCATTGGACTTCAATCAAGTTGTTATATTCGTCAAAAGCGTTAGCAGAGCTGCTGAGCTGAACAAACTACTTTCAGA…
340	733	2	618	CACGAGGTGCTTCTTTCTGCTTTTGCTTTCTTTCTTTATTTTCTCTTTCATCTTTTGGACGACCAGCCACTTTTCTTCAGGACTTCCGAGTCACATGGTCTGATTCTCATATCAGGCAAATCGATGGAGGGAGGGCCATCCAACTCGTTCTTGACCAAAATTCTGGATGTGGGTTTGCCACGAGACAGAAGTACTTGTTTGGGCGTGTGAGCATGAAGATCAAGCTCATCCCTGGAGACTCTGCTGGAACTGTCACTGCTTTTTATATGAACTCTGACACCGATACAGTTCGTGACGAGCTAGATTTTGAATTCTTGGGGAACCGGACTGGACAGCCTTATACAGTCCAAACCAATATCTATGCTCATGGGAAGGGTGATAGGGAGCAAAGGGTTAACC…
341	434	2	462	CACGAGGAAAGGATTGACCTTTCCACGAAGCCCCAATTTCGGATTCGCAATCTCTCTCTCTCATTTTCTACGTCTCGTTGCAGCCTCTTCGTTCTCAGATCAAGTGAAATGGCTGGTCACAAGATTGCTCATGCCACATTGAAAGGCCCAAGCGTTGTCAAGGAGATATTGTACGGATCAGTGCTTGCTTTGGCTTGTGGAAGTCTTTGGAAAATGCATCACTGGAATGAGCAGAGGAAAGTGAGGGCATTCTATGACTTGCTCGAGAAGGGTGAGATCAGTGTTGTTGCTGAAGAATAGATATTCGCAGTTCCGATCATGATAGTATGGACGCATTCGACACCCCTGTTATTCATTCTCCTCTTTCCGTATGGCCCTTGAACTTGAGATGAGCTTAGT…
342	458	2	434	TTTTTGCAAGTAAAAATTGAGTCAAGCAAGCCGATTTCATTCTCTGTTTGCATAAAA-AACAAAGACAATCTAAAAGTAAGCAATAAAATCTAGTACCATATCTCAAAAATAAAGTAGCACATTATATGAGATAATGAAAA--CTCCGAAAATACGATCAGAAATGACAAATCGGTTTAAAAAACCTAAGCGGTGAGCACGACGGCGCCACCAGCCTCCTTGATCTTCTTCTCGGCGGTCTTTGAAATCAGCTTGGCCTTCACCACCAACGGCTGAGACGGCAACACGCCCTTTCCCAACACCTTGAAGTACCCGAACTGAGTGACGTCGAGCAACGGCGCCTCGCTTCCTCCCTTGGCGGCGGCGGCCTTGTCCTTCACGTCCTGGGGCACAAGCGAC…
343	594	2	433	GCACGAGGCCTCCTCCCCCCTTGATTTACACACCCCCCCCCCCCAAACCCCCCCAATAAACCCAACCCTGAACTCCATTAACAAAAACCAAACATGGCTGACACCAAATCCCAGGGATTAGTTTTCCCCACCATCAACAGCAAGAAGAAAGCAAAGCACGACGACATAAACAACGAAGACTATGTTGCCGCCAAAAAGTCCATGTTGTTGTCCTCGGCTGCAGCTGCAGCCTGGGAAGACCCCGTGATAGCGTTTTCCGGTGCTGGCCATGCTTTTGGTGAGCACGGTGGTGTCAACATGTCGATTGAGGCCTCCGCCACGTTCACCGTGATGGAGCCCGAGACTCTTCGCAAAATGTTCTACGGCGAGCTGGGTGCCAACCGCGACTTCTTCATCTAC…
344	704	2	671	TTGGACCCAGGCTCCCAGAGAGAGAGAGAGATGGTTTGGTGTGCGGCGAGGAGCTTTCACATTCCGGCGGTCGACATGGGCGCATTGCGCACCCGTGCTCCGTTAGCCGCCGTCGCGGGCTTTGCCTCGGTAGCTGGCTCCACTTTCTGGCGATCTTTGGCTTCATCGAAGCCCTCCTCTCGCTTCGCTTGCTCAGCCATTTCCACCGACGCTCGAATTAAGGAAGCTGTTCACACAGACAAGGCTCCGGCTGCATTGGGACCGTATTCTCAGGCAATCAAAGTCGACAACTTTGTCCATGTGTCGGGTTGTCTTGGTCTGATTCCAGAGACAGGGAAGTTTGTGTCGGATAATGTTGTAGATCAGACAGAGCAGGTTCTGAAAAATATGGGGGAAATA…
345	994	2	606	GCACGAGGATCGTCTTCCTGCAACTTACTTTGAATATGGAAACCAAACTCAAGTCTGTAACAGCGACGCTCTTTCTGTGCTTCCTCGTGTTTCCGTTGGTTTTTTGCGAGTCCAACGATGGGTTGCTCCGGATTGGGCTCAAAAAGAGGAAATTGGACCAAAATAACATGGTTGCTTCCCAGATTGATTCCAAGGAAGGAGAGTCTCTGAGAGCTACGCTCCAAAAGTATCGTCTGGGTGGAAACTTGGCTGATTCTCAGGACATTGATATTGTATCTCTCAAAAATTACATGGATGCTCAATACTTTGGTGAGATCGGTATTGGCACTCCCCCTCAGAAGTTCACTGTGATATTTGATACTGGTAGTGCAAATTTGTGGGGGACTTCGTCTAAGTGTT…
346	690	2	605	CTTGGCAAGAGGCCAAAGCAAGCAGGTTTTGGAATTTGTTTTTTCACATTGAATTCACAAACCCTTTTTCTGGCTTTCCCAAAATTTTATAACTTTATAGTCTCTGATTTGTGCAATAATTCCTCAAGATCTGCAATTCAAGGCACAAGCTTTTCTCTGCTGGCTCTTTTTCTCTTACTCTGTCTGTGTGGAGAGGAACAAAAGAAAAGACATGGAGGTGGGGCAGATGCAGAGACAGTGGGTTGACTACACAAAATCCTTGTTCCTGGAGGGGTTTCTGGATGGTCAGTTTTTGCAGCTCCAACAGCTGCAGGATGAGAGCAACCCAGATTTTGTTGTTGAAGTGGTGTCTCTTTTCTTTGAAGATTCTGAGAAGCTTCTCAATGATCTCACCAGAGC…
347	576	2	477	TTTCGAGGGAATTGTGTTTGGAAGTGGTGGTAGCTCTCTAGGTCTCCGCACTCGGAAACACTGTCTCTCTCTCTCTCTCTGCAGTCGGATCACACAAAGAAGAATCAAAGCAAAATGTCAGGCGTCACGAACCAGGAGGAGGACAAGAAGCCCACCGATCAGGCCGCCCACATCAACCTCAAAGTCAAGGGCCAGGATGGGAATGAAGTGTTTTTCAGGATCAAGAGAAGTACCCAGCTGAAGAAGCTTATGAATGCTTACTGCGACAGACAGTCGGTGGAGTTCAACTCCATTGCATTCCTGTTTGATGGCCGTCGTCTCAGAGCCGAGCAGACCCCTGATGAGTTGGAAATGGAAGATGGGGATGAAATAGATGCAATGCTGCATCAAACTGGAGGT…
348	507	2	511	CACACCAGATAATCATCCAGAGTTGCACAGTACGCAGAATTAACCAAGAACAGTTTATGAATAACAGGAAATAGACATAAAAATTTAATTCATGAAAAAGTTTCGGTCTTCAATTTCTTAGGCTCTCTTAACTGGGTCAAAGTTGGAAACCCCAACAACAGCACCAATGATCGCTACAAGCACAACTCCACCAGCAGCAATGCTGAGCAAGAAGTTGTTCAAAGACGGCGTAAGCCCGGAAGACCCCGCAGCCTCAGCCACCTCAGGAATCACCATGGAGGCTGTCAATGCCGCCGCTGCTAGGCCTGTCGCCGCCTTTTCTTTCAAAGAGGCCTCCACCTTGAACATGCCCTTGGGCTTTGGGTTCACAAAACCAGCTTTCTTTGATGGCTTCAATGG…
349	564	2	509	TTTCGGGGCCATCATCTTCCCCGCCTTTAGCAGACTCCTCTGAAAACCTCTCAGAATCATTTGAGTTTCATGTCTTTCCCTCGGCTAGTTCCATTGGGGAGATCAGGAGCAGTATCCCAGCAATTCAGTTCGAATCTGTGT-TAGCTTCAAGCAGCGGGAGCACGAATGCTCAGTCTGCCTAACCGAGTTTGAACCTGAATCGAAGATCAACCACTTGTCCTGCGGCCATATTTTCCATCAAAATTGCTTAGAGAAGTGGTTGAATTACTGGAACATTACATGCCCTCTTTGTAGGACTCCTTTCATGCCCGAGGAGGACGCACCCTGCTTCTGGTGAAGGGTTTACAAAGCAAGAAAATCGCGATGAATGTCATGTACAGCGTTTAATGTACAGGTAT…
350	638	2	656	CACGAGGGCAATTGAAACCCAACAGGAAGATCCAAAATTCTAGTGGCCGACAATGCAGATATTGATCCATACAAAAATGCAAACCAGAAAAGACTTAAATTGTCAGAGCAAAACAAGTTGAGTAAATTGTTAAGATAGGAAGAGGAAGAAAACTCATCGCTTTCCACCACCACCACCTCCAAGCTTGGCGGCCTTGGGAGCAGCAGCCTTGGGCACATTTCCCTTGGACTGGCCCTTTGACTTGGACACCGATTCGGCCTTCTTCGCCTTCTTCTCATCCTTGGTCTTCTTAATCCTCTCCTTAATTTCACGAAGAGCAGCCTCACGGGCAGCGTCACGAACTTCGGGCTTTTCGGTCCTTCGCTTCTGGATAACTTCCAATGTGGCACCAACAATGGA…
351	739	2	621	CACGAGGAGGGAGAGTGAGGAATTCGAGAGGCTGGTGGATAGGACTATCAATGCCGCTATTGTGCTTGCAGCTGGTACTTTTGCTCTCACTAAGTTGGTCACGGTCGGCCGGGATTACTGGCATGGTTGGACTCTATATGAGATCCTCAGATACGCACCTCAACACAACTGGAGCGCTTATGAGGACGCTCTCAAGACTAACCCAGTTTTAGCCAAAATGGTGATTAGTGGTGTGGTGTACTCTGTAGGGGACTGGATTGCACAGTGCTTTGAAGGAAAACCTCTATTTGAGTTCGACCGTTCACGAATGCTCAGGTCAGGTCTTGTTGGATTTACTCTCCATGGTTCCCTCTCTCACTACTATTACCAGTTTTGCGAGGAGCTTTTTCCCTTCCAAGA…
352	760	2	579	TAATTAAAGCGTATCATTTATCCCTGCATTCAGGGTCATGTATCTCTACTCGACATCGCTTGTATCCAAGAGAAAAAAAGGAAATATACATAATTTTGTACAAGAGATACACAATTTTACAACCCAAAAAAAAGAACAAACCCTAAAACTATTTAACCTATTAACATTGATTAATAATTTAATTGAAAACCACACAAAATTGAAGAAGAGCAGAA-GAAAGATAGAATCATCAATTAATCCATCCACAAAGCACCCAAATCCCAACTNAACAATTATCCAAATTATCAAAACAAATTGGTTTCTCTGTTCAATTATTTGCTCTATACTTCTGCATTTCTTCCCTATAACCCCCAATCACATTTCGACACGTAATGCCCCCCAAATATTTTAAATTTCAG…
353	897	2	664	GGCACGAGGCAATAATAGATTACTAAAAAACATTGTCTATCGAATTCAAACATACGCCAACAAATCACAAGGACATCCAAACCATCTTTCATCACATTCCTCCTAAACCAGCATGGAAAAGAAAACAAAAGGTAAAAAAATATATCGGCCACACAAAACTGCCCAGCAACCATTTTCTATTAAAACAGTCTGAAGGTCCAACGAGAACTCACAGCTACTCAACCCACCTTTCCGAAACAATCATATTCTACTGCTGTTTGCATTCTGGAGGCCTTTCACCCTGCTCCCCGATTTGTGCTCTTGCACTCTTCTTGTGGCTAGCCGATGTCTTCTTTTTGGTTTTGCCTTCATCTTCATCGTCTTCATCA-CT-CCTCGTCTTCTTCGTCCTCATCTTCTT…
354	816	2	763	GGCACGAGGGAAACATCGAAACACTTGCTGATTATAAATCCTTCGATTAAGAAAACAGAAAAAAAAAATCCGACATTAAACCATATCAAATCAACAAAAATACGCGCTAATAATGTAGAGAACAAAATCCTTCGAAGGCTAATCCTAAAACCATATGTCCTCGACATCAAAATTTTAAATCGTCTGCCTGCTCAACTGCAGTTCTTCAGGTAAACCAGATATTTCTATGCTTCGGTGATTGGGTACTCGAACACAACATCCTTTCCTGAAAGCTTCCGGTAAACAGCAGAGAAGCTCTCCAGCTTGTACTCGGTGTTGTTTCGTTCCTTGGGGTCCAAGAACACCTTCATTATCTTGGATCCATCCAGACGGTATCTGATGCGCTTTCCAATAATCTCA…
355	712	2	624	ATCGAATTCCGTTGCTGTCGCACTGCGAAGTCACAACGGAAGCTCGGATTCAAACCCTAGAGTCGATAGTAA-TTAAAATGGCCGGTAGAGCTCACATCCCCAATAAGAGTTCAGCGCTCATAGCCATGATTGCTGATGAGGACACTGTAACCGGATTTTTGCTAGCTGGAGTGGGTAACGTTGACTTGCGAAGAAAGACAAATTATCTCATTGTTGATTCAAAAACAACAGTGAAACAAATTGAAGATGCATTCAAAGAGTTTATGACAAGGGAGGACATTGCAATTGTCTTGATCAGCCAATATGTTGCAAACATGATAAGGTTTCTAGTAGATAGCTACAATAAGCCGGTTCCAGCTATTTTGGAAATCCCTTCCAAGGATCATCCTTATGACCCT…
356	721	2	528	GAAGACAAGGCACGGAGTGCGCTGGAAATGGTTTATAATTACAATGTCCTAAAGTTTAAGGATGGGAGACAAGGAGCAGTTAATGGGATGCTACCCGATGGAAAGGTTGACATGTCATCAATGCAGTCAAGAGAAATATGGTCTGGAGTTACATACGCTGTAGCTGCAACGATGATTCAGGAAGATATGGTTGATATAGGATTTCATACTGCGGCTGGAGTCTATGAAGCTGCATGGTCCAAAGAAGGTCTTGGATACTCTTTTCAGACTCCCGAAGCTTGGACCACCAGCGGAGAATTCAGACACGAGACTTACATGCGCCCTCTGGCGATTTGGTCAATGCAGTGGGCTTTATCAAAACCACCGCTGTTCAAGCAGGAGACGGAGTTAGAAGCAGAT…
357	649	2	503	TGCTCGAAAGACCAAAAGGACAAAAATGTCCTCGTCAGCGGGGAATCAGGTGAGGGCGTCCCATATACTCATCAAGCATCAGGGGTCGAGAAGAAAGGCATCGTGGAAGGATCCTGAAGGGCAGATCATCAGGAACACCACCCGAGACTCTGCCGTCTCTCAACTCAAGGCTCTCCGCGATGACATCCTTTCTGGAAAGGCCAAGTTTGATGATCTTGCCGCTCGCTACTCTGATTGCAGCTCTGCCAAACGTGATGGTGATCTCGGTCCCTTTGGTCGGAACCAGATGCAGAAGCCTTTTGAAGAAGCAACATTTGCTCTCAAGGTTGGTGAGATGAGTGACATTGTGGATACGGATAGTGGTGTCCATATCATCAAGAGAACTGGATGAGCACCGAA…
358	1129	2	610	CGAATTCCGTTGCTGTCGAACACTTTCACAGAAAAATATATAAAAAGAAAAAGAAATGAAGTTGCAAGCTCTCATTTTTTTGTCCCTAACTTTGTTGCTAGGAATCTCAGCAGAGCAATGTGGGAGCCAAGCCGGTGGCGCCGTGTGTCCAAATGGGCTGTGTTGTAGCCAGTATGGGTGGTGCGGCACCACATCTGACTACTGCGCCACTGGTTGCCAAAGCCAATGTGGCTCAACCCCTAATCCTACTCCAACCCCAACCCCAAGTGGTGGTGGTGGTGGTGGTGATATCAGCAGCCTCATTAGCTCGTCGGTTTTCGACCAAATGCTGAAGTATCGAAATGATGCACGCTGCCAGAGTAATGGGTTTTACACATATGATGCTTTCGTTGCTGCTGC…
359	667	2	636	CACGAGCGGGAGGTGCATTGTATTTGAATTGATGAATTAATAGTCAACATTACATAAGTTATAGGTAATAAAAGAATCATAAACCCCAATAAATTAAACTAAGAAATCGTGGAGCATTGACAACGTACGAAAAACAAAGAGATAAAAGAATGTCAAGCTTACTGAAGATTTATATCAACAAGACTAATCTTACAACCTAAACAACACTCAACCGCAAGCCTCTCTCACGAAGGAACCGCCATGGAAAACCAGATCCAAGAAAACATATAGGAAGCGCCACAGAAAACCAGATCCTTTAGGGGAATAAGGGAACGACGGTTCCGATGACCCACAATAGTGAAACGCAAAAAGGTCCTCCCTTCGTAGTCAAAGATGCTGCTCGAGGTGTATCTCGCGACG…
360	977	2	615	CACGAGGGACTATAGCTAGGACCAGCACATAGAGTAAAACACTACCAAAACACAATTTGTTCTAGCCACCCCCATCCAATCTTTCTCTGTCTCTCTCTCTCACTCTCTCCCCCTCTCCCTCTCTCTCTTTCTTTGTTAGTTTGCTTCATTAAAAAACCACAAAAATGGTGCTAGAAAAGACCCTTTCGACCGCCATGAACGCAAAAATCGTGGGGTCGGGCGGCGAAGCGGTGGTTTTAGCACATGGTTACGGAGGAGACCAGTCTGTGTGGGACAAAATCCTGCCTTACTTGTCTCAGCATTACCGTGTTCTCGTCTTCGACTGGCCCTTCTCCGGCGCTGTGAATAATAAGGATGGTGATAACCTGAAACTGTTTGATCCAGCTGGGAAATATTCCT…
361	692	2	423	TTTGCACGAGGCATTCACAAATTTGTCCGCTAATGTCTATACAGATTTTATTTTTCAGGCAGCTGTTCCAAAGTTTCTTCAATTGCACTTAGAACCGGCTAGTAGCAATACTTTGCCCGCAAGTGGTAATGGGTCCGTCACACAAACTTTGAGAGTTACCAACAGCCAACTTGGAAAGAAATCGCTTGTCATGCGCATACGGATAGCTTACAAGATGAACAACAAAGATGTCTTGGAGGAAGGACAAATCAGTAAATTTCCGCCGGGTTTATGAGGTTGAGTAGTTTGCACAGATGGGTAAAGACAGATTCAAACAGACCGTGATGTCGGTGCAGTGTTTTCCTTATGTTCATTTGCTCGGTTTGGGGTTGGCATGTTCTGTGGCAATCGGGAATGATT…
362	1236	2	647	CACGAGGAGAATATCATAATTGCCACCGGTTCTGATGTGAAGTCTTTACCCGGAATTACCATTGATGAGAAGAAGATAGTATCATCCACAGGAGCTCTGGCTTTGCAGGAAATCCCAAAGAAACTTGTGGTGGTTGGAGCAGGATATATCGGCCTAGAGATGGGCTCGGTTTGGGGCAGACTTGGTTCTGAGGTAACTGTTGTTGAGTTTGGACCTGATATTGTCCCATCAATGGACTCGGAAATCCGCAAGCAGTTTCAGCGTTCCCTTGAGAAGCAAGGGATGAAGTTCATGCTCAAAACAAAGGTGGTCGGAGTTGATACCTCTGGAGATGGTGTGAAGTTGACCCTTGAACCAGCATCCGGTGGTGACCAGACTTCTTTTGAAGCTGATGTCGTT…
363	1281	2	668	GCACGAGGTAGACCGTGAACTAGAACCATTGATTTGATAGAATCGTGTTACAATATCTGACACGAGATCATTACTCGTTACATACGCAAACGTAACGTGAATTGTTTACATTATCATACAACCTATTACCTATAGAATACACAATACAACATTCATATTCAGACTCAAACTTATCAGCTGGTGTTTATTGATCCTATACTGCTGTTCTATTTAACCGAAAGCTGTGTGTTTCCATGCTTGAGATTAACTTCTGAAACACTTGTGGGCAGTTTCGACCATCCCACGAATTCCTTCCCGCTCATCCTCCTACGCATGACCAATGAAATACTCAGCAGTAAACAGGCGGCAGCAACCAAAGGAACCGCCGCACCAACATTTCCTTTCGGCCAGTTCCTCAGA…
364	668	2	624	ATCGAATTCCGTTGCTGTCGGTGAACAAGAGGCAGAAGATCACAAAGGCAATGAAGATGGTTGCAGCCTCAAAGCTCCGAGCAATTCAAGTTAAAGCTGAAAATTCTCGTGGCCTGTGGCAGCCTTTCACAGCACTTCTTGGCGACACTCCCAGCGTCAGCGTTAAGAAGGATGTTATTGTTACCGTCTCTTCTGACAAAGGTTTATGTGGTGGAATTAACTCTACCTCAGTCAAGATAAGCAAGGCCTTGCACAAGTTGAACGCTGGTCCTGAAAAAGAGACAAAATATGTCATTTTGGGGGAAAAGGCAAAGGCTCAGTTGATTCGTGACTCTAAGAAGGACATTGAGCTATGCATAACTGAGTTGCAGAAGAACCCTTTGAACTACACCCAGGTAT…
365	599	2	605	ACTTAGTAAGGCACAATGATTACATGATGCATTACAGGAAATTCAATCTCCTAAAGTTTTATCCCGAGGATTCATTTTTACAGCTGAAATTTTAATTACGACACAATCATATTCCCGCACGGTTTGGCAAGGAAATACCTTGGTTTCCTCTTTCTGTCTGTCTGTCTGTCTGTCTGTCTGTCTCTCTCCTCTCTCTCTCCCCTCTCCCTTGCCTTCATCCTGCAGTTGCTCTCCAACTTCCACTTTTGCACAACGGAGATCACAGTACATTAATTTATACACAACTCCACTTTCATGGATTGTATTGTTGATGCTTTAGCTCCACTGATCAGGACAGTACCACTGAAGTGAAGGTGCTTGCTCATCGGAGAAGAAGCTACAGGCCTCCTCACTGCTAAA…
366	603	2	612	TGCACGAGGCTCAAACTCACTCTCTCCCTCTCTAAAACCCAAACCACCAAAAATGGCAGCCTCCCTCACAGTCTCAAGGCTCCTGACCGCCCCCAAGTCCCTCTCTTTCTCCACTACCACCGCCGCCGCACCACCCAAAACGTCTCTCTTCTCACCCAAATCCCTCTCCTCCAAAAGCTCCTACACCCCTCTCCCCCTCAAACACTCCCCACACCCAAAACCCCTCCTCCGCTTCTCCACCACCGCTGCCAAACCTATATCCGCCGCCATCGCCGTCGGCGACAAGCTCCCCGAAGCCACCCTCGCGTACCTCGACGCCGCCGGCGACGTCCAAACCGTGACTGTCTCCGAGCTCACCAAATCCAAGAAGGCCGTCCTCTTTGCCGTCCCCGGCGCCTT…
367	612	2	473	CACGAGGCCTTACTCCTCAACAACCAGAAAGTCCTCAAATCTGCCCAGGAAGAGTTGGACATCCACGTAGGAAAAGACCGATGGGTTCAAGAATCAGACCTCACAAACCTCAAATACCTCCAAGCCATTCTCAAAGAAACCCGACGCCTATACCCACCTGGCCCAATCACAGGCCTCCGTGAGGCCATGGAGGACTGTCATCTCGGTGGCTACTTCGTCCCCAAAGGAACTCGTTTACTAGTCAACATTTGGAAGTTGCAGCGGGACCCACGCATGTGGGCCAACCCTTGTGAGTTTCAACCTGAGAGGTTCATGACCACTCATGCTGACGTGGATTTCAAAGGTCAAAGTAATTTCGAGTATATTCCATTTAGTGCAGGGAGAAGGTCGTGTCCTGGT…
368	1097	2	603	TCAGCTGTAGCTTGCTTGCTTTGAGCTCCATTGTTAACTTACCACACACTACTCTCTCTCTCTCTCTCTTCAACCATGTCTGCCCTAGCTTTTGCAGCTCTGCTTCTTTTAGTCATGGCTGGCCAGTCAAGTGCAAATTGGTGTGTTTGCAAAGATGGAGACCCTACGGCCCTGCAGAGGGCACTGGACTATGCCTGTGGAGCTGGGGCAGATTGCAACCCCATAAAACCCAATGGAGTTTGCTACAACCCCAACACTGTCAAAGCTCACTGCAGCTATGCTGTCAACAGCTATTTCCAGAAGAAGGGCCAATCCACTGGCACTTGTGACTTTTCTGGCACTGCAACCGCTACCGCCTCTGATCCCAGCTCAAATGGTTGTACTTACCCTGCCAGTGCC…
369	595	2	543	CACGAGGAGATTTTCTAATTCTAAACCAACCTCCCAACTGAAGTTTTAACAGAACAAAAAGGGTAGAAGATAACGAAAAGACCGGCAACAGCAACGAAAAAAAAGCATATAATAAGATGAGAAATATGACAGGACGAACTTGAGGCCAACACAACCACTTATACCTCCCACGGATTAAGTTCTTCCCGACGACCATCAAATTTCTAGTTGTTCCAAGATTTTAACTGTCTTCGATTCCTCCAAATCATCGGCAGCTGCTCTTACAGTTTCCTCTACTTGACCTATTGGTTTATTCTGCACACAGGGAGCAACAACAGCGGCAGGATCTTTCGGAATGATTGGAGGATCTTCTTTCAGAATGATTGAGGAATCTTCTTTCACAATGATTAGAGGATCTTC…
370	828	2	650	GCACGAGGCCGACCTGAAGTACGCCGAGACCATCTTCGCAATCCCACGCACCACGTCCGGCAAGAGCATCTCCGCCAAAGAGCGCAAGGCCGGCCGCGTCCCCAGCATCATTTTCGAGCAGGAGGACGGCCAGCACGGCGGCAACAAGCGCCTCGTTTCTGTACGGACCAACCAGATCCGCAAGCTCGTTGGTCATCTCGGTCGCTCTTTCTTCCTCTCCAGGCTCTTCGACCTTGAGGTTCGCTCCGACTTCGATTCTGAAAACGACGTCGTTGAGAGGGTCCGCGTTTTGCCTCGCTCGATTCATCTGCACTCTGCGACGGACGCACCCCTGAATGTGACCTTCATAAGGGCTCCTTCCCATGCTTTGTTGAAAGTCGATATTCCCCTTGTATTTCG…
371	985	2	608	GAATTCCGTTGCTGTCGATTGGGGCAGATGGTAAAACACTTAGTGAGAACGTTGCTGATGCCATTGACGAGCATGGGAGTCTGGCTTACCCCTTCACACCAGAGAAGTTTGCAGAGCTCGTTGAGATAGAAAAGGCAAAGGAGAAAGCTCAAACCCTGGAGTCAATTTTGATTTCCGGGGATCGAAATTTTGTCATTGGAAAAGATGGAACTCAGATCTCTGTGACAGATCTAGTGGGGAAGAACATTCTCCTTTACTTCTCAGCTCACTGGTGCCCTCCATGCCGTGCCTTTCTGCCAAAACTTGTTGAAGCCTACCATGAGATTAAGGCCAAGGACGATGCATTTGAAGTCATTTTCATCTCCAGTGACAGAGACCAAGACTCTTTTGATGAGTTTT…
372	1286	2	669	CACGAGGGGAACTTAAAGTTGCTTCACGGTTGCGAAAATTCACATTTATTGATCTTAAATTGGCAACAAGAAATTTCAGACCTGAAAGTCTTCTTGGTGAAGGTGGTTTTGGTTGCGTGTTCAAGGGGTGGATAGAAGAAAATGGAACTGCTCCAGTAAAACCTGGCACAGGTCTTACTGTTGCAGTTAAAACTCTTAACCATGATGGACTTCAGGGTCATAAAGAATGGCTGGCTGAAGTAAATTATCTTGGTGACCTTGTCCATCCAAACTTAGTTAAACTTATAGGATACTGCATTGAAGATGATCAAAGGCTGCTAGTGTATGAGTTCATGCCTCGAGGGAGCTTGGAGAACCATCTATTTAGGAGGTCGTTGCCTCTTCCATGGTCTATTCGAA…
373	645	2	607	CACGAGGCTTTCTAGTAACTCTGTTCCTGTCTTCCAGTGTCCCTGTTCCTCTAGATGGCAAAAAAACAGAGCTACTTGAAGATGATGACTGAATCTGATGCCGCCGATTTGATCAGCAGCGATTTCAAAGAGCTCGGCGCTGCTGCTAAGAAGCTCGCCGGCCACGCCGTCCGCCTCGGCAGCTTGGGATTCGGAACTGCTTTTCTCAAATGGGTTGCTTCGTTTGCTGCAATCTATCTGTTGATCTTGGATCGAACAAACTGGAAATCGAACATTCTTACAGGGCTATTGATCCCCTACATTTTCTTTACCCTTCCTTCAATATTGTTCAACATCTTCAGGGGAGAGATTGGAAAATGGATTGCTCTCGTTGGTGTTGTCTTACGGCTTTTCTTCCCT…
374	515	2	499	CACGAGGCCTGGAGGTAAGTTTGCAGCAAGCTCCAAATTTGTAGCAGATTAGCGACCGGTCCATCGATCTTTTCTTCTTCCTCTTCGGCTCCTTTGGTTTTATTTTTTGAAGTATGAGGACCGGCATGTTCTCCTACACCACTTACGAAGATCAAACAAACGAGCCTCACTTCCTTGATGCTTGTCATCTTTGTAGAAAACCACTTGGAAACAACTCGGACATCTTCATGTACAGGGGTAACACACCGTTTTGCAGTAAAGATTGTAGGCAAGAACAGATAAAGTTTGATGAGAACAAAGAGAAGAGCTGGAAGCTTTCTTCCAGCAGAAGAAAGTCAGATCCCAACAAGAACTCCACCGCTAACAAAACCGTAC-GGACAGGGTTTGTT-GCTGTAGC…
375	780	2	577	CACGAGGTTTTTTTTTTTTTTTTTTATCAAAATATTATATTTTGTGCTCCCTTGGTTCGTCCATGAGTACAAAAGCAGCAAACGATTTAATCAATTTCTCCTTCTTCTATATCATTTACAGGACTTATAGAAGCACTTACAGGACTTGGAGGAACACTACTTACAGGATCCGCGTCTTCCTCCTCTTCATCGTCTTTCATGTACAAGCCAAGTTGTTCC-AACGGGTTACTCCCCCCAAAGTTAAAGCCGCCTAAGCCGTCCTGCGAGTGATCGGGGCTCGTTTCGTCTACAGAGCTCGGTAGCTGCTCTGCAGGGGCGGTTCTAAGCATCTCCAGATCTTTAAGAAACCGAGAGTTCTCATTGATTTCAACAGTCTTTTCCATCTGCAGCAATGCCTG…
376	598	2	513	CTTCAAGAGGGAAGAACACCAGCTGATGGAGCTGAATCCCCTTTCGGTTTTCCACTCAAGGATGATGCCAGCCTCACAAGCTGCCCCCCATTTTCGGTTCCAAACTACATGGCTCCCACGGCATCAGCCAAAGCGAAAGCACGAGCTAGTAGCAATCACGGGGATAGATTTGTGGGGACACCGACCAGTGAGTCCAAAAGGAGGCTTTCCTTCCCTTTGACACAAGGTATTGGGTCTTTCAAGTGGAACAAAGCTTCTTTTTTCTCTAACAACAAGGATTCCAGCTCTCCAATGAATTTAGATAAGAACCGGTCTTTGCAATCTATCGGAAACACGAGCATAGATTCCACGGTTTCGATGCCTGCGGCTCCACGAGCTGGGAGGAAGCCGTTTAAACGA…
377	750	2	635	CACGAGGGTTGATACAGGGAGCGAGACTCAGCCACTTTCTGATTCTGGGAAATCTCATGGAAACAATAGTCAAATGATTTCAAAGCCTCGAAGATTTCAGGGGGAAACCACTAATACTGGTTCTGCTCCTCAAAGAACCCCTAAATCACCCTGGATGCCTTTCCCCATGTTGTTTTCTGCTATTGAAAATAAGGTTCCTCCTGAAGATATGAAACAAGTTAATGTTCATTATGACTTGTTCAGGGAAAGAAAGATAACTCGTGATGAATTTGTGAAAAAGTTGAGGTTGGTTGTTGGAGATACTTTGTTGAGGTCTACGATTACAGAACTTCAGTGTAAGATACCTCATAAAAGCAATGAGTAAATTGGAAGTTCCAAAGACGGGTTTACGCTGCCTCA…
378	985	2	670	CACGAGGTTTTTTTTTGCTGAAGGTTGTGATGATTTCAAACCTGTGTAAGGGGTTCCTTGCAATCATGCGAAACTAACGACATGATCGACAACGGAACTGAGCGTTTGGGGGCAAAAAACGAATGTTGATCCATATACCAGCTTACACACAAACTGCGAACCCAAACAAAATCTAAGAAAAAGAAATGTAAGATTCATTACTTCAAAACATTTCACAAGCACAAAACAAATCCCGAATCATATGTTAAAACCTCCCTATGCAACCCTACGACTCAAGGGTAACTGCTGGATAGTCTTGGTAGCCCGTGACCGCTGTTATCCTTATGCGCGTATTGGGCTGTCGGTGACCGATGTTTCGCCTATAATTTTTCTTCTTTTTATACTTGAAGACAACCACTT…
379	1098	2	658	CACGAGGGCCTCCTGGTGAGTTTGGGGCGGATATTGTTGTTGGTTCTGCACAGAGGTTTGGTGTTCCGATGGGGTATGGAGGTCCTCATGCGGCTTTCCTGGCTACCTCACAAGAGTACAAGAGGATGATGCCGGGGAGAATTATTGGTGTTAGTGTTGATTCCTCGGGGAAGCCTGCGCTGCGTATGGCTATGCAGACAAGGGAGCAGCATATCAGGAGGGACAAGGCTACCAGCAACATTTGCACTGCTCAGGCATTACTTGCAAACATGGCTGCCATGTACGCTGTATATCATGGACCCGAAGGCCTTAAAACCATTTCCCAAAGGGTTCATGGTCTTGCCGGGGCATTTGCGGTTGGATTGAAGAAACTTGGAACAGTGGAAGTTCAGAGCCTTC…
380	658	2	622	GCACGAGGAGAAACAGCGACATTCTTTTTTTAGGCCAAAGCAAATTGCGGGCACTTGCTTCGTCAAATACACGTTCTTAAAGTAATTTACACGGACTAATTTGCAGAAACAAAATCCTGGCAATGGTTTCACAGAGCCGTGACCTTATGGCCTTCAAACAGTAATTGACACAAAATCGACAGGGACAGATACAATTATGCTTTACATAATTTCTGTTTTTTCAGAGGACTGAATTGCTTTTGTATTCTCAAGAAACGGAGTGATAAGAGACTAGCCTAGTATCTTGAACTTCTCTGTTAAAAACCTACTTACATCTCTCAGCACGCCAAAATTGTCAAGGCGAGACCATTACTCTGCAATACACGTGCTTAGAAACCAAAGAAACCGAGCTCGCTGGCT…
381	893	2	539	CACGAGGCTCGCTCTCGCTCTCCAACAATGGCGACTTCCGCAGCGTCCTTATCACTCTCCTTCTTCAACTCCTCAATCTTCCTCCCCTCCTCCTCCCACAAACCCCTCTCTGCCCTCGCACCGAAAAATTCTCTCAAAACCTCTAAACCCCTCTCCGTCTCCGCCGAGGTCGCCACCCTCCCAGTCCTCTCCTTCACGGGCGACAAAGTTGGGGAAACTTTCCTAGACCTCAAGTCCGCGCTCCCCGACACCGCGCGCGCCGTCGTCCACCGCGCCATCATCACCGACCTCCAGAACACGCGTCCCGTTGCAGCATCCCCCTTCGCCCGCGCGGAGGTCAGCGGAGGAGGGAGAAAACCTTACCCGCAGAAGAAGACGGGTCGGGCCCGCCAGGGGTCG…
382	895	2	627	CACGAGGCTTCACACTCTTCTGTTCCAGTCTCTTCTTCTTGTGCTGCAATGGCTGTTCCAGCTTTTGGAATAATGGCTTTTTCTCTGAGTGCTTTTGTGATTTTTGCATTGCTGGGTTTGGTCAGCTCAGCAAAATTTGAAGAGCTTTTCCAGCCAACCTGGGCTCTCGATCACTTCAACTATGAGGGAGAGCAAGTTCACATGAAACTCGACAACTTTTCCGGAGCTGGGTTTCAATCCAAGAACAAGTACTTGTTTGGAAAAGTGACCATAGAGATTAAGCTCATCGAGGGCGACTCCGCCGGAACTGTCACTGCTTTCTATATGTCATCGGACGGTCCACTACACGATGAGTTCGACTTCGAGTTTCTGGGGAACACTACAGGGGAACCTTATTCA…
383	740	2	602	CACGAGGATTGGAAGTTTCACATTAAGTATCCTTATACATAAGCAAGAATGAAAGTTTTTTACTTGATAGAATTAAGATATAGGATCGGTTTAGATTGGAGTCAATCGAAGAACAACTGAACTGAATGCAACTCTTATACAACTTACATGGACCATAGCCTCTCTAAATCAAGCGTAGATATTCCTACAAATCAAAGGCCGGGTAGAATGTGGTCAGTAAGGTATGCCTCCTTGAGGAAGATCCCAGTTATCTCCGTCATCATCGCTCTTCTTGGCTTCAGGGACTTCTGGCTTCTGCTGAAAGGGTCTTGAGAAGGGTCGCCGGCTTCTCTTGTTTCGCTTCGCGGCGTCGCGGGTCCGGCGCTTCTTTTCATCCTGCTTGTTCTCAAAGTACCTCCT…
384	1029	2	685	CACGAGGGAAGAGCACCCGGTCCTTCTAACTGAGGCCCCTCTGAATCCCAAGGCCAATCGTGAGAAGATGACCCAAATAATGTTTGAGACCTTTAACACTCCGGCTATGTATGTAGCCATTCAAGCTGTTCTTTCCCTGTATGCAAGTGGTCGTACAACTGGTATTGTGCTCGACTCTGGTGATGGTGTCAGCCATACGGTCCCCATTTACGAGGGTTATGCCCTTCCCCATGCCATCCTTCGTCTTGACCTTGCTGGTCGTGACCTCACTGATAGCTTGATGAAAATTCTTACGGAGCGTGGATATTCCTTCACTACCACTGCAGAGCGTGAAATTGTGAGGGACATGAAGGAAAAACTCTCTTACATTGCCCTTGACTATGAGCAGCAGGTGGAGAC…
385	1098	2	684	CACGAGGCGAAGGGGCGCAGAGTGCTGATGGTATTGGGTGACTACGTCGAAGACTATGAGGCGATGGTCCCCTTTCAAGCTTTGCAGGCATTCGGAGTCTCCGTCGACGCCGTCTGTCCTGCCAAGAAGTCCGGTGATATCTGCCGCACTGCCATTCATGAACTTTCTCCTGCTCACCAGACTTATTCTGAATCACGGGGTCACAATTTTACACTCAATGCTTCATTTGATGACATTGAGTTTAACAAGTATGATGGATTAATAATACCAGGAGGACGGGCACCTGAATATCTTGCTTTGGATGCATCAGTTGTAGAATTGGTGAAACAATTTGCTGACTGTGGAAAGCCAATTGCCTCTATTTGCCACGGGCAACTGATCCTAGCAGCGGCAGGCTCA…
386	660	2	683	CGAATTCCGTTGCTGTCGCCGTTGCTGTCGCCGTTGCTGTCGGGAATTTCAAGAGGCACGATTGAATCAGAAAATGTCATGGCAGGCGTACGTCGATGATCACTTGATGTGCGACATCGACGGCCACCATCTGACAGCCGCGGCCATCCTCGGCCACGACGGTAGTGTGTGGGCCCAGAGCTCCACCTTCCCTAAGTTTAAGCCGGAAGAGATTACGGCGATAATGAAAGATTTTGATGAGCCAGGGTCTCTTGCCCCAACTGGATTACACCTTGGTGGGACAAAGTACATGGTTATTCAGGGCGAGGGCGGAGCTGTGATTCGTGGCAAGAAGGGCTCTGGTGGCGTAACTGTGAAGAAAACCGGCCAAGCTCTGGTTTTCGGTATATATGAGGAGCC…
387	615	2	551	CTTAAGCGGGAGGCATTAATAACATCTCATACAGTGCAGGATTAATATGAAGCCAGTAGTTTATAGCACAAACATATAACAGATACATGTTTCTCCACATCCATCCTTAAAATATACACTATCGTTTGCATTCTTCCGCATTGTACGCTCGCAAGACACTGCCTGGATTTTTCCTTCCGTATGAGTTACTCTGTTTGCACCAGGAAGGCCCTGAATGTAATCATTTGCATTGATGCTTACAGCCTTGAAACTGGTAAACCTAAGGCCTTTGAGTTGACAATGCTAGGACTAGCAGCTGGTGGCGGAGCATTCTCGTTGAGAAATGGTTCAACTTGGTTTGGATTCGACCAAACAGGGTATCCTTTAATTTTTCCCAGGACATTGAGGGCAGCTAGTGTT…
388	935	2	573	TCACGAGGGGACAGCGAGGCCATTTCTTCCACTTCTCGTTCTTCTTCCTCGTTCTCCCTCCGATACGACGTCGCTCTAACCATGTCTTACGACTACCTCTTCAAGTACATCATCATCGGCGACACAGGTGTTGGAAAATCTTGCTTGCTGCTGCAATTCACGGATAAGAGGTTCCAGCCGGTGCATGATCTCACCATTGGTGTCGAGTTCGGAGCTCGGATGGTCACCATCGACGGTCGTCCTATCAAGCTCCAGATTTGGGACACCGCTGGGCAAGAATCTTTCCGATCAATCACTAGGTCTTACTACAGAGGAGCAGCTGGAGCACTTCTGGTCTATGACATAACCAGGGGAGAGACATTTAATCATCTTGCGAGCTGGCTAGAGGATGCCCGGCAG…
389	1021	2	648	CACGAGGGGCTTGCGTCGTCGGCGGAACCGGGTTCGTGGCGTCTCTGCTGGTCAAGCTGCTGCTCCAGAAGGGCTACGCCGTCAGAACCACCGTCAGAGACCCTGACAACCACAAGAAGGTCTCCCACCTCACAGCACTACAAGAGTTGGGTGAGCTAGAGATTTTGGCAGGAGATCTAACTGATGAAGGGAGCTTCGATGCCCCAATAGCAGGCTGTGATCTTGTTTTCCATGTTGCAACCCCTGTCAACTTTGCCTCACAGGACCCGGAGAATGATATGATCAAACCAGCAATCCAAGGGGTACTCAATGTTCTGAAGTCGTGCGTGAAAGCCAAAACAGTTAAGCGCGTTGTTTTGACATCATCAGCTGCTACAGTTTCGATCAATACACTTGAAG…
390	873	2	552	TTACGAGGTTTTTAACAAAGTGAATTAAATAAAATTCCTAAATATAGCATATATATATATATATATATTTATTATTAGTCAATAACAACCACATATCATCTGGCAATGCAACAACAATCGATTAAATAAACATTTTTCAAATAAATTTGAAACGAAATAAATCAGCAAATGTAGTAAAATCAGAAGAATGCGGGAAGAATTGCAATAGCTAAGCCACCAAGGAGAGCAATAACAGAGTCAGCAGTCCTCGAAGCTCCATTTTTATCTTTATTGGCTTCTGGTGAACCGGCAGCCGCAGCAGGTCCTTGAGGTGATTCCGCAAAATCAGGAGAGTTCGGCCCTTCAGCAGCCGCAGCAGGTCCTTGAGGTGATCCGGCAAAATCAGGAGAGTTCGGCCCT…
391	625	2	464	CACGAGGCGCGTCCGCACAAAAACAGTGAAGAAATCCTCCCGCCAGGTGATCGAGCGCTACTACTCGCGCATGACCCTGGACTTCCACACCAACAAGAAGATCCTCGAGGAAGTCGCCATCATCCCTTCCAAGCGCCTCCGCAACAAGATTGCCGGATTCTCCACCCACCTGATGAAGCGGATCCAGAAGGGCCCGGTCCGCGGCATCTCCCTGAAGCTGCAGGAGGAGGAGCGCGAGCGCCGCATGGACTTCGTCCCTGAGGAGTCCGCTATCAAGATCGACGAGATCTCCGTCGACAAGGAAACCATCGACATGCTCTCTGCTCTGGGCATGGCTGACATGCCCGGCGTCAAGCGGGTCGACCCGGAAGCACAGTCTCAGAATCTGGGGTTCGTGCG…
392	516	2	364	TTCCAGCTTTCTACATTGCATAATTGTGGAGAAAGCTTGATAATATCATTGTCAGAAGTCATATGAGTTCAACTATATATGCAAACGACAGACACAATTATATATTAATTGTTTGGACCAAAAACACACAATAAAGTTCCTAGTTCAAATAGAGATGCTATATGGAACTCCCTTTCCTGTAACCCCAGGTTGTGAAAAGGGTTTCAAAAGCTCGTAAGGCACAACCCCAGCTCCATTTCGGTTCTTCAACTCACTATTGGCATTTCGATCATAGATAGATCCCGCCAGCGACGACAATCGCCCTTTAAACCGTTCAAATGCCGCCTTTATAACGGGCTCTTCAGCCCACGCCTGCTCCATCTTCTCTCCAATGTACTCTTCATCCGGTGAGTGATTCGA…
393	773	2	653	CACGAGGGTTTTCTCTTCCGACGAAAACTCACCGTCGCCGCTTCATCTGCTTCTCAGCTTCTGCAAAAGCACTTCTCGGCCGATTCCTTGCAGACCCCTTTGCCACCGTCGCGGATTTCTCTGTCTGCTCCGTTCATCAAGGTCGAGTTTTCAAGCCCGGTTGCGTCTACTTTGCTGTTGAATCGTACAATGGCTGGCCATTCCGAGAGTAAATCAATCCACGATTTCACTGTCAAGGATGCCAAGGGTAATGATGTTGATCTCAGCACCTACAAAGGGAAGGTCCTTCTGATCGTTAACGTTGCGTCGCAATGTGGCTTGACTAATTCAAACTACACAGAGTTGGCTCAGTTGTATGAGAAATACAAAACTCAAGGTTTGGAAATCTTGGCATTCCCA…
394	1079	2	607	CACGAGGAAGAAACTGAACAGCTGGGGATTTTTCGGGTCCAAACATGAAGACGCCGCCGAGCTCTTCGACAAATCTGCCAATTCCTACAAGCTTGCCAAATCCTGGGACAAAGCTGGAGCAACGTATGTCAAGTTGGCCAACTGTCATTTGAAGAATGAAAGCAAACATGAAGCCGCCACAGCTTATGTTGATGCTGCACATTGCTACAAGAAAACAAATGTGAACGAAGCTATTTCTTGCTTAGAGCAGGCGGTAAATATGCTGTGTGATATTGGAAGGCTTAATATGGCTGCAAGATACTATAAGGAAATTGCTGAACTATATGAATCTGAACAAGATATTAAGAAGGCTATGGAGTTCTTTGAAAGGGCAGCTGATTTCTTCCAAAATGAAGAAGT…
395	579	2	614	GCACGAGGCGAGTTTTTTTTTTTTTTTTTTTTTTTATGTGATGCCATCTTAACATCAAAATAAAAGCATTCATAGATACTTGCCATGAGGCATCAGTCATATACATAAAACATTCATATGTCTTGAAGAAACCCATAAAAGTTATAAACGTCTAGCAAAGCACAGTAGGAGGTTCACATTCTCGAAAGATAACGCGAAAAGTTAAGCAGAAGCAGTCGCGGGATCACCAGCAGTAGCGGGTTCATCAACAGTTGCATGCTTCGCAACTTTGAGCTGTAACTCGTCTTTCTTAGCACCCACAACCTTGTCGACTACCTTGCCTTCCTTGAGGAACAAGAAGGTCGGCATTGCCTCCACTCCCCACTCCTCGGAAACAGTTTTCAGCTCATCCACGTCCAC…
396	1222	2	637	CACGAGGGACCAATGTTGCTACTGAAATCAGCCCTTCTGAGCAGGCGCAGCGGGTTGCTGCTAAGGAAAACCAGAGGCCAGTATATCCATTTGCTGCTATTGTAGGACAAGACGAGATGAAACTGTGTCTTCTGCTGAATGTGATTGATCCCAAGATTGGTGGTGTCATGATCATGGGAGATAGGGGAACTGGAAAATCCACAACCGTTAGGTCTTTGGTCGATTTGCTTCCTGAAATTAAGGTAGTTTCTGGTGACCCTTATAACTCAGACCCAGAAGATCCGGAGTCCATGGGTGCGGAAGTTAGAGAGAGCATTGTGAAGGGGGAGCAGCTTCCTGTTATCAAGACTAAGATCAACATGGTTGATTTACCCTTGGGTGCTACAGAAGATAGAGTCT…
397	1209	2	625	CACGAGGCAAGAATCGTGAGCTACAGACCATGCGCCTTCTTGACCACCCAAATGTTGTCTCTTTGAAGCATTGCTTCTTTTCAACGACGGAAAAGGATGAACTCTATCTTAACTTGGTGCTTGAGTATGTTCCTGAAACGGTTCACCGTGTGATTAAACACTACAACAAGTTGAACCAACGGATGCCTCTTATATATGTTAAACTCTACACATACCAGATCTTTAGGGCGTTATCCTACATTCACCGCTGCATTGGAGTGTGTCATCGGGACATTAAGCCTCAAAATCTTCTGGTGAACCCACATACCCACCAAGTAAAGTTGTGCGACTTTGGAAGTGCCAAAGTTTTGGTAAAAGGAGAGCCAAATATATCTTATATCTGCTCTAGATATTATAGAG…
398	640	2	642	CACGAGGGATTTCCGTAAGTTAGGAGGAGAGAAATGGCTGCTGCAGTGGGGAGAGGTTTCCTTGTGCAGCCATGTCCTTTATCCTTTGTTTCTAATAAGAACACATCAAGGCCCTCAGTTGCTATAGGGCATGGCAAACCAGCAAAGGGTCGAGGTTTTGCCCGCCATGTGACTCAAGCCCAAGTGCGCCCTACATGGCTCCCAGGGCTTGACCCACCAGCCTACCTCGACGGAAGCTTGGCTGGGGATTTTGGGTTTGACCCGCTTGGACTCGGGGAGGACCCGGAAAACTTGAGGTGGTATGTGCAGGCAGAGCTGGTTCATGCTCGCTTTGCAATGCTTGGAGTTGCAGGAATTCTACTTACAGATTTACTGAGGGTAACAGGGCTTCTTAGTGTA…
399	1211	2	700	CTTTTAACTATTTATGAAAGGTCATATATTTTTTGGGTGTTCATAATTTATGACACACACTCCGTTTCTTTTGAGTTGGAATTGAATATTCTGCAAAATTTCATCAATTGGGTTGTTCGTCTTTTCTGATTTCGAGAATTGTGTTATTCTTCTTTTGTGATTTCTGGGTCTTCTTCTGGTTGTACGGTTTCATGGTTTTTTTCCCTGTACTCAAATTGTTTCGTTTGACAGGAATCCATAAAAAACAAAAATGTTTGAATTCTGATTACATTTCATCATATACGCCTCATTATGGTTTAATTTGAATATCTGCATATTTGATTTTGACATTGTCTAATTAGGATATTTTTAATTTGAGTTTTTGAGTAGGAGGTTCATTGATTGTCTATTATGGGAGGA…
400	591	2	568	GAATTCCGTTGCTGTCGCGAAGCTCATAGTCACAGCTGAGAGAGTGAGAAACCGAAAAAAATGGCAGTAAGCATGGCGACCGCATCAATCGTGATTGGGCTGGGTAGTTCCTCCCTCTCACCAAACAGGACATGCCTTACTTCAGGCTTTGTGAAGCCTATCGTGGTTGGAAACCCTTTGAGGCAAGTTAGGGCTTCTGGAGGAAGGTTCACATGCTTTCAGAGGGATTGGCTGCGGAGAGATCTGAATGTGATTGGGTTTGGGTTGATAGGATGGCTGGCTCCGTCGAGCATACCGTTAATCGACGGTAAGAGTTTGACGGGGCTCTTCTTTGAGAGCATTGGTGCTGAACTCGCTCACTTCCCCTCACCTCCTGCTCTCACTTCTCAGTTTTGGTTG…
401	756	2	614	CGAATTCCGTTGCTGTCGCATCTTTCTGACTTCTCATCATTGTGATGGACGAATTTTCTTCATGACTTCTCTATCTTCTTCGTTTGTCAATACGAAAACAAGCAGCCCACCGACACCGGCAGCTTCAGCACCACACTAAAGCTAAAAGCAGCTGCTCACTCAGCCTGTTTCTGCCATTTTCTTCTGCATAAACATATAAATATCTCAGGAAGCAGCATTGGTGTTGAGCAAAGCTCCATACTTCATC-TCTCAATGATGTTTAACAGGATCGCATTCATTTTTTTGGTTGGATTGCTGGCGTGGGCATATCAGGCCGCCCGACCACCACCTCCGAACATCTGTGGTTCGCCTGGCGGTCCACCCGTCACAGCGCCTAGAATAAGGCTAAGGGATGGAAG…
402	671	2	575	CACGAGGATTATAATGTCAAAACAAAATACATGAGTGGGAGAGAGAGCAGTTCAAACCTTGGTGATCTATCTATATGTAGTTCAATTCGTTTCTTGCAACACTCTGGAGGAACATCTCCCAATCTCATTGACATTGC-CAG-CCACAAACACAAAA-CAGTAGAAAGCAATGCCTGCCGGCGGTGGCAGCAGCCTCTAACCCGCCATTGGTGCTGAAAA-CTGACGTTTAAACATGCACGGAACCCACCAATGGTGACGGAAAACTGATGTTTAAGGAAGCATGTCTAGAATCCTTGTTTGGTAGGGCAATCCGATGCCCTGTGGCCGGACTGCCCACAATTGAAGCAGGAACCTCCAAAGCTTCTGGAACTGTCTCGGGATGGTGACCTGCTTGATCG…
403	1158	2	657	CACGAGGATTAAATAAATTGGCAACAAAACCAGAAGCCAAAAGGAAAACAGAAGTATCGCTTACACATCCTTACATGTTCAACAGTAAAACAACAACCCATGACCTACCCATCAATCATTGTACGAACAAATTTACAAAAGCCATGGATGTTCTAAGTAGTTAAAACTTACACCTCAATTAATTTCACTAATCTCTCACTTAATCCATGATTAACCCGACTGAGTTTAGCACATAAACATGTCTGCAGAGGCCATGATTGGTTGATTATTCAAAAAGCCAGTACTCCATGGGTTCAGAAACCCATCACCTCCACCAATAATATTATGATTATCTTCTTCCTCATAGATCCATTTGCTTGAATTAATACAATCCATAATATCATTGAGAGACTGCAATCT…
404	681	2	536	CCCTTAGGGGGCGGACTCTGCGGATTCGTAGTTGATCCCCAAAACAGTCAATTAGTCAAATCCCTTTCACTCCTTCTTTACATTCACCTTCCAAATCAATTCAAATCACAGAAGAAGGATCCGATTCTCCCATTGCAATTTCTCCACCCAAAGGTTTCCCATTTCTGGAATAATCGAATCCAACCCAACCCACATTTTAAATTTCGATTTTGATCCTCACCATTTCTGCAATCTCACCCAGATCCAACCGCATCAGCAACTTTCGTTGAAGTGGGAAGAAGATGGAGGGGACTGTGTTCGCTCCTGCTCTGGAAGGATTCAAGACTGTCAAGTCCGAACAAGGAGAGATTCTGACCAAGCCTTTCCTTGATGTCTGCAAGCAGATTTTGCCTGTTATAG…
405	664	2	622	TCACGACGGGGGGATTGACTTTCATTAAAGAGAGTGATGTTTTTCATACAAGTACAGCACACAACAACATGTAATTGGGTGGTGGTCTAAAACACCAAATTCTAAGAGTGGGAAACAAAATCAAGGACATGTAAGGAGAAGAAAATAAAAGATATTAACACTGCACACAAAAAAGAAAGGAAAAAAGGGTAGTGCATAGTTTCTTCTCTTGAATTGTACAAGGCTGTTTCTAGATACTATTTTCTTCCTTGCCTCAGACCAATAAACAGTTCCCGCCGCGTCGCTCTTGGATTTGGTTGTCTAAGCCAAGGAATACCACACTGCAAGGGCTTATTGAATGATCATTTTATTTGCAAGTTTGTGCAGGAGGAGACCGTCCAAGCAAGCAGGTTGGTTCCT…
406	665	2	465	TTACGAGGGATGTACTTATTGGCAAACACTGAAAAGTGAAAACCCCAAATTGCAAAATCACAATAATAGTAATACCCAGACTTTTAAAATCTGCAACATTAACACACTCCCAGTCCCATCCATCCTAATTGTCACTCCTCCTTGGCTTGCCTGAATCAAAGGCCACTGTATTGGCAGCAGAATCATCTGGGATCCAGTCATTAGTTGCTGGGTTGCACTGGCAAGAGGCATGGACGTCGGTGTCGGAATCCGGTGCCAAATTGTAGCGGTTGTCGCTTTTGTTGGGCATTTTGATGAACCCAGTTCCTGTGGTGTGGTGCTGCTTGTCAATGTCGTTCAGGTCCTTGTAGTAGTCTGTCTCCACAAACTCCTCACCAACTCCACTTCCGTTTACCACTA…
407	526	2	436	CACGAGGATTTCATTGCATTAGTAATGGCAAAATACAACTGAAATATCAAATTCCCAGCCCATATAGTCCATATCCTCGAGTTCGAACAACAAATTTAGCTAATTCATGCGCCACTTTGTTACCATCGCGTCGATGCAACTCACAAGAGAAACACAAAGATATCCTTTAACTAAGACATCCAGTACCATCTAAGGGAGCCTCTGTCGAGTCCAATCCAAAGATAACTGCTCCAGCGAATATCGAAGCCACTTCAATGCGTCGGGGTCATGGACTCATGAGCATTTCCGGTCTCGTACACTTCTACTTAAGAATTTGACCCTTGCTTTTCATAGTTGAGCACGCGTGTGTCGAGTCCAATCCAAAGTAGCTTACTGACTCATGCAATGCATTTATAAAAA…
408	981	2	668	CACGAGGGGCAATTCACCACCATCTTTCACTCATTTAAAAACAAAAGTAACGTGAACAAAACCGAAATACGAAAACCCGTGGAGTTTATCAAATAACAAAATAGTATTCTTCCTCTCCTGATTTCAACAAAAACCTGTTTGCTAACATAATACTACATAACAATGTCGTTTGAAAAACAGACCCAAACAACTAACTCAGTTTAAGCTACTGCAACTGGAACTGGCTCTATGTTGATTGCTGCGGGTGGAACCGGAAGATACTGTTCTTCCTTGGGGGTGTGGATGGTCACCAAATCAGGCAATGGAGTCATTGGTCCCTGCTTGCCCTTGGGATCCCAGTCGAGCATAATCTTCACCTTTATACCAAGCACACCCTGTCTAAGAAGAACGTGCCTCACA…
409	1011	2	607	CACGAGGCATGAACGCGTTGGACTACTTCAAGACCCACTTGAAGTACGAGAAGAACCCTAAGATCAAGGAAGCAATTACCCAGAAGTTCACCGAGTACTTGCGCCGCGCCGAGGAGATTCGGGCGGTATTGGATGACGGAGGGCCGGGCCCGGCGTCTAACGGGGATGCGGCGGTGGCCACCAGGCCCAAGACCAAGCCCAAGGATGGGGAAGGCGGCGATGGGGAAGATCCGGAGCAGGCGAAGCTCCGGGCAGGGCTGAATTCGGCGATTATAAGGGAGAAGCCCAATGTGCAATGGAATGATGTTGCTGGTTTGGAGAGTGCCAAGCAGGCCTTGCAAGAGGCGGTTATATTGCCGGTCAAATTCCCGCAGTTCTTTACTGGCAAGAGACGGCCAT…
410	603	2	605	CCTCACGAGGAGTAGTCACTTTAAGTTATAGAGCTTCAACCATGGCTACAACACCTCAAATCTTGGCTACTCAGTTCTTAATTCTCTCACTTCTATCTTCATTTGCCCTAATTCTTGTCCACGGAGAAGATCAAGATTTTGTTAGAGCCTTGGACCGCAAGCTTCTGGGTCTCAAGAAAGAGAAGTTCAGCCACTTTAAGATGTACTGGCATGATATTTACAGCGGTAAAAATCCAAGTGCAGTAGGAGTGGTGAATCCACCCATCAATTCATCAACCCTATTTGGTTCTGTTAGCATGATTGATGATCCTCTTACTGAAGGCCCTGAGTCGAGCTCAAAATTGCTGGGAAAGGCTCAAGGGTTCTATGCATCTGCCTCACAGAAAGAAGTTGGCCTGC…
411	808	2	615	TTACGAGGAACAAATTAAAATTTCATTTCCATAATCCACGTAAAGAGAAAAGCAAATCCATTACACTTCTTTGTGCCAATACCAAGTAGTCCTACAAAATAAAAGAAAAATAGGGAGTTTACTCCTTAATGACACAATTGGAAGTCAAGAGCCGATGATGCGATGCCGTCCCCCTATGCCTTGCTGTCTACGCTCATGGGTTCCGCGTCTTTATCCGTTGCTTTATTGTTATCGGGAGAGTCCGACTTGGTCAATTTGGCAAACATGTTGCCATAGAACTTGGCCTCCTTTTTATTGTATTCTTTCATCTTCTCCTTCAGTGTCTTGTGCTCCAGCTTCACATCCCTGTTGTTAGGGTCTATTTCAAGAGCTTTCTTGATGTCAAGCTCAGCTAAATCC…
412	746	2	630	CACGAGGCGTACACATAACGACCGAAAAAGCAAAACGAAAACCTACCAGCAAAACTTGCTATAGGATCAGAATTTGTGGCGCATTGCTGCATGCAGTTTATGAGTTACATATTGAGACAGACATCAAGTGCAGAACACATGCTTCCATCTCCAAAGAACTTGTGAACTAAATCTGTCTTCTCCCACCACTTGTTTCTTCTGATGCCAAAATCCACTACATGCAAAGGGACTTACAACACAATTCGTCTACCTAATCGCTTCAAGACTAAAAGAACTGACAACTTTCGCTGCTTTGCT-CGATCTGTCACACGTCACCGAACACAGCAGCTACTTTAGGAAAACACCTACTATCAACAGACACATGCTTCCATATGGAATCATCCATAAGGGCAAATTCA…
413	689	2	517	TTACGAGGTAGAGATTAATACATTAGGAAAACGTTGTCCAACCAACTAAGCCATCGAAACAGGTTTCGAGTGACTCCGAAAACAATGTTAAAACCTAGCTTAGTCACCCCTCAGAATGAACTAACCCCAATGGTAAAATAAACAGAAGTGCCATATATCACATCATCCCTCTCTACTCGCAAAAATGGCACCACCAAACTCGGCTCTCAGAAACAAGGGAATGATGCAATTACAAGACCAACAAGTAGGGATCCAACCGAACTAGCGAGCGTAAAAGAACCTGAGCTTCCCTGAGGAGATGCAGCGGGTGTTTGCTCATTCCCTCCAGTAGTCGACGACGCTGGTGCACCACCAATGTCAGCACCTGACATTGGAGAAGGTGCCGGCGAGGTAGGTGCT…
414	755	2	695	TCCTTACCCTAGGTTCCACTGCTTTAGGTCTTCCAGTTTCGACGGGCGCATACATCTACACATTGATCTTTGTAACAGTTCCATCATTGGCCTCTGTTTATATCGAGTATGCTCTGAAGAGCCAATATGACACAAGCATATACCTCCAGAACTTATTTTTATACGGGTATGGTGCGATATTCAACTTTCTAGGAATATTGGTAATGGCCATTGTCAAAGGTCCAGGTAGCTTTGATATCCTTCATGGTCATTCAAGAGCTACAATGTTTCTGATAGCTAACAATGCAGCACAAGGAATTCTGTCTTCTTTTTTCTTCAAATATGCAGATACAATTCTAAAGAAGTACTCGTCCACAGTGGCCACTATCTTCACAGGCATAGCATCTGCTTTGCTGTTTG…
415	1279	2	713	TACGAGGAGTGATCGTCCAATGATTGTGCAAATACTGATATGCCACTCACATGAGACCTGCAAACACAAAACACCACTGCTTGATCCACAGGGAAAACAGTAATTTTCCACACCCTTTCCCAGCCACCCCAATCGAAATGGCGAGTTTATGTGAGCCATTCTGACGTGAACGTATCTTCAAGACTTGGGTTCATGTAGCCGGAGGATGGCGGCCGGGAAGTTACAGGCGGGAGATAAGAAGCGGTATAGACATGGCCTCCTCGCCCATGACTGGCTCGAATAAATCCAACTCCCCATAACGCTCAAGAACTCTCATCCTGCAGTCTTCGGCTGCCATTGCTCCAGTAGCGAATGCACCGTGCACTGAGCCTGGGAAGTCCACACTTGTTGCCTCCCCGG…
416	674	2	491	CACGAGGGTCCAATTCCAGTCCCAAAGTCGTTAAAGTACGCCAGATCTGCTACCGTACGCCGATCCTTCAGGAACATGGGAC--C-CCTACTTGACCAGCTTTGGGACGACACCGTCGCCGGGCCTCAGCCCGACAGCGGTCTCGGGAAACTTCGGAAGCACAAAACCTTCAGTTTCCGGTCCAGCTCCGCCACTGGATCGTCAGATGGCGGGAGCGTAAGATCGTAGGGTGGGAATTCCCCGGAAGAGGCGAAAGTTACGAGGAGTATTATGATAATGAAGCCCCCAGGTTATGGGAGCGCTAACGGCGGATCAGCTCCGGTTTCGCCAGCTGGGGTTTCTTCTCCAATTTCGCCAGCTGGGTCTACGCCGCCGGTGTCCCCGTTTTCTGGTGGCAGG…
417	677	2	617	CACGAGGGGAAAAAGCTGCATATTTTATTTATGTATTTATTCATATGGTTTATACATTCCATGTTACATGTTTACAGAGAAGTACATCTATTCAGATTTCCAGGAAAGAAGTGATTGTCATGAAACCATGATTCTCTGGAAGAGCTCCATTCCCTGGTCGGATCGATACAGTAACTCCCAATCCTGCTGCCTTTGCAGCCACAGCTTCTTGAAAGACATCCGTCACAAATAAAACCTCTGATGGTTTATCAACTCCAACTGATTGTACAATTTCAGCATAACTGCTACTTTCTCTTTTGTTTCCCACTGTGGTGTCAAAAAATCCAGACAAATATTCTCTTAGGTCCCCATAATTTGAGTTACCAAATATAAGTCTCTGTGCCAACCTGCTACCACTGG…
418	843	2	649	CACGAGGCTGCAACCAGACGCTCTGACCACGCAAACACTACAAGCAAAAATCGCCACCGTTAAGTTATGGCGCCTAGAGAGAAGACGGCCACGGCCGTTAGGGTGAACGGTAACGGAAACGTGAAGGAGGTGCATTTTAGAGGCGTGAGGAAGAGGCCGTGGGGAAGGTACGCCGCCGAGATCAGAGATCCCGGCAAGAAGAGCCGGGTCTCGCTGGGAACCTTCGACACGGCGGAGGAAGCCGCCCTGGCCTACGACAACGCCGCCAGAGATTTCCGCGGTGCCAAGGCCAAGACAAACTTCCCTCTCCTTTCGGAAAATGTTAGCCTGAGTATTACAAAAAATAATAATATTAATAATATAAATATTAATAATAATATAAATAATAATAATAAAATT…
419	587	2	541	CACGAGGCAAAACCCTAAACCAAGGGGCAAGGGAGGCGAAGGCGGTGCAGACACAATGGCGAAGTCGATGAGATGCAAGAGAGAGAAGAGGCTGAGAGCCATTCGGAGAGAGATGGTGGAGCCCTACTACGACAAGAAAGACGAAGCTAAGCTCGCTGCCCAGGAAGCTGCCCTCGCTGCCCCTAAGCTTCCCGTACGGCCCCCTCCTAAATCCACCTCTGCTATGGAGGTCAACACCACTAACGGCGCCTCCGCCTCCACGAGCAACATGGATGTGGACATGGATGCTGTCAATGAAAGAATAGCTGCATTGAAGCCTGCTGGTGGGGTAGGTAAGAAATCCAAAAGGGTGTTCAAGGTGGGCAAAAGAAGGCGCCACGGCAAGGGAGGAAAGGTTAA…
420	914	2	662	CACGAGGAGTACCCAATTGAAGTGTAATACCTCTGCATGAGTTAATCGGTATCATCGGACTTGTCGATACATACATCGCTTCATTTACAATTATACAATACTCTTTGGATCAGAAGTAAATATCAGATTGCTTTGATTGTGCTTTGATATCTTTCAATTTCTTCAATATGTTGGTAAAGTAGTCCTGCAAATATTTCTCCAGTGTAACTATATCTTTTCCGTCAACCCCAAGAAGACCATATGTTTCGCTCATTGGAACAGAGAAAACAGTATCGCTTGAAAGAACCTCTGAAAATGCCAATCTATCAGCAACATCATTTGTCCACTCAAACAGCCTAGTTAGCTGACGGGTTACTCTCAGGACAGAAACTGGGACTGTAGTTATATTTGCCTCTTGCC…
421	915	2	581	GAACATGAGCAAGAAAGACATGGATTCATAATTGTAAACCACTTCCGAATAAATGCAACAGGACTGAAGTAATGCACTGTCATCGAAGCTTTCACAAGAGCGACGGAACTCTTAACTACAAACTCTGAACTAGATAGCAATATCAACAGCAAAAGTAGCTTTATTATCAACAGCAGAAGCAGCTTTATTATCAACAGCAGAAGCAGCTTTATCAAGACTAAAACTATACGAACAAGCTGGAATTAACAATTTCTCCCATAATCACTAGCTATACAACTGCACTAGCGGAAAGAATGTCATCATCAGGTTCTTAAAACTCCAGGAAATGACGTTTTTCTATTTGTAGCCCTTCGTCCGCAGCGTT-CCTGTATAACAATCTATACAAGGGAGGTCGGAAA…
422	508	2	292	CCCGGCACCGACCCATCGAAGCCCATATACGTGGCGCTCAAAGGCCGCGTCTTCGACGTCACGGACGGCAAGTCGTTTTACGGTCCCGGAGGGCCGTACGAGATGTTCGCCGGCAAGGACGCCAGCAGAGCTCTGGCGAAGATGAGCAAGAACGACGAGGACATCACCGCCTCCCTGGACGGCCTCACGGAGAAGGAGATCGGCGTCCTCACCGACTGGGAAAAGAAGTTCGAAGCTAAGTACCCAGTTGTCGGCCGCGTCGCTTCTTGAAAAAGTCTCTGCCTTTGGTCAAATTTAAGGGTTAATTGTATGTCGTTCGACGCAAAATAAGTGCTTTTGGGAAGTTCTGCTTCTGGGTATGTGTGATTTTTATCGTTGTATGTGATAATGGTTGCTGTT…
423	619	2	600	TCACGAGGAAAGTAACTTTT-GATGGAAACTTGGAATGTGATTGCACAAATTATCAGTTTTGCTAGTAGGTGCAATTTAAACATAATTTAAATCTATTTACAAACAATGATTTCATCCCAAATCTATAATACCAATAATAGCCCTCATCCATTTTCGTAAACTTAGACAACAAAAGGGAACACATTGGGCATTTTGTACCGCAATTGACCAAAAGGCCCCCATCATTTCAACTTCAAGCACTTGTGACCATCTTGATGTCTTGCTCGGCAGAGAAGGAGCTTGATGGGTATTTTTGGTCCTTCTTTGTTGGGTAAGAAGCCTCTATTGCAATGCCACACTTGCCTGTGTACGTGCTTGCAACATTTCTCTCTATCTTAAAATATCCGCTTTCTCCCCAG…
424	705	2	523	CGAATTCCGTTGCTGTCGGCAAAAGCACTTCTACCTTTCTTCACTCATTAATGGATCGGCTTTCAGCAGCTTTCTCTTCCGGAGGTTACGGGGACAAAGACCAGGAAGATCAATACGGTGGCGAGAGAAAATCCGCCACGGAGGGTCGCCACGGGTCTGGAGGTTACGGGGACAAAGACCAGGAAGATCAGTGCGGTGGCGAGAGAAAATCCGCCATGGAGGGTCGCCACGGGTCTGGAGGTTACGGGGACAAAGACCAGGAAGATCAGACCAGCGGCGAGAGAAAGTCCGCGACGGAGGGTCACCACGGGAAGCCGGGACGTGCGCCACCGACGACGAGTGAGCTGATGTCGAGTGCAAAGATTGTGGCGGAAGCAGCCAAATCTTCGATGAACAAAG…
425	846	2	585	CACGAGGGGAGGACACTTCATATTTCTCTCTGTTTAATTTAGTGCAATCCAATCCAATGGCCTCCCTCTCTGTTCCCAAGCACCCAGCCTTCCCCTCTGTACTTCGCACCCTAACTCCCAAACGCTACCCATCTTCTCAAACCCTCCCAATTGTCTCCAGCTCTTCACATTCCCCGTTCTATGGCCTCAAGTTCTCCACTTCTTCCACTCTGCCAATCCCTTCATCTTCCTCTGGAAAAATGTTCATTTCTGCTAAGGTGGACAAGGGTAAGGTTCCTCCAGCCTTCACGTTGAAAGATCAGGATGGAAAGACTGTGAGCTTCTCCAAGTTCAAGGGAAAGCCTGTGGTTCTATATTTCCACCCTGCTGATGAGAGCCCTAGCTGCACCAAACAGGCTT…
426	557	2	439	CACGAGGGTTTTATTATTCAAAATACAACAGCAGGAACTTGTAAGGGAAAATTAAACACTCTCTTTACAAATAACAGCAGAGATTATGCAGACTTAGCAACATGGAAACCCTAGCAACTCGGAACGAACACACCCAAACCCTAGCAACAGCGGAGATTCAACCACTATACTTATATAGTCGCACATGCACTAGATTGCAACTCAGAACAAACAACACCCAAAACCCTACGTGGAAACCCTAGACAGTTTCTTTTTTCCTTCCAGCCATGGCTAAACCGTCCACAGAAAACATGTACATCTCATCGCATGCCGTGAGGAGGGCTCACATCTCAAATCTCACGGATGATTTCGATTGGACAAGAACTCATATGTCACACGTCGTAAGGAGAACGGGCGCTC…
427	458	2	454	CCCGAAGGAGGGAACTAAGAAAAAAAAGAAGATCGACTGAGAAACATGCCTGACCATCCACCACCACCACCGGGCCATG-ATCACGGACCCCCTCATCCTGAGCCTCCTCCGCCGCACGCCCATGCTCCTCCTCCTCCTCAGCCGGGCGGTGGACCTCACGCACCTCCCCCTGGCCCTCCTGAACCACACAAGCCACATCATGATCCCCATCATGGTCCCCATCATGGTCCTGGTCATCACCACCCATGAATCATCATTCATCGTATGATGAATATATACATGCTTGCATGCATGTATGTAGATGTATGGTGTACGTTGTGATGTAATTTCTAGTTTTAACTAAGTCGGTGAGTCCTCTCATGATCATGCATTTTTAATGAATGATGACTTCGTGTACC…
428	897	2	635	GCACGAGGTGAGACTCTACTCGGTGAACTCAAACCTCTCCCATGGCGTCCTCCGTGTCTACCTACCACCACGTCCTCTCCTCTCTCTCTTCTCAGAAGACCAATAGCCGCGACAATGTGAAGACTCAGCTATCTTCCTCCCTCTGGGGCTCGCCAATAAGCATAAGCAGCATGTTCTCCTCCAACCCCACCACCTCCCTCCAATTCCAGACCCGGCGGCGCCTCAGCGTTACCGCCATGGCTCCGCCGAAAGCCAAGCCGGGCGGGAAAGCCAAAAAGGTGATTGGAATGATAAAGCTGGCGTTGGAGGCCGGGAAGGCGACTCCGGCTCCGCCGGTCGGGCCGGCGCTGGGTTCGAAGGGTGTAAATATCATGGCTTTTTGTAAGGATTACAATGCCA…
429	580	2	467	GAATTCCGTTGCTGTCGGTGTGTGCAAGGAGTGCAATTGACAGCGGAAATGCTGCAGTTCCAAACAGGATTGCGGAACGCGGGTCTTATCCCTTGTACAAGTTTGTGAGGGAGGAGTTGGGGGGAGAGTACCTAACCGGGGAGAAGGTCAGGTCACCGGGCGAGGAGTGTGACAAGGTGTTCCAAGCCATCTGCCAGGGTAAGATTATCGACCCAATTCTGGGTTGCCTCGAGGGTTGGAACGGCGCACCTCTGCCTATCTGTTAGCACGTCACGGTTTAAATGCTGCATTCCTTCACATTCAACTTCGTCTTTGTCCATAAGTTTGATTGCATTGCTCGTTAATTAGCCTGTGTGACTATACCTATTTATACCTAATAAAATGTAAAACCATCTGTTT…
430	659	2	592	TCACGAGGCAACTTACTCGCCACCTTCACAAAATATAGACCAATCCCCAACAAAATTAGAAAAAGACCAAAATGTCCTCTCTCATCACAGCAGAGATCAAGTCCAAAGCAGATGAGCTCTACCATGGAGATGAAATCTGCCAACAAAAAGCAAAGCAGCTTCTCTCAGAAATCTCCCTCCCCAATGGCCTCTTGCCCCTCAAGGACATTGAGGAGTGTGGGATTATCCGAGAAACTGGCTTTGTGTGGCTCAAACAGAAGAAGAGCTACACCCACAAGTTTGAGAAAATTGGGAAGTTGGTCAGTTATGCCCCTGAGGTCACAGCCATTGTTGAGAAGGGCAAGATCAAGAAGCTGACAGGGGTGAAGACCAAGGAGCTCTTGGTGTGGGTGCAGCTCA…
431	861	2	652	CACGAGGCTCTTGTCAGCTCCCACCTTCCTGCCTCTGCAAAATAGAGAAGTGGGTGGATTTGTGAGGAGCTTCAGGAGCCCAAATTATGACAAACTCAAGTTTAATCACAGCTTAATCACAAAAACTAGTGGTGGCTCCCTTCTTGTTGCCTCAGTGTTTGAAAGGAAGGTGAAGAGCAGACAGACTGTGATTCCGGAGCCGGATTATCGAATTCCGATTGTTCTACTAGGTCTATCTGGTGGGTTAGCTTACACGAATAATCTCCTACCAGCTGCGCCCGTCGGTCTCCTTGGATTACTGTTATTGTTTCAGACTACAAGAGTTAGATTTGTTTTTGACGATGAGGCTCTGGAAGTAAAAGTAGGAGAAGAGCTTGAGAGTTCAGGTGAAAATGTCTT…
432	843	2	586	CACGAGGGTCATCGGAAAAAAAGGATACGACGGAGCCAAGGCGGATCTCTGGTCCTGCGGCGTCATCCTCTACGTGCTTCTCGCCGGGTTTTTGCCGTTCCAAGACGACAATCTCGTGGCCATGTACCGGAAGATTTACAGAGGAGATTTCAAATGCCCACCGTGGTTCTCGTCTGAGGCCCGGAGACTCGTGACGAAGCTTCTCGACCCGAACCCGAGTACCCGAATCACCATTTCCAAGGTCATGGACTCCTCCTGGTTCAAGAAATCGATTCCCAAAGTCGTACTGACGAAACAGGCACGAGAGTTCGACGAGCCGAGCGACAAGATCACGGCGAGGCAGACGGAGACGCTGAACGCGTTTCACATAATCTCGTTGTCGGAGGGGTTTGATCTGTC…
433	663	2	646	TTTTTTTTGCAATGATGATTTTGATGTACCAAATCTATAAACTGTCAAAACAAGTTGATCACAATCAGTTCTTTAACTGGGCCAAGTCACTCGGAATATAAATCTTACAACTCTCAAAACAGCCTTCTCTGCTCTTGTCCATCTACAGGCAGATGTAAAAAAACCACCACTACCGCTCACAAAGCCAGCCATGGCGCAAGGCAGCATGATCTTGTCACTAACCGCTCCTAAAAATCAAGTATTCTGTTGGCCAATGACTCTGCAAAGTTTACATTTAAAACTGACGCCTCGGCCTAGGTTCTGCCGCAGACACTCGGATAGATCTTCCATTTAAGTCAACTCCATCCAATGATTCAATGGCACTGTTCATTTCATCAGCAGTATCATAAGTTACAAAAC…
434	642	2	645	TCGAATTCCGTGGCTAGCAACGAGTCCTCTTCTGCATCTTCCTTCCTTCCTTCCTTCCTTCCAAAGAGGCAATGGCAATGGCTAAGCTTGTCTGCTTTCTGCTGCTAGCACTCCTTGGGATTTCCATGGCTGCAACCCAGGTTATGGCAAAAGAACAAGCCCGGAATCAATTGGACAGTGGAGGATATGGTCCTGGGAGTCTCAAGAGCTACCAATGCCCATCACAATGCACAAGGAGATGTAGCCAGACACAATACCACAAGCCATGCATGTTCTTCTGCCAGAAATGCTGTGCCAAGTGCCTCTGCGTTCCTCCTGGCTTCTACGGCAACAAAGCTGTGTGCCCTTGCTACAACAACTGGAAGACCCAGCAAGGAGGACCAAAATGCCCTTGATCAA…
435	715	2	656	ATATGATAAAACCAGGCACAATACAACTCATGACCGTGCTCGGTCTTCAAACATTGTGCTTTAAACCTCTGTCACACCAGCCTAAGTTAAAACGTTTAACGTTACAGCATAAGTAAACAAAATACCATTTTAACTTCTGATAGTGTACAATCCGTCGCAAAATAAAGCCACGAGAACTGCACAAATTAGTCAATCGACAACAGAAAAACCAATCCACATCATTTGCACAGGATGGCAAGCAACCCTCATATCAAGTCCGCGACATTCATCGGCATTTCGTCAATCTGAGTACTGTAATACTGCTCAATGTCTCTTAGAATCTTAATATCATCACTTTTGACAAAGTTTATTGCCACACCCTTGCGCCCGAAACGGCCAGAACGACCAATTCGATGAATG…
436	780	2	665	GAGCATATTAAAACCGTACCAGGACTTCCGAGGGTGCGGACACACGGATGAATAAGAACACAATATATATGGGATATTCAAACTAAAACCAAAAGAACAGGGTTCCAATCAAAGCAGGGGCAGTGCTGAGTTTCAGACACTGCAAATCGAATTTGGGGTCTTCCGTAT----TCCCAACA-A-TC-CAACAAAAATACACAAAAGATGAGCCCGGCAAGACCCAGCATTCTTTTAAAGA-A-CA--ACACTACGTCCTATTGGCCGTAGTACGATGGTGAGGCACCAGGAGGCCGAACCCCGGGAGATGAAGCACCACCACCAGGTCGCGCATTGGGTGGAACCCCTGGCTGAGGCATTCCCCAGGAACCCATACCCGAAGAAGTTGGACCTGATTGGA…
437	772	2	538	CACGAGGGTCGAAACAAACACTTTCCCTCCTAAACGCATCGTTTTCGTTTCCCCAGAAAACTCAGAGAGAATGGAAACCACGAAAGTCACCAAGGGCGCCGGCGGAAGAAGAGGCGGAGAGAGGAAGAAGTCGGTGTCTAAGTCAGTAAAAGCCGGCCTGCAATTCCCCGTCGGTCGTATCGCCCGTTTCCTGAAAAAGGGCCGCTACGCCCAGCGCACCGGTACCGGCGCTCCCATTTACCTCGCCGCCGTCCTCGAATACCTCGCAGCCGAGGTGCTGGAATTGGCGGGAAACGCGGCGCGTGACAACAAAAAGACTCGGATCAACCCGAGGCACGTGCTCTTGGCCGTGAGAAACGACGAGGAGCTTGGAAAGCTCCTTGCCGGAGTGACCATCGC…
438	717	2	672	CGAATTCCGTTGCTGTAGGGCGAAACAATTTTGTTTTCTGAAA-AAAAA-AATCCACAGATCTAAGAACCAAAGCCATTGCTCCTGATCAAATCCCCAGCGTGCTGCTCCCGTTCGTCGATCTGAATCTGAGTAATTTTCGGATTCGTTTCCTTTTAAAGAAGCAGCATTCATGTCGAGGAGGGCGGTGGGATCCACGCGCCGCAATGGGAGCTTTCCGTTTTCCGGAGCCTTCAATTCTAAATCGAAGTCGTCGCCTTTGTTACCCATTGGCCTTGTAGTTGTGGGAGCCATTCTTCTAATCGGCTATGTTTATAAGGGATCAGGTGTCCTCGGGGGTGCCAAAATAGTTAGTAGGATTGATGGTGACTTCTCATGCACGCTAGAAGTTCATAGAGCA…
439	723	2	702	GAATTCCGTCGCGGGGGCAACAACAAATCTCATGTCCGAAACGTTGTAATGTAAATGTAGCTTCATCGATCTAGTTTGCAGCTGCAGCAGGAACCCAATCGATTCGATTTCCGTCCCAAAATCTCTAACCAAGTTCCACAGCTGAACCACCAACAGCTTCTTGCATTCGGATTTTGGGTTTTCGGGTGTGATGGAAAATTTCAGCGCCGAAGATCTGTCGACGATCGGAGGAATCGCAACCGTGTCGCTTCTGCATTCCTTCATACCCACGCATTGGCTCCCGTTCTCCATCGTCGGCCGAGCCCAGAAATGGACTCTCTCCCGCACCCTCTTCGTCACTGCATTTGGAGCAGTCTTGCATGTAATATCCACTGCAATATTAGGTATAACAGCGGTCAC…
440	994	2	550	TCACGAGGGCAAGGCAGATTTCTGGAGAGAGAGAAGGAGAGACTTCCTCACTTTCGCTCTCCTACTCCTCCTCCGACGGCCTCCACGGCTGTCCCTATAAGAGCCAACGGCAGCAGCCAATCTTCCTTTCTTTTCGAACCCTAGAAGAAAAGTTACCACATTTCCCCCAATTTAATAATTTTAATCAAGTTTTTCCCTTAATTTAATCATGGTTTATTATATAAACCCACCTCACATTTCCCCAAATTTGCAGCTTCCGAAGTTTTTGTTACTGGGAGGCAGCCAAGCCAAGTAAGCAAGACATCTTCCTCTAATCCTCCTCCAAAGGAAGAGTCTTGCACACAGATGCAATAAAACCCCAACAACAAACAAACCATCCAAATCCAACCCCCCTCATTA…
441	918	2	562	CACGAGGGTTGAAGAAATACGTGACAGTGCTCGTAACTGTTCTACATAGGTTGATTTCAAGTTGAAAGATGTTAACTCAGACAAATAATCACGATACTACAGGTTTATTTTTCGGACTACTATTTTTCAAAAGAAATACCGACACCTTGCTTGATTTGTTTACATATTACAATCCTTCTAAGTTCTAAAAAAAGGTGGCAGTGTGCAAACATACCGTGTAAGATTGCAGCAAAGGTTGGAGTAGCACACTAGATCTGTGTTTCTACTGGTATGGGGCAAACAAGACCGATGAGTTGTGGCCACCGAACCCAAATGAGTTAGACAATGCCACCTTAACGTCCAGCCTCTCTTTCTTTGGACCCACTAGTAGTTTTGTATCCACTCCCTCATCTGGGTTTT…
442	733	2	551	CACGAGGCAGAAGTACAACTACTACTGTTCATTTGAATTTCATCATCCCAAAAATGGAGCAAACTTTCATCATGATCAAGCCTGATGGTGTCCAAAGGGGCCTGGTTGGTGACATCATTAGCAGGTTTGAGAAGAAGGGCTTCTATTTGAAAGGTATGAAGTTCATCAATGTGGATCGTCCTTTTGCTGAGAAGCACTACGAGGACTTGTCTGCAAAGCCCTTCTTCAGTGGATTGGTTGATTACATTATCTCTGGTCCCGTCGCTGCGATGATCTGGGAGGGTAAGAATGTTATTCTTACCGGCCGAAAGATCATTGGTGCCACCAACCCAGCAGAATCTGCCCCCGGAACCATCCGTGGTGATTATGCAATTGAGATTGGCAGGAACATCATTCATG…
443	681	2	639	CACGAGGGCCAGTCGCCGATTCTCTTTCTCGCTCTCTCTCCCTCCCTCTCTCCCTCTGCGAATTAGGGTTTTTCTTCGTCTTCAGCAAAACATGGCGGATGTGGAGGCTGACGTTGCGGCGGCAGGAGTCCCAAAGAAGAGGACGTTCAAGAAGTTCAGCTTCAGAGGCGTAGATTTGGATGCGCTTCTCGATATGTCGACTGATGAGCTTGTCAAGCTCTTCCCTGCCAGGGCTCGCAGAAGGTTCCAGAGAGGTTTGAAGAGAAAGCCAATGGCTTTGATCAAGAAGCTTCGCAAAGCTAAAAGGGAGGCCCCACCTGGTGAGAAACCGGAGCCAGTTAGAACTCACCTCAGGAACATGATCATCGTACCTGAAATGATTGGTAGCATCATTGGTGT…
444	824	2	648	CACGAGGTAATCCTTCAATCTGATCAAACTCAGATAAGAAATTCCTCTTCCAATATAATTGTGGTCAGAAATTACAAATTTGCAGGAAAAATTACCACACAACTACTGAGTCGAAATGTTCCTCCTACACACCACTCTCTATTTGATATATTGGGAGACCCACTTGAAGCCATCCCCGTAACCCATCTTGCGCACGATACTGCACATGAAAACCTCGAGAGGGCGAACAGTGGAGTCTGTAAGATTCACCTTCCCCTTGCCAGTTGTGAAATTGGTCAGTCCTAGATAATATCGCAGTTCATCTTCTGAAGCAGCATAAGGGATGTCAATCTTGTTGCCCAACACCAGAAATGGAACAGTTGCGAGGCTCTCATCTGAAAGGAGAGCATCCAGCTCCTT…
445	847	2	622	CACGAGGAGTCTGCCTTTCATTACTGCGACTGCTGATGGGCCGAAGCACATTGAGACAACCCTTACAAGGGCAAAGTTTGAGGAGTTGTGCTCAGATCTGCTTGACAGGCTTAGAACACCGGTCGAAAACTCCTTGAGGGATGCAAAGCTTGCCTGGAAAGATATAGATGAGGTGATACTTGTTGGTGGTTCAACACGTATACCAGCTGTACAGGAGCTTGTAAGGAAGGTGAGAGGGAAGGAACCAAATGTTACAGTTAATCCTGATGAAGTTGTTGCCCTAGGAGCTGCAGTTCAGGCTGGTGTATTAGCCGGAGATGTCAGTGACATTGTGCTTTTGGATGTGACACCACTGTCACTGGGTTTGGAGACCCTTGGTGGTGTCATGACTAAGATCAT…
446	600	2	617	TCCAAATCATGCACTGTTCGAACTCAAAAGGCCAAACCACAAGCACCCTTTATTTAATTTTTCTCCATATCCCATATTTTTTTCTTGCTAATTCACAACATCAAGTCCTCTAATTAAAATTCTAAATAGCAAGCAATAGGGCTGGCAAGGAGCGGTGGAACAGGTCATTCGGCATGCTCTCCCACACAGTGAAGCTCTCCCACCCCTCCAGCTTCAGATCCCTCACAGTCAGCCACGTGTTAAAATACTCCCTGAACTGCGTAATCAACCCATCTTTGAGGGTCCACGCATGGACCCAGTAGGCCTTGGCCCCTTCCCATCCCTCGGCAATGATCACACCATCTCCAATCTCTGTGATGCTTCTGGGCTCGAACCTGAAGTCAGTGTGGCTGGACTTCC…
447	875	2	649	GAATTCCGTTGCTGTCGATGAAAACCTCGCTGAGATGTATGTCGGCGATGATGTGTCTCCAGACTTTTACGGGTGGGTGTTCCCGAAATGTGACCATGTAGCAGTTGGTACCGGCACTGTGACACACAAAGGAGACATCAAGAAATTCCAACTAGCAACAAGAAACAGAGCCAAGGACAAGATTCTAGGCGGCAAAATTCTCCGGGTGGAGGCGCATCCAATTCGAGAACACCCCCGGCCACGAAGGTTGGCGGGCAGAGTAGCACTCGTTGGTGATGCAGCAGGGTACGTAACAAAGTGTTCTGGTGAAGGCATCTACTTTGCAGCAAAGAGTGGCAGGATGTGTGCCGAGGCGATAGTTGAGGGGTCGGAGAATGGGAAGAGGATGGTGAATGAGGC…
448	853	2	607	CACGAGGAGAAGACCAGGTGCCTCTCATCATCATCCAGACCCCTGATGGCCAAAAGTTTTTGAAACCAAATTTGCAGCCAGATCACATCACATCATGGGTGAAGGAATACAAGGATGGGAAAGTATCACCATACAAGAAATCTGAACCTATTCCCGAGCCAAACAATGAGCCTGTCAAGGTCGTAGTCGCTGACAACATCCAGGAGTACATCAAGTCCGGGAAAAATGTGTTGCTGGAGTTCTATGCTCCTTGGTGTGGACACTGCAAGAAGCTTGCTCCAATTTTGGATGAAGTTGCAGTCTCATACGAAAAGGATTCCGATGTCATTATTGCAAAATTTGATGCCACTTCAAATGATGTGACCAAGTGACTTCGATGTCAAATACTACCCAACTCTG…
449	534	2	498	CACGAGGGTGAAAATTCCAATAACCTCAACAGCAATAAAGCAAACACTTTAAGCAGT---AGCA-TCA--AAGTAGCACAAAAACTGGA-AAAAAAAAATACTAAGACAACGCAGTAACATCCATTTCTTACTTTTAACCAAAATTAGATCACTCGAGCACGGATCTATGCTGCTACGGATGGCTTTGAAGCTGCAGACAGCCTGGACCTCTTCTTGGCTAAGCTTTCACTTCGCCGATCCCTCTGCTCCTTCAACCTTGATGCAAGGAGCTTCTGGTACTCAGCAGCCTCAGACTTGGCCTTTGCAACCCTCTTCTTCTTGTCAGCAATTCTAGCTCTCTTCCTTTGCAGGGTCAACGGGGTGACCAATCTCTGGATCTTGGGAGCCTTGCTGACTTC…
450	1091	2	622	CACGAGGACCAAAGGAAATCCAATGTGGAATCAGTTATCTGTACCATCTGGCACTCTTTATGCCTGGGACCCAAAATCAACTTATATACATGAACCGCCGTATTTTAAGGATATGACCATGTCTCCCCCGGGCGCTCATGGAGTGAAGAATGCTTACTGTTTGCTCAACTTTGGAGATAGTATTACAACCGATCACATCTCACCAGCTGGTAGCATTCACAAAGACAGCCCAGCAGCCAAATACCTACTGGAACGTGGCGTTGATAGAAGAGACTTTAACTCCTATGGAAGTCGCCGTGGTAATGATGAGGTTATGGCAAGAGGCACTTTTGCAAATATTCGGCTGGTCAATAAGTTTTTGAAAGGAGAAGTTGGTCCCAAAACAATCCACATTCCCAC…
451	1056	2	610	CGAATTCCGTTGCTGTCGATTAGCCATGGCTGGGATCACCACCAGCTTCGCATCGCAGCCCATGCTGTCATCCCGAACCACCACTTCCAAAACGACGCCGTCTCCGCTCTCACTTTCCTCCGCCGACTCCAAACACTTCGGCGGCCTCCTCCGTTTCAACAGCTCCTGTTTCATAAATTCAAGCTCTTTCAGCTCCTTCTCATCCACCAGCAGCCGAATCACCGCCCGTTTCGGCGCCGGGCCCCGATACAACAACTCCAGCAATGACTCCCGGCGCTCACGGAAAGGCGACTCCTCCGACGAGGACGAGGCCCTCGATATCTCCAGTGTCAAGTCGGATACTGTGCGGCTAATCGACGCCAAGCAGAACATGGTTGGAGTGGTGAGTAAAAGTGAGGC…
452	1288	2	709	TGTGGCTGACGCCCTCAGTTTCCTGCACTCCAAGCAATTATCCCACAAGAACTTGAAGACAACTAGTGTCTTTCTTGACGTCAGTTTCCGGGCTGTTTTAGGCGATTTCGGGTTTGTGCTAAGTGGTGCAGAATCAAGAAGGTTTGAGTCCGCAGTGAGCCAAAGTGCGGATGTTTTCGAGTTTGGTCTGTTTGTGTTGGAAGTGGTCGGTGGGAGGCCGCGATTGGAGGCGGATTCGGGGCCATTGGAGGAGAGGGATCTGTTGGATTTTGCATGGAGAATGCATGAGATTGATGAGATGGTGAGGGTAGTGGATAAGAGGATGGGCACTGTGATAAATTTGGAGCAAGCAATTAGGGTTATGCAAATAGGGTTGCTCTGCACTCTGAATGCGACCAA…
453	369	2	229	CACGAGGGTTTTGCCGGGCTCAGCAACGAGGATGGTCCCCTAGGATTGTTCGTTTTATGGGGTTTTTGCCGTATGTGAAGATTGAAAAACCAAAAACCCAATGAGAGGTTGAAAGCAAAAGGCAGGGGTATAGTTTCTGTAAGATTTCTTCGCAGGTGTGGAACGCAACCAGACAGCCGGACAATCATTTTCTTTCACTCTCTAGATTGGACCGAGAAGAAGGTTGGTTTTTATTGTTTTAGAGTGGATCTTGTCTTAACATTCGTTGTAAAAGTAGGACATGTAACATATCTATAATCTCTTTTCTGTTGCATTGGCCGATATAACTTAATTTTCCTTTTGTTCGTTTTTTCTGGAAGTGCAACTCTG
454	645	2	688	CACGAGGCAAAGGTTTAGCTGAACATGGGGAAATCAAGAGCTGCTGCTCCCAAAAAAGCCGATGCGAAGTTGAAGACCAAAAGCTCTGGCGCGAGCAAGAAGGCTGCAAAGGATCCGAACAAGCCTAAGAGGCCTGCGAGTGCCTTCTTCGTTTTCATGGAGGATTTCAGAGTGAAATTCAAGAAGGATCATCCTAATAACAAATCTGTGGCCGCTGTCGGTAAAGCTGGTGGTGATAAATGGAAATCACTTTCAGAGGCCGAGAAAGCTCCCTACATTGCCAAGGCAGAAAAGAGGAAGGCTGAGTACACCAAGACCATGAATGCTTACAACAAGCGCATAGCTGAGGGAGGTAACGGAGCGGATGATGAAGAGTCCGATAAGTCCAAGTCTGAGGTG…
455	733	2	696	CACGAGGCCCATCCAGAAAAACTGAAGTTTGGTGCACCCGCCGTTGCTGCCGTCGGGACTAGACCCGCTAGATGCTACCGCCAGATCAAGAACAAGCCCTACCCGAAATCCCGCTTCTGCCGCGGTGTGCCAGACCCGAAGATCCGAATCTATGACGTCGGCATGAAGAAGAAGGGCGTCGACGAGTTCCCCTTCTGCATCCACCTCGTCTCCTGGGAGAAGGAAAACGTTTCCAGCGAGGCTCTCGAGGCGGCGCGAATTGCCTGCAACAAGTACATGACCAAGTTCGCCGGCAAGGATACCTTCCACCTGAGGGTTAGGGTTCACCCCTTCCATGTCCTCCGAATCAACAAGATGCTTTCGTGCGCCGGAGCCGATAGGCTTCAGACTGGTATGCGT…
456	1223	2	664	CACGAGGATTAATTGCTTCTTAATGTGCCCTTGTATATATGAAACTTATAATACAACAGTTTTGCGATGTCGCGGGGTGATACGTAATACATGAATTTGCTCTGAGTCGAGCGTCTGTCTAACTAAGCGACATATAGCTCAGCCTTTCCATCAATAAAGAGGCTCATGAACTCTTCACCGTCAACAGTTTCCTTCTCTATGAGGAGCTGGGCAAGCGTGTGGAGGATATCGATGTGAGTTGTGACGATATCCTTGGCCCTTGAATAAGCTGTCTCTACCAATTCCCTTACCTCTGCATCCACCACATCAGCAGTTGCCATGGAGTAGTCTTTTTGGGACGACATCTGCAAATTCAAACATATAGTTTCTATCACTTCTCTTGTATGATTGTATCCCATA…
457	641	2	498	GCACGAGGGCATTTCGGCGCGATTTTTATATACTTTTTCAACTTTTCGGGTTCCGGATCGGGTTTGGAGATCATGCCCGATGAGAAGGAACACTCCGGATCGACGGTGGAGGATGAGCCATCGCTGTTGGAGAACATGGGCGACAAGATCCACGGCGGTGATCACCATTCGTCCTCGTCCTCTTCTTCCGACTCGGATAACGAGAAATCGGAGAAGAAGACCGAGTCGGTGAAGGCCAGGGTTTTCCGGATTTTCGGCCGTGAGAGGCCGGTTCACCATGTGCTCGGCGGTGGAAAGTCTGCTGATGTGTTCTTGTGGAGAAACAAGACGGTTTCCGCTGGAGTTCTCAGCGGAGCCACCGTCATCTGGGCCCTCTTCGAGTTGCTTCAGTACCACCTG…
458	600	2	588	CACGAGGATTCGTATTTTGCATCACATTTTGGGTGGTGCTCTCAACCCGAATGCTGCATACCTCACGAGTCGAGGCATGAAGACCTTGCATCTTCGTGTACAGCAACAGAATTCAACAGCATTGAGGATGGCCAAAATTTTAGAGGCGCATCCTAAGGTGGCGCATGTCTATTATCCTGGCTTGCCTAGTCATCCTGAACATCAGCTTGCCAAGAGGCAGATGACTGGTTTCGGTGGTGTTGTCAGTTTTGAGATTGATGGAGACTTGACGAGAACCATTAATTTCGTGGATGCACTGAAAATCCCATATATTGCCCCATCCTTTGGTGGCTGTGAGAGCATTGTGGATCAGCCAGCCATAATGTCTTACTGGGATCTCAGCCAGTCAGATAGGATCAA…
459	819	2	653	CACGAGGCTCTTATTCCGTCTACTTGGAGATACAAGACAAATAGCTGGAATAAGAGTATAAGAAACCCTATTGAACTTAAACCCACATGGCAAAGTGTTTAGACACAGAAAAGATAGACCAAAGAAAACCCAATTGCCACCATCATTCCTCAAACTCGTGCATGTGATCAAGAAGATAGTTGGCCGCCAGCTCCTCGTTCTTGTTGCATGCAAAGTATACCTCCAGCACTAGTGCCCGATCGAAACCCATAGCTTCAAGGCGTTCAATGGCCTCTCGCTCTTCAGGGGTGACGGTCACAGCCTGCGGCACTGCTGCCCCCAACTGCTCCAATAGGTTCCCTTCACCCCCTTCAACGGGTTCATTAATCAAGCGTAAGAAGTCAGCTTGATGAGCTTTTT…
460	927	2	663	CACGAGGCTACAGTACACTAATATTCCCAGTGAACCTCCTCTTGTAATAGAATCCAATCAGCCGGATCGTTCTTGGCCATTACATGGAGAAGTTGATATCCGTGATCTTCAGGTTCGCTATGCTCCACACATGCCACTTGTGTTGCGGGGTCTCACATGTACCTTTCCTGGGGGAATGAAAACTGGGATTGTGGGGAGAACTGGCAGTGGCAAATCAACTCTCATACAGACCCTTTTCCGGATTGTGAATCCTTCTGCCGGCCAGATTTTGATAGATGGTATTGATATCTGTTCAATCACAATGCATGATTTGAGGTCTAGGCTGAGTATTATCCCTCAGGACCCAACCATGTTTGAAGGGACTGTAAGAAGCAATCTGGACCCGCTTGAAGAGTACAC…
461	590	2	581	CAGCAGGTTTTTTTTATTTTTTATTCTTCCAATCGCATTCTTGTCACTTGTTGCATTATTGAATTTTGTTACTATTCAAATTGCATGATATTCAACTATATTACAAAGGAACGAATGGACAGTTGAGAACATCTGAAATTACATTGTACATGCAAATTTTT-CTTTCCTGGCTTCCTCTACGAGATGGACAAAGGATTCAAACTAAACTAGTACTTCCTCTTCCTTATTTTGAAGCTCATCGATCGGATGACATTATCATCAGCCTTCAGATTTGCTTCAAGAACTTCGAGAGATTCAGGTTTTGTGAAGTAGGTAAAGAGGAGGTAGATACCATCCAGGTAAGTGTTAGACTCTCCGGCTTTGTTTTTTTTCTGGATGCCATAGGCTAGTGGAATTAC…
462	683	2	611	TTACGAGGGTTCATCAGTTGGTAGAGCCAGAGGCCCTTCTGTGATTTCCATAATACTTGTTCTTGGGCAGCTGATGGCCAGCTTCGAAACAACAGGCGCCCAAATTGGTGTATGTTATGGAATGAATGGAGACTTACCACCCCAAGCAGAAGTTATTGCTCTCTACAAGCAAAATAACATCCGAAGAATGCGACTATATGATCCGAACCCAGCAGCTCTAGCAGCCCTCAGAGGCTCTGACATTGAGCTCATGTTAGGCATACCAAACGATCAACTTCAAAACATTGCTTCAAGCCAAGCCAATGCAAATACATGGGTCCAAAACAATGTCAGAAACTATGCCAATGTAAGATTCAAATACATTGCCGTAGGAAACGAAATCAAGCCCTCGGACTCGTC…
463	1064	2	610	CACGAGGTGTTACTCTCTTCCGTTCTCGACTGGGCGTTCCGATTTTCCTGAAGGATGGATCAGTCCATACAGAATGACCTTAATGCCCCTCACTCCATGGGCACCACCATTATCGGCGTCACCTACAATGGCGGCGTCGTCCTCGGCGCCGATTCCCGAACCAGCACCGGTGTTTATGTTGCGAACCGAGCATCCGATAAGATCACTCAGCTCACTGATAATGTCTACTTGTGTCGCTCCGGATCGGCTGCTGATTCTCAAATTGTGTCTGATTACGTGCGTCACTTTCTTCATCAGCACACGATACAGCTGGGCCAGCCTGCAACAGTCAAGGTTGCTGCAAACCTGATCAGGTTGTTCTCATACAATAACAAGAATATGCTACAAACTGGCTTGATT…
464	795	2	682	CACGAGGCTAGAATCCATTTTTTCTGCTGCTCTGCAACTGTTAGTGGAAAGGGTGAACATGGCTAACAATGATGCAGAAGGGAGTGGAAAGAAGTCGGGGTCTTCTCACGTTAAACTTCATGAAAGGACGCTTTCTTCAATGTCAAGGAGATCTGTTGCTGCTCATCCCTGGCATGACTTAGAGATTGGACCTGGTGCACCAGCAGTTTTCAACTGTGTTGTTGAAATTGGCAAAGGCAGCAAGGTTAAGTATGAGCTCGACAAGACAACTGGCCTTATAGTAGTTGACCGTGTGCTTTACTCATCGGTTGTTTACCCGCACAACTATGGTTTCATCCCACGAACAATCTGTGAGGATAGTGATCCAATGGATGTCCTAGTACTGATGCAGGAGCCCGT…
465	1077	2	718	CACGAGGCTTCTCTCTGACCTTTGGCCCCAAATGCTGACCGCCACACATTCCTAGATACAAAATCCCTAACTCTGCTCCCATTTTTGGTCTCCCCAAATGCTTGAATATCTCAAAAGATAGCATTTTTTATTCGTTTTATTAAATCCAAATTCTGTGTTTTGATTTTCTCTATATTTTAGGATAGCCCAGTAATAGTTTCTTTTTGTTGCCCCCATTTTTATATTGGGTTCTTCACAATCCGGCCATGGAAGCTGGGATTTTGTTGCCTCCGCCGACCTCCTCCTCCCCTCTATCACCTCCTACATCGTCTGTGATTCTAACCCAGGACGAGTTGAAGAAAATCGCCGCCTACAAGGCCGTCGAGTATGTTGAGTCCGGCATGGTCCTCGGTCTCGGCA…
466	670	2	531	CACGAGGGAAGATACAGTCGATATCATCTGAAGATACAGATCCATACTTCACTCAAGTTTATCAAAATGTGCTACAAAAGAGAATTGCTGAGTATAACACAAAGCAGCTCAAAACTCATATTTTTGTTTACATGAAATCTTAGGCCAAGTTTCCGCCACTCTGCTGCCACAGATTGATGATATCGGTAGCCTGATTGAGAAGGATAATCATCTGCTTCTGAGAAATCCAAGGTTTGCTCTCGAGCAAGACCTTGAGCTCCTCCCACGCATCTTTCCTCGGCCAGAAGTAATAGGGGCTGAGAGGGATGGAGCCGTGACCAGGTATCATCTGGTCGAGTGCAATGCCGA-TGTTCTTTTCCATCCAAATAAACTTCAATACGAGCCTCGGTTTCTCAAAT…
467	1035	2	655	CACGAGGTTTTTTTTTTGATAACCAAATCATATATGGCTTCAGCTAATGTTGACATCAATTATCAATAAAGTAACAGAGTGAGGCAGTATTATCTCAATTATGACTAGGAACTACGAGCTAGCAAGGAGGACTGACTAAAGAGCAGCTGAGCGATGGCATTTGGTTGGTGGCAAACTGGAGTCTGGAGTCTGGAGGAGTTAGTGAAATGCCCGGTCAGTGGTCATACTTATTCATACCCTGAGTATCTGAAGCTTTGTAGAGAAGGCAATTGCAACCCAATCAGGTTGGGAAGAGGACCACTGCAGCTGCTCGATTTCAGCCCCAGCCGTGTAGGCCAGAATGGGATCGAGGCCACCCTCCACCGGCTGGCCCATGGAGGGCAGGTCCCAAATGAGGGC…
468	1025	2	572	CACGAGGCAGCAGCGTCCGTCCTCTGGTACCATCTGGTTCACACACGCAGCGGAGCAGATACTATTACAAAAACTCTTCCTTTTTCGAAAAGCCATGGCCTTTCTTCTTCTCTGCCTTTGACTCTTACCATTTATCGGTTTTTTTTCTTTCAAAAAGCTCAGTACTTTTCTCTTTTTTTTTTTCAAGTAATTTAATTAAATGGCTGATGTTTTGAGATCACCATTCCATTCACTTCGTTTCTCTTCGTCTCTGCTCACCTCGTTCGCCTCCTCTTTCAATTCTCTGCAACCGGGCCTCCCAGCCAATCAAAACCCGTACAGGAGGGTTTATCCCCTTTCGTATTCGTCTGTCGCTCCCTTTGCTTTCAGAACCAGAAAGCAGTTGGTTAGTTTCAAGGT…
469	520	2	461	CACGAAGGTTTGTTTACTTCTTGCTTGACAAACGAGTCGTGATTAAATCATTGACATCATTTAGTACTAGCAGCCACATGTGTGTTGCTTATTTAGCGCAAGCTATGCAACTCACGTAAACCTAATTTCGCTTCAACATGAATGAAACAACAATGTAATTGCAACAATGAACGAAAATAACAGAAGAAAACGATTTAACTCGATTTTTTCCACGGATTCTCCCCGTAGTAGTATGCACTGCCAACCATAAGAGCCACTGTGGCACCCTGGACGACGACACGAGCTCTCATTAGCTTCTGGCCTAACTGAGAATTGCCTTGCCTGAAACTGATTAAGCCGGCGGTGAGCACGCCAGCAGTCAACATAGCCCCAACTGGTACCCAAGGGTTCCGGACCCGC…
470	801	2	596	CACGAGGCGATGGAACGTTCAGCTTCTCGGCTAGTGCCGGTGCGGAGAATCACCAGTATGAACTCAAAGTGGATCTTTTTGATAAGGTTAATGTGGAGGAAAGCAAAATAAATGTTGGCGTGAGGAGTATCTTCTGTATTGTGGAGAAGGCGGAGCCAGAATGGTGGCCTAAGCTGTTGCGCGGAGATGGAAAGACACCGCATTATGTCAAAGTAGATTGGGACAAATGGGTGCGAGGGGACGATGATACTGCCGCAGGATCAGGTCCCGGTGACATGGATTTGGGAGGGATGGATTTCTCGAAATTCGGTGGCATGGGCGGCATGGGAGGCGACGATATGGGAGGAATGGGTGACTTTGATGATAGTGATGAAGATCTAGATCTCTCAAAGGCAGAAG…
471	1218	2	638	CACGAGGAAATGAAGTTGATTAATATCCTTGTAGTCTCCTCTTTATGCCTCACGTTGTGTTTGAGCACTCTAGTCTCATCAAGTCTTCAACCCTACCAGGCAATATTCAACTTCGGCGACTCCCTCAGCGACACCGGAAATTTCCTTCTCTCCGGTGCCCTTGCATTTCCCGTCATCGGAAAGCTCCCTTATGGAGAGACCTTTTTTCAACACGCAACCGGTCGCTGCTCCGATGGACGGCTTGTCGTCGATTTCATTGTTGAGGCATTTGGGTTGCCACTTTTGCCACCCTACCTAGCACTGAACAAAACCCAAGATATTCAGCATGGAGTGAACTTTGCTGTTGCTGGAGCCACTGCACTTGACCCAGAATTCTTCTACCAAAGAAAAATCGGACCA…
472	711	2	592	CACGAGGTTCCTCCTTTCCCTCGCAACGCTCTCACTCGCTCTCTCTCTCCAACTCATCCCATTCCGATTTCCCAGATTCCCATTCCCGATGGCTTCCAAGTCCAAAATCCTCTTCATCGGCGGCACCGGCTACATTGGAAAGTTCATCGTCGAGGCCAGCGCCACGGGAGGGCACCCCACCTACGTTCTGGTTCGAGAAGCTACCCTCTCCAACCCGGCGAAATCCAAAGTCATCGAGAACTTCAAGGCCCTGGGCGTCAATTTCGTCCTGGGTGATCTGTACGATCACGAGAGCTTGGTGAAGGCGATCAAGCAAGTCGACGTGGTGATCTCGACGGTGGGGCATGGTCAGTTGGCTGATCAGGGAAAGATCATTGCTGCCATCAAAGAAGCAGGCAA…
473	682	2	489	CACGAGGAGCCTCTCTCTTTTCTCTGCTTTCGTCATTGACGCACGAGGCACAAGCTTTCACTCTCTGTAAATTCCAGAGATACATGCTCGTATGATGGGAAGGAGGACCTGAGGTCTTGGAGCGGATTCTTATCCAACACTTGCTTCTCAAAACGACGAATTGTCGTTGGTTAAAGTCATGGCCGAGTCTTCAAAGGAAGAGCTGCTTCAGCTCATCAGGCGCTTCGGGGCTTATCTCACTGTCAAGATGTCGAGTCTATTCCCGATCTCCCTCGACAATCTGAATTCACGTTCTATTGGGGCGATTGCGGGCTTTGCTGTCGCATTAGTTTTCACATGGAGGCTGCTGAGACCACCGAGTGGACCTCAAAGAAGGCAACCCAAGCGGCAGGCACCTGC…
474	842	2	480	TCACGAGGGAAAGGAAGGAGGTTATACACGGACGATGGTTTCGCTCTAGCTCCAGAAGAGGCTCGCCTCCAGCGTTCTCAAGTGCGGTCGCGGCAAGGTCTGGCTCGACCCCAATGAAGTCAGCGAGATCTCCGTGGCCAATTCTCGCCAAAACATAAGGAAGTTGGTCAAGGATGGTTTCATCATCAGGAAGCCGACCAAGATTCACTCTCGCTCTCGTGCACGTCGTATGAAGGAGGCTAAGAGAAAGGGACGTCACTCTGGATATGGTAAGCGCAAGGGTACCAGGGAGGCAAGGCTTCCTACCAAGATCCTATGGATGAGGAGGATGCGGGTGCTCAGGCGGTTGCTTCGCAAGTACCGTGAATCAAAGAAGAACGAGGAGCACATGTACCATGA…
475	576	2	462	CACGAGGCATGCAGCTGCTTTCAAACAAGAAGGAAAATGATGAAATATTTATCAAGCTGGGTTCGGAGAAGGATAAGCGAGGAGAGGCTGCTGAGAAAGAAGAGAGAGCCAAGAAGTCTGTTAGCATTAATGAGTTTCTGAAGCCCGCTGAAGGCGAGAGGTACTATGGTGGTCGTGGTCGAGGCCGTGGCCGTGGGCCAAGAGGTGGATACAGTGGAGGACCTGGAGGTTACTCAAGCAATGTGGCAGCTCCCTCCATTGAGGACCCCGGGCAGTTCCCATCCCTCGGTGGGAAATGAG--GTTCCCGCTTCTTCCAGCTCTATGCTTTGAATGCATTTGGGGGTTTATGTGATACCATTAGAGTGGCAGACCACCCACAGGAGAATATTAAG--CTA…
476	611	2	494	CACGAGGTTTTTTTTTTTTCAAACAACACAGAAGAACAATGCTGATATAAAATCGCAGCAAAATAAAGCAAAATCCATAAATACCCAAAATAATACAAAATCTAATCATTTTAGCTAAACATTAATCCACTAAATCCATAAAACCGTCTCATTTCATTTCAAAATTCAATGAAACTCGAAAAAACATAAAACCCAAAATCAGACAGACCCATTTACGATGCGGCGCCGTATGGAAAGGTCCTCAGAACCTGAGCTTGGTGAAGAACCACCTGTTCTTCCCGGTCTTGAACCGCTCCTCGAACCGTTTCTTGACCTCCTTCAAA-GCAGTGACCTTCTTGTCATTTGTCTGCAAGCACTCGACGTTGACGACGTCTTTGAGATCCACATCCAGGGTGTAG…
477	674	2	651	GAATTCCGGTGCTGTCGAAAATATTTCTTTTTTTGTTCTTGTTTGGAAACGAGATGGATCTTGATGAGTGGGAATACCTCCCTGACGATGCGTTTCTTGATTTCCATGAAGAGAGTGCGGACAAGAGGATTTTCTCAAGCAAGCGATACAACTCTTCTGATAATTCAAAAAGTGTTTTCAACATGAACTACTTCATAATCCCATCACCCAGTTCTAGGTCAAAAGTCATTCACGAGACACCACCACCACAACCGCCAACACCACCGCCATCGGCGTCGCCAGCTGGGATTGATTCAAGGCTTGTTCCTGTTCCAATTCAACTGGAACTACCTCCAAGCTTTTGCAAGGCCTCATCACTCCCACAAGAAGAACAAGAAGAAAAACAAGTAATCAAAGTCT…
478	824	2	636	CACGAGGCAAACATACAAAAAAAGGCAACAAAAAATGGGGGAAACGGAGGTGGAGAGAGTGCAGGCACTGGCTTTGGGCGGGTTGAACCAACTTCCGGCCAAGTTTGTTCGCCCCGCCCATGAGCAGCCTGAGAACAGCAAAGCCTTAGAGGGGGTCTCAGTGCCTGTTATCTCCCTAGCTCAGCCTCATGATGTTGTTGTGAAGCAGATGGCGGAGGCAGCCACCGAATGGGGTTTTTTTCTCATCACTGACCATGGCATACCATCGTCTTTGATCCAACGGTTGCAAAAAGTTGGTCAGGAGTTCTTCCTTCTCCCACAGGAGGAAAAGGAGGCCTATGCGAACGACCCTGCTAGTGGGAAGTTTGATGGATATGGCACTAAAATGACAAAGAACCA…
479	685	2	665	CACAAGAGGATGTTTAAGCTCTCATTTTTCTTGAGCCTTCTCTCCAATCTGAACCTGGGGTTGTGGCCACAAACTCAAAACAGTTTGGTAATATTTCCACTATCATGTAACAGCATAGAGTGTCCTATCTTCGACACAGTCGAGGTCGGGAATGGCTACGAAGTCCGTCGATACAATTCGACAGAGTGGATGTCGACTTCTCCTATTCAAGATATCTCTCTTGTCGAAGCCACCAGAACTGGCTTCTTACAGTTGTTTGACTACATTCAAGGGAAGAACAAGTACGAAGAGAAAATAGAGATGACTGCCCCAGTCCTCAGCGAAGTCTCACCAAGTGAAGGACCCCTCTGTGAGTCCTCATTTGTGGTGAGCTTCTATGTGCCAAAGAAGAACCAAGAA…
480	1156	2	630	CGAATTCCGTTGCTGTCGCGCCGGTTGCGGTGCCGTTCGGCAGAAACTACATGCCCACTTGGGCATTTGATCACATCAAGTACTTCAATGGAGGCAATGAGATCCAGTTGCATCTCGACAAGTACACAGGTACTGGCTTCCAATCGAAAGGAAATTACTTGTTCGGCCACTTCCATATGCAAATTAAGATGGTTCCTGGGGACTCTGCTGGAACTGTTACTGCATTCTATCTGTCTTCGCAAAACAACGAGCACGACGAGATCGATTTCGAGTTCTTGGGGAACAGGACAGGGCAGCCCTACATTCTGCAGACCAATGTGTTCACAGGAGGAAAGGGGGATAGAGAGCAGAGGATTTTCCTCTGGTTCGATCCCACTGCAGCTTACCACTCCTACGCTG…
481	779	2	527	GCGGACACGAAGGTGGAGAGGTCCGACGGGTTCACCTTCGGAATTGCCTTCGCCTCCAAGGAATCCTTCCAACGAAACGGCACCGTTCAGCTGTCTCCTTGCGACTCCAGACTTTCTCTCTCCTCCAATGCCCAGATCTCCGTTTTCCGACCCAAAGTTGACGAGATCTCCCTCCTCTCCGCAACTCCTCCTCCTTCAATCCGGAAACTTATGGGTTTATGGGTGCGTTTGCTGGGCGAAAATATGCTGCAAGGGCCCTTCCTACTTTTGTTGCTAATGGTACCTACACTAGAGCTAGATTTACCCTTGGGCTTGAATTCAACAAGGGCAGGGTGCACAACTTGGACTGGAAACAGATTGGGTGGTCTCAATTGAAACGAAGCTCCCACTTTGTCTGAC…
482	424	2	353	TCTCGAGGGATAACTCTATACTGTTATATATAAACAAAGTTGACACTGTCATAAGCGTACATTTCAACTTCCGTGTTGGTATTGAACACTCAAGTACAACTCTGTACCGCTGTTTTCCCTCACTTTTTATTGTCTTAAAGCATACATTTATGAAGGTGTCATCACCAATTTCCAACTCCAAGGTACAACAAAGACACTGGAATGCTAACCCCGTGTAAGTTACACCTCTCTCCCCTTGCAACCTGATGTTCTTTGCGCTCCATTACTCCTCGGCTGTCACTCTACTCACTCTAAAAACTCCCGTTACTCTTCTACAAACTCTATGCAAGAAAGAAGCTTCCAAATCCTGTGTCCCAAGTTCTAAGGAATTTATAAGATTGTACTGTATAGAGCATCAGC…
483	936	2	575	GCACGAGGTCTCTCTCTCTCTCTAGAAAAAAAAAAGACTAGAGAAAGAAACAAAACATGGGTTCTCCTGCAGTGTTTGTGCAGCTCTCAGTCCTCCTACTGAGCTGCTTCGCTGTCTTCGGTGATGTAATTACCACTTTACCCGCCATTCCTCCACACCACAGCATTCACTATTCTCACCCAGTAGCTTCCCCAACCACCACCACCACGGCCACCCACCGGCCCACGCTCCCACTCACGTCCCGGTTCAGCCTCCGAGCCACCCTCCAACCCACCATGCACCAACTCCTCACCCTCCGGCTCACAGCCCTGACCACGCACCGGTTCACCCACCTATGTACCCACCTAAGAAACCTTTCCCAAGGAGCTTTGTAGCGGTTCAAGGCGTCGTTTACTGCAA…
484	658	2	652	TACGAGGCTCTCCTATGTGAGACACCTTGTCTCCTTCCGTGAGAGCTTCTTCCTCCCCCCACCCCAGGTTTTGGTGAGGGTCTATCTCTTGCCCACCTTCTCCGGTGCCGACTCTGGCTTCGGCTGGAGTCGGTCACCCCTTCTCCCTTCCCCATCCTGTTTTCTCATCCTTTTCCCTTCTCTGCCAGTTCCTCTTTATTCTCTTCTTCTTCTTTTTGCTTCTTCCGATGCTTCTCCCTTTTCTCCCCTGCTATACTTTCTAATCTTTCTAATCTGGCCATTTCTTCCTACCCTCAGCGGCGTTCCTCCTTGTTCATCTCTGCTCTGATCTGCAGGCACTTCAAAACCACGATTTGTTGCGGTGCTTCGAGATGGTGTGTAGAGTTCCGATGGTCCCAC…
485	659	2	533	TGTGAATGCAAAATTGCTAGAGATATATTATATGCATCTATTTGTTTGGACAGCATTTCTTGGAACCCAGAATTGTATCAATTCGACTACAATTATGATCAATGTAAGGTATTAGAAAATTGCAAGCAAAACCGGTACCGCGTTATGCCGTATTGATTGTAGTTGATATACATGAGGTTAATTTATTCGTTCAGCTGACTTTAAAGTTGATTAACTCCGGCAAAAGGCAACTATATCTGTGGCAAAAGTGTCGGAAGGTCAGCAGGGATATCTTTACTTGCCTCCAAGTATTTTGTCAACAACGACGTGGTACTGTAGTTGAAGCCCTCGATGGGTTGCCCTTTTGTACGAGATGCATTGAGTTGCTTTCTAACTTGACTAGCCAATGACTGCCCAAAA…
486	773	2	574	GAATTCCGTTGCTGTCGGAAAGAAATGACGAGTACGAAATTTGTAGAAACTGCTGAAGCCCATTTCCGCCTCAACATTGATCCAAAGTATAATGACCAACAGCTAAGGGCAACTGTAAACCTGCCCAAGGGAACTGGACAGACTGTTAAAGTGGCTGTTCTTACTCAAGGTGAAAGGTTTGACGAGGCAAAAAATGCTGGAGCAGATTTGGTTGGTGGAGATGATTTGATACAACAGATAAAAGAAGGATTCATGGAATTTGACAAGCTAATTGCTTCACCGGATATGATGCCTAAGGTTGCTAGCCTAGGAAAGATTCTAGGACCACGAGGGCTAGGGCCAAACCCGAAAGCTGGTACTGTCACGCCTAATATTCCACAGGCCATAGCAGAATTCAAG…
487	629	2	629	CGAATTCCGTTGCTGTCGGAGAAAGATAGAGACAGAAAACAAGAAAACATAACTGCAGCAGAAGAAGAAAGAAGAAGAAGAAGAAGAAGAAAACCGAGTTAGGTTTCGAAATGTCTATGACGACTAAACCTCATTTCCAAGCAGAGCAAGATGA-GAAGTAAAACAGGAGGGAAATAAGTACATCTTCAGACCACGGGGACTTAACATTGTATGGGGCAATGATGAACGCTACTGGAAGTTACCTAAGAAGCAATCTAAGGATGAACCTACTGAACCTGCGGAGCTGATACAGGTTTCTTGGTTGGAAGTAACCGGATCATATAGTTTATCAACTGCAAAAAAATACGAAATTAGTTTCGACGTAGAACTGGCACCTGATGCATTTGGTTGGAGAGACA…
488	709	2	588	CACGAGGCTATAATTCATTAGTTAGTTGTAATGTTGAGATGAATGCATGTGGTGGAAGAACGTTACAAAAGAAAAAGGGCTTGATAATTAGTACTTAAGCAACGCAATGAGGTACCAACCACTTCCCGGACAACCTCCGCCTCCGCCTCCGCCAGAGTACGGGCAGCCGCCACCTCCACCTCCACCTCCACCAC-ACTA-GAGC-ACGCGCCACCACCACCTCCACCAGAGTACGTGCCACCGCCGCCACCTCCACTGGAGTACGGGCGACCACCACCTCCCCCAGCGTATGCGCCACCGCCGCCACCACCAGACTACCCTCCCCCTCGTCCTCCTCCTGGCCCTCCACCACCTGGCTATCAGGGTTACTTTTATCCTCCGCCGCCGCCAACCCCGACC…
489	751	2	592	TTGGGAGAAGGAGAGATGTCGGACGAGGAGCACCAGTTCGAATCCAAGGCCGACGCCGGAGCATCCAAGACCTACCCCCAGCAGGCTGGTACCATCCGCAAGAATGGCTACATCGTCATCAAGGCCAGGCCTTGCAAGGTTGTTGAAGTCTCCACTTCCAAAACCGGAAAGCACGGTCACGCTAAGTGTCACTTTGTGGCAATTGATATTTCGAATGCCGTTACGCTCGAAGATATTGTTCCTTCGTCCCACAATTGTGATGTTCCCCATGTCAACCGTACTGACTATCAGCTGATTGATATCTCTGAGGATGGCTTTGTGAGTCTCTTGACTGAAAATGGAAACACGAAGGATGATCTGAGGCTGCCCACTGATGACAGTCTGCTTACCCAGATCAAG…
490	552	2	512	GAAATCAAAGGGGTATGCACTTCTCTGTGTGGGCTATCCATCATCTGACCTTGAAGTAGAAACGCAAGACGAGGATGAGGTATATTGGCTTCAATTTGGCAGCTCGATTGCCCGGGGACCAATTGATAGAGATGATTATGCATTGGAGTTAGCTATGGGGGATGAATAAGCAAGGCAGAGTATTCATTTTGGAGTCGGGATCTATTGATTAATACATACATGTGTTGTATTTTCTTTGCCTCCCGGGAATGGTACTCGTCCATCTTCACTTCCCTTGATTTATGTATCATTTTCACCGACTGTAGATCCAAATCTAAGGATGATCGTCGTGCAGGTAATGTTCTCACATACATGCTTTGTTGTTGTCATGGTTTTTTAACTTGAATCGAACAAGGCCCT…
491	792	2	509	GAACAACCTTTGTACTTGACCTTATTTCTTCTAACATGACGCAGCTAGCCCCAATCAAAGAAGTAATGCATTCAAGAAGCATCGCACTTATTCCGCGTGAGAAAATCCCATGTAAGCTCATAGCCAAGATATCGATCTCTCACGACGTCAGGCTCTTTAGATTCGGATTGCCTTCGGAGGACCAAGTTTTGGGATTGCCGGTGGGAAAGCACATTTTCGTGTGTGCTACAATTGAGGATAAGCTTTGCATGAGGGCTTACACTCCAAGCAGCTCAATTGATGAAGTTGGGTACTTTGATTTGGTGGTGAAAGTTTACTTCAAGAATGTGCATCCTAAGTTCCCCAACGGGGGTGTCATGTCACAGTATTTGGACTCACTGCCAATAGGTGCATCCCTAG…
492	671	2	605	CGAATTCCGTTGCTGTCGCAGATTTCTGCTTTTGCTTCTTCAGCTGCTTACCTTAAGCTGCTTAGTACAAAAGCACTCCCAATGAAGAAAGCTGGCACTCCCTCCAAACAGGCAAAGCTCTACAGGGGAGTGAGGCAGAGGCACTGGGGCAAATGGGTTGCTGAGATTAGACTCCCCAGGAACCGAACACGTCTTTGGCTTGGTACATTTGACACCGCTGAAGAAGCTGCTTTGGCTTATGATAAAGCCGCTTTTAAGCTCCGGGGAGACTTTGCTTGCCTCAATTTCCCCCATCTTAAGCACCAAGGGGCTCATGACTCCGGCGCCTTTGGCCATTACAAGCCCCTTCATTCCTCCGTCGATGCGAAGCTCCAGGAGATTTGCCAGAGCTTGGCTGCT…
493	593	2	551	CACGAGGGCCGAGATCCCTTCCTGCCAGTAACCAGCTCGTTCATGGCGGCGCCAGCTCGCGCCTTCGTTTTCTCCCGCGTCGCCGACCTCTCTCTCAAGCCATCCCAGCCGCCGCCACCGATTTCCCGCCACCTCCTCGTCCGCCCCTTACTCCCCTCCTCCTTCCGGCGGCGTCGTTTGTCCGCCAGTTCAACTTCTGCCGTCCGATGCCTCATGTCCGGCGTCGACGGCGGCGGCGTGTCGGACGAGTTCGTCTCGACTCGGAAGTCCGGCTTCGACCGTGGGTTCTCCGTGATTTCGAACATGCTCAAGAAAATTGAGCCCCTCGACACCTCCGTTATCTCCAAGGGCGTTTCGGATTCCGCCAGGGACTCCATGAAGCAGACCATTTCTACTATG…
494	722	2	511	CCGTTGCTGTCGCCGTTGCTGTCGCCGTTGCTGTCGCAAAACCCGAAAGGCTAAAACGCAGTTTACCACGTGTGTTGTGCCGGTTTCGATAATATCCAGAAAATATGGGCAGGAAGTTCTTCGTCGGCGGCAACTGGAAATGCAACGGAACCTTCGATGAGGTGAAGAAGATCGTGAACATACTCAATGAGGGACAAGTTCCATCGCAAGATGTTGTGGAGGTTGTGGTTAGCCCACCGTATGTGTTTCTTCCGGTGGTGAAGAGTTCATTGAGGCCCGAATTCCATGTCGCTGCACAGAACTGCTGGGTCAAGAAGGGTGGTGCCTTCACTGGTGAAGTTAGTGCTGAGATGCTAGTCAATCTCGAGGTTCCATGGGTCATTCTTGGTCATTCGGAAA…
495	800	2	616	GAATTCCGTTGCTGTCGCAAACATGTTGAAGTGAGAGACGTTGACAGGAAAGGGGTTTCTCTCTACGCTTTCTCGGAGGAGCCTAAATTGAACCACCAAACAAACTGGAGCGTGCACGATTACTTGATTCTTGGATCATATAATCGCAAGAGAGGTTGAAATTTTGTGTTCAGGGTTTTTCCTTCTGGTTAAACAAGGGTTCACACGTGTCCATGAGATTGGAAGCTCATGCTACTACCTTAAATCAACTACAAGTTGTTATGCTTAAAGGGGAACAAAATATCGAAATATTGCAGCCGGAACAAACAAGTTCTCAGGACAGCCTCGCCTTCAATGAACCCAAAATCGGTAAAGAAGCCGAGTACAATATTGAGGAAGATGACAAGTACTATCTTGAAT…
496	932	2	525	TTTCGAGGGTACTCTCCTTCCTGAACTTGAATCCCATTAAAAACATGAGCAACGAAGAAGTAGCCTATGATCTCACTCCGTTGATCAAAGTATACAAAGACGGTCGAGTCGAGAGACTCCAAGGCACAGCCACAGTTCCTCCGTCAACAGTCCAATCCAAAGACATTGTCATCTCCCAACAACCACCCGTTTCCGCAAGGCTTTACCTCCCCAAATCCACCGAAACCAAACTCCCTCTTCTCGTTTACTTTCACGGCGGAGGCTTCTGCATTAATAGCGCCTTTTCTCCCAAGTATCATAATTACCTCAACTCCTTAGTCTCCGAAGCCAAAGTTGTGGCCGTCTCTGTTGAGTACAGGCTTGCCCCGGAGAACCCTCTCCCAGCCGCCTACGACGATT…
497	851	2	590	CACGAGGCTTGGTAAAAGGTTTTTTGTTACCCCATCGGATTCTGTAGCCATCATTGCTGCAAATGCAGTTGACGCCATACCTTACTTCAAAACTGGTCTGAAAGGAGTTGCCAGGAGCATGCCTACCTCTGCTGCCCTTGATGTTGTAGCCAAACATTTGAATTTGAAGTTTTTTGAGGTACCTACTGGCTGGAAATTTTTCGGTAACTTAATGGATGCTGGTTTATGCTCAGTTTGTGGGGAAGAAAGTTTTGGAACAGGTTCCGACCATATCCGTGAGAAAGATGGTATCTGGGCCGTTTTAGGTTGCTTACCCATACTTGCTTATAAAAATAAGGAAAATCTTGGTGGGGAGAAGCTTGTCAGTGTTGAGGACATAGTTCGTAAGCATTGGGCTAC…
498	836	2	591	CACGAGGGGGAAATCAAGCAACCAGCAAAAGTTGGGGAATATATATGACTGGGGAATTACTTCCACTTCTAACATACATAAGATGACATAGCATATACAAGTCTTTAGCTCATTTCATATTTGCTCCATTCATTTCTTTCCCCTCGATCGACAAAAGCCACCAAAACTGCAGAACTAATAGCGGAATTATACCTTCTGAAATCCACTGGTTTGTTGTTCCTGCTGCTCATGCTGCCCGTAGTTAGAACTGCTCATGTCAAGGCCTTCGTTTCGGTGCTTCTCCCATCCCCCAGTATCAGCTTTGGAATGCGCCCAGTAGTAAAGACTTGACCCTGCCAGTGACAACAGCGTAAGAGCAGCGCCGGCGGCAAACACGCCTTTGCGCAGAGTAGAACAGGA…
499	295	2	217	CACGAGGGAGTCGACTAAAGTTGTGATCTTGCCGGTTTGTAGGGCGGAGGAAAAGGATAAGGAGGTTATGGAGGCGCCGTGGGAGTGTACAAGTGAGGGGGAGCTTGGGGTTATGGTGGCAGAGAAGGGAAGACAGTGGGAGCTGGTGTTATTCAATCCATTATTGAGTGATAGAAAATACAAATTATGTGGTGGTCTCAACTTGTTTTTGCAATTTGGTGCCCAACTTGAACTCTCTCAGCTTCAATTTTTATCTGGTTTTTGACATTTTGAAGCAATTTCCACCATGAAATGTTATATATCTTGTAGGTTTCATCAAAAAAAG
500	623	2	649	CACGAGGCAAACCCAAAAGCAGTCTCCCTCCCTACTCTCTGTGTTCTTCTACAACCATGGACGAGGCTCTCTTCAGCTTCCCTTCCTCCAAACCCCCATCACCCTCCCTAACCCAGACCCAACCCAAATCCCTCCTGACCCGACCCGCCACCAACCCATTTCTCTCCCTCACTCCCCGCCCCGCCCGCCACCACCACCA-CA-CAC-A-CGCCTCCCCACAATCCGCTCCGCCATCTCCCGCACCAAAAAGGAACAGACCGTCGAGACCATCAAGGAAAACCTCGAGAACTGCCACCTCATGGCCGGTATCCGCTACAAGGGCCTCACCGTAAAGCAATTCCAGGACCTCCGGAAAGTCCTGCCGGAGACCACCAAGCTTATTGTGGCGAAGAACACCC…
501	557	2	573	TCACGAGGGAGAGCGAGCACGAAAATGGGTCTTCTTCTCTACTCCAATCCCCTGCGTCTCACCACCGTTTCTTCCCGTTCTTCTCCTTCTTCTTCGCCGTCTCCAACTTCATCACCGTCACCTTTCTCTGCAACTATTTCATGGATGCACATGAAACCAAATGGTCTGCGTCCGAAATTTTTCAGCGGAGTTCGACTTCGTATGCCCGTTGTGAAAAGGTCAGGTTCAGTAGTTGTTAAGGCCTCCTCTGACATTGATGGAACTGCTGCTGCTGCAAATGAGGGTAGTGAGCCCCTTCCAGATAGCAAGGAAGAGGTGGCGGTACCCGTCGACAAGCTTCCCTTGGAGTCAAAGCTGCAAGAGCGCCTAGAGCAGAAGGCGAAGATGCAACTGGCGAAG…
502	765	2	623	CACGAGGAATATTTACTTCATACCCCAGTCTACATGATATGATAGAGCAAAATTAAATGCAGTTTTAGATGGAAGAAAACTGCAAGGCAGGTGGTCCAACGTATTAGATATACGAGGCCTAAACGCCACTGAATTAAAAGACCAAGCAAAATATTTCACAAGATCGGAAAGTTGAGTCCTTCACAACACAAATGGTTTTCAAGTTTCAAAGTTATTTAAACAGAGGCTGATTCAACTGATTTTCGAAAGCTCTCCATCAGGAGTCTGCTTGTTAATCGGCAGTCCAACTCTGCTCAACAATCTCGCGGACTCTCCTATTGTATTCACGCTTGTTCTCGCTAAACATCCGTGCAGCTTCTGAATTTGCTGGAGAGTTTGGGTTTGGATCACACAGCAAAG…
503	658	2	420	TTACGAGGATCGATGGCAACATGTTATGGCCTATCCATGTGTTTATGGCCAAAACCAAAAACCCCACCTTCATTCACAAATCTATCTTCCCCTCTCTTCCCTCTCCCTTCTCTCCCACACAGAAAACCCGACACCATCAGCTTGTCATCGTCTTCATCTGCCTCCATGGATTCAGCCTTGAGCAACGAAGTGGCTCAAGACTTCTCTCCCTTCCTCAAAATATACAAAGATGGTAGAGTGGAGAGACTTTCAGGCACTGATGTTGTTCCCACATCACTCGATCCACAAACAGGCGTCGAATGTAAAGATGCCGTGATTTCTGCCGAAACCGGCGTGTCAGCCAGACTCTACATCCCCAAAACCAAAATTACCACAAACTCAACAAAGCTTCCTCTCCTT…
504	723	2	672	CACGAGGCTGAATTGAGATTCCCGAATCGCAGCATCCTTCCTTCCTTCCTTCCTTGTTGTGGACTGGTGAGACAGGAGGGGAAGGCAGGCAGGCAGGCAGGCAGGCAGGCAGGCAGACAGAGAGAGGCGAATGGGCAGGGACGGTGGTATCCTTGAGAAGCTGAGGAGTTTGGACGCCTACCCTAAAATCAATGACGATTTCTTCAGCCGTACGCTCTCCGGCGGCATCATTACCCTCGCATCTTCCCTCCTTATGTTCTTCCTCTTCGTCTCCGAGCTCGGGCTATACCTCCACACTGTTACAGAGTCGAAGCTTCTTGTAGATGTTTCAAGAGGAGAAACCCTACATATCAATTTTGATGTGACTTTTCCAGCTATCCGATGCTCATTACTCAGTCT…
505	775	2	608	CACGAGGGAGAGTTGGGTCTCTCCTCGTACGGCATCCGACCATGGCTTTCGTTTCGTTCGTTGGGCGCCTTCTTTTCGCCTCTGTCTTCTTCCTCTCTGCTTGGCATGAGTTCAATGAATTTGGCGTGGACGGGGGACCCGCAGCAGAATATCTAAGACCAAAATTCGACGTTTTCTCGAATCATCTGTCAACTCACACTGGTGTGCAAGTGCCCAAACAAGTTGAAATCAAACATTTAGTGGCGGCCATGGTGGCATTGAAGGGCATTGGGGGTCTTCTCTTCATCTTTGGTTCTTCTATTGGAGCCTATTTGCTGCTTCTGCATCAGGCCATTGCTACTCCTATCTTGTATGATTTCTACAACTATGATCCCGAGAAGACAGAATTCAATCAACTCT…
506	846	2	610	CACGAGGCCCAACTCTCCACCGCCGCAAACCACCACCTCAGCAACCCTTCCCGCCACCCCATTTCTCCGTCTCTGCTATACCTCGGCCAAATCTATGGCGACCCCACGAGACACAGGAATTCCAAAGCCCCAAGCTCAAGTGGATTTTTCTCTGTTAAAGCTTATGTCGACAGGCCAAATTCCATCTCCAGCTTCGCCAGCAAGGTCATCGGCTCACTCCCGGTTGTCGGTTTGATAGCGAGGATTCTCAGCGACGAAGGAGGCCTCGGCGGAGACACCGTTGATTTCGCAGAGTTTCGGAGGCGGGTGGGGAAGAAGTGCACTACTGATGATTCTAGAGCTTTTTATGAGTTCCAAGATCGACGAGGCCGGGCAGGGGATCCTCTTTATGTTCTAATG…
507	691	2	636	CACGAGGGTGGCTTACCCCCTTCCTTTGCTCACCTCTTACCTTCTCCATCAAGCTCTCTCTCTCTAACCTGACCTTCCTCCATGGATCCTTACAGGCACCGCCCTTCAAGTGCTTTCAATTCCCCGTTCTGGACCACCAATTCTGGTGCTCCAGTTTGGAACAACAACTCTTCTCTCACTGTTGGACCCAGAGGTCCAATTCTGCTCGAGGACTACCATCTGGTGGAGAAACTCGCCAATTTTGATAGAGAACGGATCCCAGAGCGTGTTGTCCATGCTAGGGGAGCCAGTGCAAAAGGTTTCTTTGAGGTCACCCATGATATTTCTCACCTTTCATGTGCTGACTTCCTTCGAGCCCCTGGAGTTCAGACACCTGTCATTGTGCGTTTCTCCACTGTT…
508	593	2	589	CACGAGG-GGTCTCTCTCTTCCCTCTCGCTTACAAATTCATATATAGAAAGATGGAGCGTTCAATGCGTTTGTTTTCGACTGCCTTCGTCTTTGTTCTTCTTTTGGTGGCTACAGGGATGATGGGACCACTGCTTGCGGAGGGTAGGACCTGTGAGTCTCAGAGCCGCAAGTTCAAGGGAACCTGCCTGAGTAAAACCAACTGTGCATCTGTTTGCCAGACTGAGGGCTTCCCTGGAGGCAATTGTCGTGGCTTTCGCCGCAGATGCTTCTGCACTAAACATTGTTAATTAGCTATTAATTAATGATGAGATGATCATCATTAATCATACATGTATGATATATATGTGTGACATGTGGGGGGTATTAAGATTAAATAATCGTTTAATTATCATTCCGTG…
509	677	2	620	CACGAGGCGGGGAGGTGCATGGATGGATGAAGTTCTTGCTAGGAGTCATGTCTTGTCACGTGATGGTACCTCTGGAAGGCTACTTGTGTCACACATGGTGTCCAATCAATCACCACCAGTGGGAAACAAGCCCAGCCTTATGACCTTCCGTGAGGTAGAGACTGTCTTCCATGAATTTGGTCATGCACTTCAGCATATGCTGACTAAGCAGGATGAGGGTCTAGTTGCTGGTATTCGGGGAATAGAATGGGATGCTGTGGAATTACCCTCTCAGTTCATGGAAAATTGGTGCTACCATAGGGATACTTTAATGAGCATTGCAAAACATTATGAAACTGGGGAGACTCTTCCAGAAGAGACATTTTTGAAGCTTCTGGCAGCTAAGACTTTCCGTGCAGG…
510	866	2	622	TCGAATTCCGTTGCTGTCGTTCACTCTCTCTCTCTCTCCCCCCCCCCCCCCTAGGGTTAGGGTTTCTCTGTCCTTTCTCAACATTTGCTTTCACTCTTTGTGCTTCAATGGAGGAGCAAAAGGTACAGAAAGGCGTGGCCGCTGAGAAGGTCGCACCCGTGTCCCCCATCTCTGTCACGGAGTGCTACCCTCGTCTCTCGATCAAGGCACCCAAGGGCGAAGACGCCATCAAGTTCTACGAGACCGTCTTCGGCGCCGTGGAGCTTGAGCGTGAGAGTGATCTCAAGCGCGAGGCCGACCAGGAGCGTCCGTTCATCTACAATGCGAAGCTCAAGCTTGGGTCCCTCACCTTCCTTGTGACTGAGTCTGCCTCGGTTGTTGACTCCGGTGACAGCGAAG…
511	606	2	524	CACGAGGGCCGAATGAGCTCAAGCAAAACAAGAGTTACAAGGAAAAACAAATAAAATCCTAAAGTTTACCTAGAAGACTATAACAGCTTGGACATCCCACGACTACTCGGTCGCCACACCTTCAGCAGCCTCGACGCTCTTAGCAGCGACATCATCCGACACTTCACCCTCGGTTACCCCAGCCTGAGCACTAACTTCTCCAACTACTTTACCAATGAAAGCCTCAAAAGTAAAAGCAAGCAAGTCTTCCGGAGAAATAAAGAAGGTCTCAAAACCTCAAGCTTATCCTTCTCACCCTTCATATGCTCATTCTTCTCAAGCAGACCAACACGGATGCACTGCAGCTCATCCACTTCATTCTTCAAACTTTCGTTGATCTTCAGTACACCTTGAAGTTCC…
512	684	2	663	CACGAGGCCTCTCTCTGTCTCTACGGTTCCCTTCGGTCTTCAGGCTTCCCAAGAACTCTTCAGGTAGAAATGGCGGGCAAGGGCGGGAAGGGGCTTATAGCAGCGAAAACCACAGCAGCTAACAAGGACAAA-AAAAGGACAAGGACAAGAAGAGGCCTGTTTCTCGTTCATCTCGCGCTGGTATCCAGTTTCCGGTGGGTCGAATTCATAGGCAGCTGAAACAGCGAATTGCTGCTCATGGCCGTGTTGGTGCCACTGCTGCTGTGTACTTGGCCTCAATCCTCGAGTACCTGACTGCTGAGGTTCTTGAGTTGGCCGGGAATGCTAGCAAGGATCTCAAGGTCAAGAGAATCACACCGAGGCATCTGCAACTAGCCATCAGGGGAGATGAAGAGCTG…
513	639	2	612	CGAATTCCGTTGCTGTCGCCTCACCAAATATTCAATCAGCAGAATCTCCGTCGATCTTCTCCTCCGACATAACATGGCTCGACTGACGCTATTCTTGTCGGCCGCCTTGGCCCTGGCGGCGATCAGCTGCGTCGCGGCAGCATCGAGCTTCGATGAGTCCAACCCAATCCGATTGGTGTCCGACTCCCTAAGTGACATGGAGGAGCAAGTCGTCCAAGTCCTCGGCAACTGCCGCCACGTCCTCTCCTTCGCCCGCTTCGCTCACAGGTACGGGAAGAAGTACGAGAGCGCGGAGGAGATGAAGCTGCGGTATGCGATTTTCTCGGAGAATAAGAAGCTGATTCGATCTACCAATAAGAAGGGCTTGCCGTACACTCTTGCTCTCAATCGGTTTGCTGA…
514	784	2	645	TCAGGAGGCCCAAATTTCCTTTGTCAAGATTTACTGAGCCCATATACCAAGAATGGGGGTTTTGGAAACGACTTTTCTACCAGTATATGTCTGGATTCACAGCAAGGTGGAAATATTATTTCAACGAGTCAATATCAGAGGCTTCTATCATTCTTTCGGGCCTCGGTTTCAGTGGCTGGACAGAGTCCTCACCACCAAAACCTGGGTGGGATCGTGCAAAAAATGTTGATATTATAGGTGTTGAGTTTGCAAAGAGTTCAGTTCAGTTACCACTTGTTTGGAACATACAAGTCAGCACCTGGCTTCGTCATTATGTTTATGATAGGCTTGTTAAACCTGGCAAGAAGGCTGGTTTCTTCCAGTTGCTGGCTACACAGACCGTCAGCGCTGTTTGGCATG…
515	679	2	659	CACGAGGCTGACTTGACTCCGTCCCCCGCTATTTACCTTCCTCTGAGTGAATACTT-TTTACCCAAGGGGTTCTTCACGCGCCACCATGGAGGCCTCGCCTTCTCAGCCGCCGTCCGGTACGAATCAAACGACTAACGGCCCTTCCATGCTCCTCCAGAACCTCCCCTCCCGCGGCCTCTTCTCCTCCACCGTCCTCTCCTCCAATCCGGGCGGGGTGCGAGTTTATGTATGTACCCATGACACCTCACCCCCAGATGGTCAACTGATACAGACAAACCAACAGAACATATTGATTAGATCACTTACACTTAAGAAACAGAAGGGAGATTCCAGTTCAAAGGATGCGAAAGGCTCCAGTGCAGCTGAAGGTTCTAAAAAGAGGCCTGCTGAAAGAGTTT…
516	740	2	590	CACGAGGTCTTCTTATTTATTTGTAAATCAAAGGAAATACAATATTCACTCTTCACTCAGAAGCTCCAATTACAAGCCAAAACACTGTTTCAAAACTTAAAAGAAAAAGGGAATGAAAACCACACCGGTACATTGGATGATGCCAAAGATCACACAACTACTTATTGG-TACTTTTTGCGGCAGCATGTAATATTAATTTAGTTGTAGGCATCCTGGTTCTCCAAGAGGTAGTTCTCAATCAACTTGAAGAGGTGGGAGGCCTTCTCTTTGCCAGCCTTAACGTGCTCTTCCTTGATCTCAACATCACCCTTGGTATGGTAGTGGCTGGTGCTCTTAATGACAGAACCGCTGCCGGAAGCAACCAACTTAGTCTCATAAGAGATCTTCTCTATTGTCTC…
517	1200	2	636	CACGAGGAATAAATAAAAACTCGTTTAGCCAGAAACAAGAACATACAAAACAAAAATCCATCCACGATCCTTACTTTCAACGTACTAGCAAGATTTATTCAACAAACTCCACACAAAACCAGAGGAAATAAATAACTAAAAACCACACTTAAGCAAAGATAGATAACTCATAGAGAATAACATTCACCGAGTTTGTAACCCTTATGGGATCAGCAGCAGCATTACTCAAGCATCTGCATGTCCAACCAGTTCCACAAGAAACTTCTCATAGTCTCCGGAAGTGTCCTTGACAATTGCGTGGTCCAAATGAACGCTGTTCCTCCGGTAGTATTCTTCTTTGATGCGCTGCAAGTCAACCTCTGCCCGGGTGGTAATAACTCTAGTAAGCGCCCCTTCCTC…
518	669	2	556	GAATTCCGTTGCTGTCGGAGCTCGAGCCACCTAGCGTCCTCCAGGCCATTGCTGGAGGCCTGTGTGTTCCTGATGGGCCAACTCCGCCCGTGTACTACGTTGGTCCATTGATTGAGGAAGAGAAAGAATTGAGTAAGGATGCAGATGCGGCCGAGAAGGAGGACTGCTTGTCATGGCTCGATAAGCAGCCAAGTCCAAGGGTGCTGTTTCTCTGTTTCGGAAGCATGGGATCATTTCCGGCTGCTCAACTGAAGGAGATAGCGAACGGGTTGGAGGCGAGCGGGCAGAGGTTCCTGTGGGTGGTGAAGAAGCCGCCGGTTGAAGAGAAATCAAAGCAGGTCCATGGAGTTGACGACTTTGATTTGAAGGGTGTGTTGCCAGAAGGGTTTTTGGAGAGGA…
519	1095	2	629	CACGAGGCTTTTGCAGAGGCTTCCATGACCACTGCTTATGAGAAAAAGTGGCCTCTGTATCTTAGCACAAAAAATACTATTCTGAAGAAGTATGATGGAAGATTCAAGGACATATTTCAAGAAGTTTATGAAGCTAACTGGAAATCAAAGTTTGATGCTGCTGGCATATGGTATGAGCATCGTCTCATTGATGATATGGTGGCTTATGCACTTAAAAGTGATGGTGCGTATGTTTGGGCTTGCAAGAATTATGATGGAGATGTGCAAAGTGATATGTTAGCTCAAGGGTTTGGATCTCTTGGATTGATGACATCCGTACTGGTGTGCCCAGATGGAAAGACTATTGAAGCCGAAGCTGCACACGGTACAGTTACTCGGCATTACAGGGTTCACCAGAAG…
520	692	2	623	CGAATTCCGTTGCTGTCGAAAAAAACACGGAAGCTGAAGCTGTTGCGGGAAAAAGCTTGATCAGATTAGGGTTTCGCGCAAGGGAATCGCCGAAAAGGATAACTGAAATGGGGGACGGCCTATGGAACCGGCAGCAGCAGCAGCAGCATCAACTTGGTCCCTCTGGCGGCGTGCATAAACGACCTCGTTCTGACTACGGTCAAGAGATGCATGGTTATTTTGCACGAGAGGATGATATTGGCGGTCCTAGGACTGTAAAGGATAGCAGATCAATCGGATCAGCATATGACCGCTATCTTCAGAATGCGGAAATGCCTTCGTACACTTCTGGAGAAGCGAGTACTTTTGGTGGAGCTGGAATGGGAAGGGCTGTTGGTGGTGGAATGTCAGGTCCTCCAA…
521	1148	2	612	TACGAGGAACCTGGCCTTTCTTACACCTAAAATCTCTTTATCGCGGAATCGGGCTGTCCACCAAAGGTCGAAGACCTAGGGCTGATGATGTTGAAGCACCTTCTCGTCTTCCACTTCTTAACAAACCTTATTATCGAGATGTACTTGGTGAACATGGAGCATTCTTTGCCATTGCAAACCGAATTGACCGTATACATAAGAACGCATGGATAGGGTTTCAGTCATGGAGAATAACAGCGAGGAAGGCTTCGTTATCTGGAATAGCTGAAAATGAATTGTTAGAAGCTATTCAAAGACGAAGGCATGGAGACACACTCTACTTTTGGGCACGCATGGATGATGATCCACGAAATCCTCTGAAACAAGATTTTTGGTCATTCTGTGATGGTATAAATGCTG…
522	695	2	620	CGAATTCCGTTGCTGTCGGAAGCTATTAGAGGAGGATACCCAGTTGTAATCATTGCAGAAGACATTGAACAAGACACTAGGGCAACTCTTGTTGTAAACAAGCTAAGAGGAGCTCTTAAGATTGCTGCCCTTAAAGCTCCAGGGTTTGGTGATCGCAAGAGCCAGTACCTTGATGATATTGCTATTCTAACTGGAGGAACTGTTATCAGAGAGGAGGTAGGACTCACATTAGAGAATGCTGGAAAGGAGGTCCTTGGCCATGCTTCGAAAGTGGTTCTTACAAAGGATAGCTCCACAATTGTTGGTGATGGAAGTACCCAGGAAGCAGTTAACAAGCGAGTTGCCCAAATTAAGAACCTCATTGAGGCGGCAGAGCAGGACTATGAAAGAGAAAAGCTG…
523	974	2	564	TTTTAAAGGTTCATAAATATATAATAATTTAATTTTCATTTAAAATACATCATCGTGATCAGTACGTTGCACTTTTGTTTCATTGGAGCCCTTCATGTTGCTTATTCATACATCATACATTATTACATATACCTTGTTGTCAAAACACAAAATACACTACAATGGGGCTCCTCACTTGGAAATTACCATCATCCCACACCAAAGAACCAGAGACTATGGTTTTTTCAATCAACCCTTTCACTGTGACTTGAAACGATAGCTTCTGCCCGAGAGATGTGAACTTTAGAATGCTTGGATTAACTTTGATTTCAAGTCCTGGTGGTGCACTCACTTTAGCTTTATATGTGGATTTTGGTGATCCAACATTTGTGACGGTCCTATTGAAAATGCCATTGACGG…
524	558	2	412	CACGAGGCAAAATCTTCCGCCTCGCAGCTCAGATCAGAAGCAACCGGAAACAGATTCGCGCAGATCGCCATGGATTCAGCGGCCCGAAGGAGCGGCGGCGGACTCTTCGAAGGCCTTTACAGGGTCATCATGCGCCGCAACTCCGTCTACGTCACCTTCGTCATCGCCGGCGCCTTCCTCGGCGAGCGGGCTGTAGATTATGGAGTTCATAAGCTTTGGGAGTACAATAATGTTGGGAAACGATATGAAGATATTTCCATGATGGGGACAAGGCAATCGGAAGAATGAGATTACCAACGCTTCTCTTCGACAATTCTAAAGTTTTCATACTCTTGGAAAGTTGGACCGTGCAAATTATGCTTTAGGTAGGACTTCTCATTTTTGTAATAAAGTATGGGC…
525	1007	2	598	CACGAGGCTCAAATTAGCTTTCTTCAATTGTGGTTCAGCCATGTCTTCTCCTGCCGAATGGTATCAGTCGCTGCCACCCATAAGCAAGGCTTATGGTACCCTCTGTGTAATTGCAACGACAGCCTTTCAACTGGGGCTTTATGATTGGAAAAGTATTGCATTAGTGCATAGACTAGTATTCTCACATTTGCAGGTTTGGAGGTTGTTTACAAACTTCTTTTTCCTTGGAAGCTTCTCCGTCAACTTTGGAATCCGCCTTCTGATGATAGCAAGATATGGAGTTCAACTTGAAAAGGGACCATTTGATCGACGAACAGCAGATTTCTTATGGATGATGATATTTGGAGCCACGACATTATTGGTTTTATCTGCTATCCCTATATTTTATTCTCCTTTCTT…
526	670	2	372	CGAATTCCGTTGCTGTCGCCGTTGCTGTCGCAAACTTGTTGAAGGTCTCAAACGTTTGGCCAAGTCTGATCCTATGGTTGTCTGCTCCATTGAGGAGTCTGGAGAGCACATCATTGCTGGTGCTGGTGAACTGCATCTTGAGATCTGTTTGAAGGATCTACAAGATGATTTTATGGGTGGTGCTGAGATTATAAAGTCTGACCCCGTTGTGTCCTTCCGTGAGACTGTCCTTGATAAGTCCTGCCGTACAGTGATGAGTAAGTCTCCAAACAAGCATAACCGTCTGTACATGGAAGCAAGGCCCCTTGAGGAAGGTCTTCCCGAGGCTATTGATGAAGGTCGCATTGGCCCAAGAGATGATCCCAAGATTCGTTCCAAGATCTTGGCTGAGGAGTTTGG…
527	633	2	543	GTCTTTCATTGCTGCACTCTGCTTCCACGCATATCAGCAGGTTTCGTACATGATATTGCAGAGGGTATCACCTGTTACTCATTCTGTGGGTAATTGCGTGAAGCGTGTGGTGGTTATCGTGAGCTCTGTTCTCTTCTTCAGGACACCCGTTTCACCTATTAACGCTCTCGGCACTGGAGTGGCGCTTGCCGGAGTTTTCCTATATTCAAGGGTGAAGCGTATTAAATCCAAGCCGAAGAGCGCTTGAAGTAGCGCGATGAGATTTTGCTCTTTGCTGATGGAGTTGGATGAAAAATTGCAATTTAATTAGGTCAGGCAGGGGAACCTAATTAGTGGTTGGGCTCTTAATATTTTCATGTATTTTGGTTTTTGTTTTAGAATTTCATATTTTTTTGGACC…
528	821	2	728	CAGCATTTCACGTTGTGTTTTTGCATTGAATCATTCTTCATTGTTGCTACAAAATAAAAGGTGAAGCTTCTTGTTCTATGAATGACAGATCAAGTTCTCAACAAGTACAATTCCAAGGTTGCTATAAACTATGAGTTTTATAAAACTTTCTTGAATATAAGAACACCTACGACAATGGAGACAAAAACCGACGACGCACCTTGTCTAGAAAGCCCAAATTCGGTCCATGTCAAGGGCTTTGTGACTTCAAGTAAGACGTTGCGGAACTGTGCTCTTAAATCTTCTAGTGATCCAGTGTTATCAATCACTATGTCTGCCCTGGTCCGTTTTATATCGAGTGACATCTGAGCATTTATCCTGTTTCCAGCATCCTCCTCACTTGTTCTGTCCCTCGACATG…
529	690	2	648	ATCAATTTTCCCAAGTTCGGTTGTTGAAACAAAGAAAAGCCAGAAGCATTTCTTCACTCTCTCTGCTTTTCACAAACTATCACCGCAACTATAGAGCACCCAAACATGGCCTTCGTCTCGCAGCTAAACCTAAACCCTCTGTTGCTAAACCCGCCGCGCCACCGTCTCACCTCCAAGCCTTGCCTCCTCCTTTCTCGAAACTCCGTGGGGATCGCGGCTGCCAAATCCACTAACAAATTCAATTTGATCGTCGGGCCCCGACCATCGACCCGGATCCGATCGGCGAACGATGACGAGTGGGGCAATGAGAGGGAGGTCGAGTCCGGCGGGGATGTAGCTGTGGCCGTGGAGGAGAAGCCGGCTGAGCCGGAGCCAGCGGAGATTAGTCAGCTGAAGAAG…
530	520	2	512	CACGAGGCAGCTGCTCATTTCTGTATCGACGCCGCGGCAAATCCACCATGGTGGACGTCCCCTAGTCTAGGAAGACCTACTGCAAGAGCAAGGAGTGCAAGAAGCACACCTTGCACAAGGTCACACAATACAAGAAGGGCAAGGATAGTCTTGCTGCTCAGGGAAAGCGTCGTTACGATCGCAAGCAGTCTGGTTATGGTGGGCAGACAAAACCAGTCTTCCACAAGAAGGCAAAGACTACTAAGAAGATTGTGCTGAGGCTCCAATGCCAGGGTTGCAAGCATGTATCCCAGCACCCGATCAAGAGGTGCAAGCACTTTGAAATCGGTGGAGACAAGAAGGGGAAGGGAACATCGCTGTTTTGAATGCATTGTTTTGGCTGTACTGTTATGTTACGAA…
531	763	2	661	CACGAGGGCTATGTATCATTTAATCTCAAATTTAAGAAAATTCCAAGAGTGCTTCAATATATGACAATCTAAAAAGACTAAAAGAGTGACGAAATCGCCATTTCGACATTAGAGTTACAAAATGAGAACGAAAAACAGCTAAGAAATCACACTGAAGCTAGCCATTACAACGTTTACAAGATGGTACTGAGAGAGTGGGTGTTCGCCATCACGTTGTCAAGAAAGTCCAGATCTTCTTTCCTATTGACTTCTCGCCCGGACGCTCTTCAACGTCCTCGTCATCGTAATCATCGTCGCTCTCGCCATTTGTATTGTTGCCGCCACCAGATTCCGGTGTACCATTATCTTCTGCACTCAACTCTGTATTTTCAACTGATTTTGCTGCATCAGCTTCGGCAT…
532	812	2	487	ATGTACATCCAACGACTCATCTACAAATGGGTGCACGTGTCTCCTGTAAAACAATCGAATCACCGTAATTAATCACATCACGACCGTCCAAATCCACCTAGAAACTGCCAAACCCAATAATCACCACATGGATTGAAAACACACAAAGTTAAACAAATCTATAAAAATAAACATTAACAAAAATAAACA-ATAGAAGAAAAAGAAAATAATAGATCTCGACCGTCCATCAAAAGCCAGATCTGAGAGCCGATGAGGAGTCTCCATGTGGACGAATAGCGAAACCCGAAAGGGTAAACCCCATGAATCTAAGCCAACACAACGGCGAAGAAGACTCCAGCAAGAGCAGTTCCAGCAATAACAGCGCGGCTGATGGTGGAGGTGCCACTTGGAGGAAGAGC…
533	600	2	605	CACGAGGTGAAGGTTTTAGAATATACTAGGCTTGTGTATTTTCTGGCCATGGATCAGAACTATTATTATGCTGGGACTGGAGTGCCAAGCTGGTCACATCAATTCAACTCTGCTGCAGCTGCTGCTGCAGTAAGCAATGAGTCTTCTTCCAGCTTTCTGGTTCCATGGCCTCCTCCTCCTCCTCCTCCTCCTCTTCCTCCTCCTCATGTATCGAGCTCTAATCAATTCCAGTTTTGTGGGTTGCCGCCTAGTTCGTGGTCTTCGACGGCGGCGGATGGTTTTGAAGAAGATAGAGCTGCATCTGCTTCGAGGAGCCACAGCCAGGCTGAGAAAAGGCGCAGAGATAGAATCAACGCACAGCTTGCTACTCTTAGGAAACTCATTCCCAAGTCCGACAAG…
534	944	2	654	CACGAGGGTTGAATTTCAAAGAAGAGAAACTATCAAAAATAAATCAGAAAGAAAATGATATTTTACCAACACTTAAATTGAGTTATGATGTGCTCCCATTACATTTGAAGCGTTGTTTTGCTTATTGTAGCTTGTTCCCACCTGATTATGAGATCTCTGTACCAAGATTGACTAGATTTTGGGTGGCACAAGGGTTCATTAAGTCATCCGACGAAAACTACTGTTTGGAGGATGTTGCGTTTGAATATTACAGGGAATTGTTGTGCAGATCATTTTTTCAAGAAGAAAAAACAGATGAGTTTGGTATAATACTAGATTGTAAAATGCACGATCTCATGAATGAACTTGCAATTTCAGTGTCAGGGGTCAGGAGCTCTTTAGTTGATATGAACCGAAAGA…
535	1126	2	638	CACGAGGAAGAAGCTAATATACATTTTATTGGCTCTTTCATAGTCCACAAACTTGATCTTTCTCAAAGCATGAACACTTGAGCATTTTCATGCAAAAATAGAGACAATATATATCATAAATAAACATTAGAAAAACCATTTATCTATCTTTAATCATGTTCTTTTGTTTTCCACTCAAACATATTACCATACATACGTATCAAAACACAGCAAAGTGGTACTACTCAAAACAAGTCTCATGGCACGAACTGATCTTCGCTCTGTTGCTCCTCCTCAGTCTGGTACTCTTCCATGGAGTTATAGGTGTTCTGATTCGCATTTCCGTTGCCGTAATTACGCCTGTTATTGTACCAGTTTTTCGAGTCCACAACCCTAGAGTTTCCATACTGGTTCTGGTTG…
536	393	2	395	CACGAGGAGAAGCTGCAGCTGCTTCTGCCGGCGTTATAAGTGATAGGAGGATGCCCATGACATTTGTGGCTGATCGTCTGTTCCTCTTCACGATCAGGGAAGAAACCACCGGAACAGTTCTGTTCCTCGGTAACCTGCTCAACCCTCTTGTCGGCTGATTGTTACAATCCCCTGGGAAAAGGCATCATGTGTACGTAGAATAATACGAGAGTATAGTAAATAAAATGTATGATCCTTGTATACATGTGCTATGTTTGGTTATTACCTAATCACCCTGTACTTGCCGCAGTTGGTCTTGTTTCTCCCATGTGGCGATTGTTGCTCGTTTTCCCATGGCGTTTATCTATTTGTACAATCTTGATTCTGAATACTTATTTTATGTTGTACTCTGTTTGGCCA…
537	628	2	432	CACGAGGGGTATAGAGATCCACAACCAGATTATTCTGCATTCCGAGAAGCAAGCTATGGGCATTCCACGCTCGAGCTTATGAACAGGACACACGCACTCTACCATTGGAACCGCAATGATGAAGGGAAGAAAACTGCAGCGGACGCATTTGTATTGCATAACCAGTATTGGCAAGCATAGCCATACCGTCTTCATATTTTCGTTGCCAAAACAGGGAGCAATCACTTTTCGGTAATCCAACTTAGTAAACGTGTTTGGTACTGAGTTTTGGTAATGCAGGGGTACGAATCACAGGTCTGAAGAAGCATAATGTTAGGAAGTTCATGGACGAAAATGCAATGTGTTGCTGAAGAATCGATCACGACGATCGGGCCTTTCGATGATTGGAACCATCTGAAC…
538	1064	2	667	CACGAGGAATGAAGGGGACTGATGCAGACAACCCTGAAATCACGATTGAAAGGGCTGCAAGTGATGAGGAACCATTTGCTGGGCTAGCATTCAAGATCATGAGTGATCCATTTGTGGGATCCCTTACATTTGTGAGAATCTATGCAGGAAAGCTAACGGCTGGATCCTATGTTTTAAATGCAAACAAGGGAAAGAAGGAGAGGATTGGTAGACTTCTAGAAATGCATGCAAACAGTAGGGAGGATGTAAAGGTAGCTTTAGCTGGTGATATCGTTGCACTTGCAGGCCTGAAGGATACCATTACCGGTGAAACATTGAGTGACCCCGATCATCCTATAGTGCTTGAACGAATGGACTTCCCTGATCCTGTAATTAAGGTTGCCATTGAACCCAAAACTA…
539	659	2	623	CACGAGGACACGAGGCATTTCTGCTCTGCCCACCCACTAAATCACTTGACACACCCACAGAGGCAATGGACCTCCTCCTCCTGGAAAAGACCCTTCTGGGTCTCTTCGTCGCCGTCATCGTCGCCATCGCCATTTCGAAACTCCGCGGCAAGAAATTCAAGCTCCCGCCGGGTCCCATACCCGTACCCGTATTCGGAAACTGGCTCCAGGTCGGTGACGACCTCAACCACCGCAACCTCACCGACATGGCCAAGAAATTCGGCGACTGCTTCCTCCTCCGCATGGGGCAGCGCAACCTCGTCGTCGTCTCCTCGCCGGAGCTGGCCAAGGAGGTCCTCCACACCCAGGGAGTCGAATTCGGGTCGAGGACCCGAAACGTCGTCTTTGATATTTTCACCG…
540	699	2	496	TCACGAGGAACCCGAATTTCCCAACAAAGTCTTAAAATGTACTTGTTTCCTTCAATAACTACTTTGCTAATTACTAACATTATTCAGTTAGATGAATTTCAGGGTTTGATTGAGAAGGAAAAACTGGAGATCTTCAATCTGCCATATTATGCACCAACAACAAAGGAGGTTGAAGATGTAATCGAGGCTGAAGGATCTTTTACTTTGCAAAGCCTTGAAGTTTTCAAAAATGATTGGGACTCTTATATAAAGCATGCTGACAGTGGCCTTGATAGAAAGGCAAGGGCTGCCGTACTTGCCACTGATATAAGGGCTGAGGGAGAGCCTATTCTGGCAACCCAATTCGGAGAAGCAGCTATGGACAATTTGTTTCACCGGTTCGAAGAAGATGTCCTTGAT…
541	690	2	560	CACGAGGGTTTTTCCAGTCGGCCAAAGCAACCAGCAGACTCCTCCAAACCCTACCCCCCCAATTCTCCCCGTTTCGCAGCCATGTCGAAGAAGAAGGTTAGGGAGCCTAAGGAAGACAATGTTACCCTTGGTCCCATTCTCAAGGATGGAGAACATGCCTTTGGCGTTGCACACATTTATGCGTCATTCAATGACACATTCATTCACGTAACTGATCTGTCAGGAAGGGAAACCCTTGTGCGTATCACTGGTGGTATGAAGGTTAAGGCTGACAGGGATGAGTCTTCCCCATATGCTGCTATGCTTGCAGCACCAGATGTTGCACAGAGATGCAAGGAATTGGGCATTACTGCACTTCATATTAAGCTTCGTGCTACTGGCGGCAATAAAACTAAAACA…
542	1101	2	591	CACGAGGCTCTCGAACAGTGTTTCGATTAATGAACAAGAAAATTAATGAATCGACTCCATAACCATTGTTTACTAGAATGCATATCAATTTACTACAACGTTGTATAAATCAGTGTCATCCTACCACATATTGACAGCTTTTTGTTTCCATTCATGTGAAACAAATTTCCTGTAACTATCACTTATACTTTTGGTGATGAAGATGAATTCTATGATTTTCTCGTAATAGTAGAAAGATGTAGGATGTCACGCTACATATATTATTGCATGTCAAAGCATGTAGTAGTACAATAATGTTATTGAACGTCCATCTAAAGACTAATCGAGCACTTAATATTTACCTCCGCAGAACTAAGCTGTGATGTACTTGAGAACAGCCCCACGAACCTTTTCCATGAA…
543	643	2	651	CACGAGGCTCACTTATTAATAATCCCCCCCCTCTACAAATACTTTGTCCAAATTTCCAAATCTCAGAGTCACTCTCATTCCTCAACGTTCACACAGTTCAGATCACCTTCATCTCTCCCTCTCTAGAATTTTGAAGCTCTCGCGCTGCTTCACCAATGGCTGCGGTGGCTACCGGTAATGTCGACAAGCTCAAATCTGACGTCGCTTCTCTGAGCCAGATCAGCGAGAATGAGAAGAACGGATTCATCAGCCTCGTCTCTCGCTACGTCAGTGGAGAAGAAGCACAGCATGTGGAGTGGAGTAAGATCCAGACTCCTACTGACGAGGTAGTCGTTCCTTATGATGGCTTGGCACCTACTCCTGAAGATCCTGAGGAGATCAAGAAGCTTTTGGACAAAC…
544	1254	2	695	AAAAATATTTATTTTATTAATTAAAGGATGTACACGCTGCATGCATGTATACACAAACTCAAGTTTACTACAAGGTAAACTTATGGGCCGAGCCACCGGTGGACGTTCATTTGGCAAGCACGGGAAAAGCAGATCCGGCAAAGGATGATCTCTTGACAAACCTCCCTTTCATTCTTGGCCTTTTCTCGGCATTCAGCTTTCGAACTTCGTACCTTATTTTCTTCGAGAACAGCCTTGTTCTCCGCTTTTCTCTGTATCTTGACACCCTCGCCTCCCTCCCTCCGTCCACCATTGCCGGATGTACCCCGATTCCGTTCAAATCTCCGTAAGGGTAATGAAGTCCAGGTCCACATACACCCATGTAGTCAGGCAAAAATTCGGAGTCGAAATCCGGCGTCG…
545	1247	2	660	CACGAGGGGAAACTCAGGAAAGTAACAGAAGGTATCAGTACCCGGTGAGGCCGGAAGCTGAAGACTGTTCGTATTATCTAAAGACCGGGTCTTGCAAGTTTGGATCCAATTGCAAGTTTAATCACCCTGTTAGTAGGAAAACCAACCAGGTGCCTAGGGAAAGGGTAAAGGATGAGTCGGCAGAGAATCCAAGCCAGACGGAATGCAAGTATTACTTGAGGTCAGGGGGATGCAAGTATGGGAAAGATTGCAGATACAGCCACAGCAAAGTGAAACCTTCTGTAGCTCCAGTTCTTGAGCTTAACTTTTTGGGCCTGCCAATTCGACCGGGTGAGAGAGAGTGTCCCTACTATATGCGAACTGGCTCCTGCAAGTATGCATCAAACTGCAGGTTTAACC…
546	727	2	628	CGAATTCCGTTGCTGTCGCCAAAGACACCGGCGAAAGGCAGTTGCAAGTCACTCATGGAGAATTTGCTCGGTCTTCTCCGAATCCGCGTCAAACGCGGTGTTAATCTCGACGTGCGCGACGTCCGTAGCAGCGATCCCTACGTCGTGATCAAGATGGGTAAACAGAAACTGAAGACTCGTGTAATTAAAAAGGATGTTAATCCAGAGTGGAATGAAGATCTTACTCTTTCTGTCACAGACCCCAGTATCCCAATCAAGCTGACTGTGTATGACCATGATACATTCAGCAAGGATGACAAAATGGGGGATGCAGAATTCGGCATCTCAACTTACATAGAGGCATTGAAGATGAACTTGGAAGGGGTCCCAAGCGGCACGATAGTGACGAGAATACAACCA…
547	776	2	479	CACGAGGGACGAAGAGGAAGAGCCAGATTCAGACGTACCTGGAGCACAACGAGGGGGCCGGACTCCAGCATTTGGCGCTGGTGAGCGAGGACATATTCAGGACGCTGAGGGAGATGCGGAGCCGCAGCAGCGTCGGCGGATTTCAGTTTATGCCGAAGCCGCCGCCGACGTATTACGAGAATTTGAAGAAGAGGGCAGGGGATGTGCTGACGGATGAGCAGATTAAGGAATGTGAGGAGCTGGGGATTTTGGTGGATAGGGACGATCAGGGGACTCTGCTTCAGATTTTCACTAAGCCTGTTGGAGATAGGCCAACCATGTTCATAGAGATCATTCAGAGAGTCGGGTGCATGCTCAAGAACGAAGAAGGCAAGGTTCACCAAAAGGGTGGATGCGGTG…
548	708	2	709	CGAATTCCGTTGCTGTCGGCGCATCAAGATCAAAGAAGATCGAAGACGAAGAATGGCGGAGGAGCAGAAAGTTCAAATTCCAAGAGTGCAACTCGGAACTCAGGGATTTGAGGTTTCCAAGTTGGGATTTGGGTGTCTGGGGCTCACTGGAATCTACAACGATCCAGTCCCCGAAGAGCTTGGCATATCGATCATCAAGCACGCATTCGATAAGGGAATTACATTCTTTGATACATCAGATGTTTATGGACCTCATATTAATGAAGTTTTGGT---TC-TAT-AATG---TT-T--TTGGAAAGGCATTGAGGCAATTGCCACGAGACAAAGTTCAGTTGGCTACGAAGTTTGGTATCGTAAAAATTGAACCTGATCAGATGCTAGTAAACGGCAGTCC…
549	802	2	552	CCGAAACGGATGGCGGCTGCTTCACAGTCCGTGGCATGCAGAGGTTCAGGTTTGGTTCATCGTTCCAGTCATGCTAAACTACCGNTTTGGAATCAAACAGTGTAATGAGGCCACAATCAATAACNTGCAATGATGTTTTAGTAACATCAAGATGGATTGTT-AGAGGAGGAAGAGGGATTCAATATTTGACTGCACATCGTATTCGCACCATATGTGCTGCATCTCGTGGGAAGGGATCATCGATCAATTGAGAATTGATGACGATTCACCTCAGGAGCCCTACTTTTTAAGTCTTGTCAAAGAAGCAGTGCGGGGGTTGAGATCATTATTCGTTTTTCTGGTTGAGCAGCCTAGTCAGCTGAAGTACATTGAATGGCCAGGCTTCCGTAGCACGCTTA…
550	960	2	662	CACGAGGGTCACATCTTTATTAGAACAATGGTACAAATATGATATGAAAAATGTGGTAAGAGTAACTTTTCTTAAGTTGCATATATATATATATAGGCATGCATGAAGGCGTCTTGTCGCCTGCACATATAACAGTCACATAACAGAGCATGCATTAGGGTTTTCATCGCTGAAAATTTGAGGGTGGGGATACGATGAATATTCCGAGTAGTACTTTGTTGGCCAATAATCGCTTCGCTTTATATCGACCTTGTTGTCCTCTCCCTGCTTGTCTTCCTCCCCTTCTTTCCTCTCTCCCTTCCTTCTTGTTCTCGTCTTCTTTCTTTTCGTCTTTCTTCTCATCCTCCTTCACAACAGAAACCTGCTTCCTGGTTTTTTTATACACATCCTCCGTAAGCT…
551	642	2	522	CACGAGGGTCCATCATGAATATGCAACACCTTTTGGGCTGACTTCTGAATATGCTCATCCGGCTGAGATATTATTTCTTGGCTTTGCCACCATTATTGGTCCTGCCATTACTGGTCCCCATCTGATTACTCTCTGGTTATGGATGGTACTTAGAGTTCTGGAGACGGTCGAGGCACATTGGGGTTACCATTTCCCATGGAGCCTCTCAAACTTTTTACCTTTGTATGGAGGCGCTGATTTTCACGACTACCACCACCGTTTGCTTTACACCAAGTCTGGCAATTATTCATCAACTTTTGTTTACATGGACAGGATATTTGGAACTGATACAGGTTACAGAAAGCTGAAAGCACTGAAGAAAGCCGGGGTAGAAGATGACGGCAAGGAAATGTGATGTGG…
552	893	2	636	CGAATTCCGTTGCTGTCGCCGTTGCTGTCGCTGGCGGATTGGCCGCGATTCTTCATTGTGATAACTTCCGTTCTCTTCTACCTGTGGATGCTAAAGTGAAATGTTTACCAGATGCTGGTTACTTCATTAATGCGAGGACGGTGTCTGGATCACCATACATTCAAGCCTTTTATAGTGAAGTGGTTGCGCTACATGGTTCGGTGAAGAACTTGCCTGCATCCTGCACTTCAAGAATGAGTCCAGGGCTGTGCTTCTTTCCACAAAATGAAGTGCCTCAAACCCAGACGCCAATATTTTTCGTCAATCCAGCTTACGATTCGTGGCAGATACAGAACATTTTGGTACCGGATGTTGCTGATCCTAAAGGTGCCTGGAAAAAGTGCAAGCTTAATATAAAGA…
553	1119	2	632	TCGAATTCCGTTGCTGTCGAAAAGGCTCATCTGCCACACTTACGATAGTCTCAAGGAGGTGTACCATGCGTCTAGGGACAAGAATGTGGAGAAGAGGAGCGAACCTTGATGGAGATGTAGCTAATTTTATTGAAGCTGAGCAGTTGGTGGAGACTGAAGGTTTCCAGTCCTCATTATTGCAGATTCGAGGTTCAATTCCGCTTCTTTGGGAGCAAATTGTTGACTTGAGCTATAAACCACAACTTAGAATTATTACTCATGAGCAGACGTCAAATGTTGTGGAGCGCCATTTTTTTTTTCTTTCCCAAAGATATGGAGAGACAATGGCAGTAGGCCTAACTGATAAAATACGTTTCATTTGACTTTCATCATGTATGTGGTAACTCAAACTTTGAAAAC…
554	665	2	575	CCTTAGGAGGCTGCACAACTACTAAGTGCTCTCATGGCAAACCCGATATTAGGTTTCCTTTCCAAGTAAGAGGCCTTTACACGCGTCACTGTGGTCTCCCCGGTTTTGAAATCGACTGCAGCAACAACGCTTCCACAATTCACTTCCGATCTTATGGTGAACTGGGCATCAAATCCATCTCGTACGATGCCAGAAGACTAGATCTTCTCGACCCCAAGGGTTGCGTCCATGAAGTCTTTCTTAATCTCAATCTTTCCCTTACCCCGTTCCGATATTACTATGTTCTGAAAGAGTACTCGTATCTCAACTGTTCGGTTACGCTTTCGCCTTCTTTCTCTCAAGTTCCCTGCCTAAGTGGCTCCGGCTATCATGTTTACACTGTGGAGCCTTCCATGGCTG…
555	1046	2	707	CACGAGGACTCTCCGCTCAGCTCCATCGCCGCTGCCGCTGCATCATGGCCTTCTCCGAGTTCCGGCCGCTGGACGAGAAGGTCCTCATAGAGTACATAAAGGCCACGCCTTCTCTCGCTTCTAAGCTCGGCAACAAGTTCGACAACTTAACCATCAAAGAAGTTGGCGATGGCAATCTCAACTTCGTCTTCATCGTCGTTGGTTCTTCTGGTTCTTTCGTCATCAAGCAGGCTCTTCCATATATCCGTTGTATTGGTGAGTCATGGCCAATGACAAAGGAAAGAGCATATTTTGAGGCATTGGCACTTAAAGAGCATGGAAGTTTGAGTCCTGATCATGTTCCTGAAGTGTATCATTTCGATCGGACCATGTCTTTGATCGGCATGCACTATTTGGAGC…
556	655	2	620	TCGAATTCCGTTGCTGTCGCACTTGGCTCCGCGCGGGAAAGACCAACCCACAATCACCTCTCTCATTTCACTATACAAAATCTCAAAATCCATCAAAAATAAAATAAATCATGGCTTTCATGATGAGCATGACCCCAGGCATCCCATCGTCACCGTCACCGTCCCCCTCACCGTCATCGCCACCGCTCTCTCAACCACAACCACCAGCATCTCTGCCAGTCCGTACAATCCCCGGAGGCTACGGCTGGCCGCTGCTGGGCCCCGTCTCGGACCGCCTGGACTACTTCTGGTTCCAGGGTCCCGAAACATTCTTCAAAAAGCGCACCGAGAAGTACAAGAGCACGGTGTTCCGTACGAATGTTCCTCCCAGCTTCCCGCTGTTCCTGAACGTCAACCCCA…
557	671	2	615	TCGAATTCCGTTGCTCTAGAGGCTATACGTATCCTAAATCCTCAACCATGTCAGCCTTTGTTGGCAAGTATGCTGAGGAGCTCATAAAGAATGCCAAGTACATTGCCACCCCAGGCAAGGGCATATTGGCAGCAGATGAGAGCACAGGCACCATTGGCAAGCGCCTATCCAGCATCAACGTCGAGAACATCGAGTCCAACCGCCAAGCTCTCCGAGAACTTCTCTTCACTTCTCCCAACGCCCTCCCTTACCTCTCCGGTGTCATCCTCTTTGAGGAGACCTTGTACCAGAAGAGCTCTGATGGCAAACCCTTCGTCGAAATCCTCCAGGAAAACAATGTCATTCCAGGGATCAAGGTCGACAAGGGCACCGTTGAGTTAGCTGGAACAAACGGAGAGA…
558	925	2	635	CACGAGGGCCTCGTCATTTGAGGATCCTCACTCTACTCACACCGCTGCATCCTTTCTCTCTCTCTCTCTAAATCTGAAGTAATTGAAGTTGCAGAAGCAGAGAAGAAATGGGGATTCCATCGGAATTGAGGGACATGTGGGTGAACCGCAAGGATGCTCTGGTGATTCCTTCGCCAGCTGAAGAGGCGAAGCTGCTGAGATCCAAGAAGTGCATCGACGAGGGTGTTCAGGAGGGATTCAAGTACGGTGCTGTTGCGGCTGTTATCTCAAGTGTGGCTACGTTGGGTGCTGTTCGTACGGTACCTTGGGCAAAGTATAACCTCAACTACACCGCTCAAGCCCTTGTTGTCGGTGCTGCAACAATTTCTACATACTTCATCACC-GTTGATAAAACCATC…
559	1076	2	648	CGAATTCCGTTGCTGTCGATTTGGTGGAGCTTCAAACACAGTAACTACTGATATAACAATTCCGATTGTTTCTGCAGCTGAAGCTGCTAAATTAGCTTCAAAGTACCGTGAACAAGGATTTAAGACCTTAAAGCTTAAGGTGGGAAAGAATTTGAATTCAGACATAGAAGTCCTTCAAGCTATACGTGATGTTCACCCTGATTGCTATTTTATCTTGGATGCTAACGAAGGATATAACTCCGATGAAGCTATCCAAGTTCTTGAAAAATTACATGAGGTGGGAGTGAGTCCTCTTCTCTTCGAACAACCGGTTCATAGAGATGATTGGAAAGGCCTTGGAAATGTTTACCGCGTTGCGAAAGACAAATATGGAGTATCAGTTGCAGCTGATGAGAGCTG…
560	990	2	619	TCACGAGGCAGAGGTTGAAGCTTTGGTTAGTTCTGGAGCAACTATACGTGAACGTTATGCTCTCTTGTGGAACCAACAAATGGAGAGGAGGAGACTGTTAGCGCAGCTTGGTTCTGCAACTGGTGTCTACAAGACGCTTGTCAAGTACTTGGTGGGGGTTCCACAGGTTTTACTTGATTTTATTCGCCAGATAAATGATGATGATGGGCCCATGGAAGAGCAAAGACAACGTTATGGACCACCCTTATACAGCCTTACAACTATGGCCCTTCTTATACGACTCTTTATTTCGTTGTCTTGGGGGCGATTTGAGACTAGAAAATTAAGCAAGCAAGAGTTAGCAGTCTTGGAAGAAGTTATTGAGGTGCAGTCCACTGAATTTGTAAGGTTTATTACGTT…
561	602	2	418	CACGAGGCAACAATTCTCCGACCGCATCTGCTCAGCATCATCAGCAGAATCATGGCGGCGGCGGCGAGCCCATTTTGTTCCACAAGGCAGCAGCACCGATGGATTACTTCAGCCCCGGGCTTCTGGGGCTGTCGTCTTCGGCCCGGACCCATCACTCTTCCGGATTCTCCGAACAAATCCATCTGGGGATGAACTCGATTCCGCAGACAATGTCGGTTGTCTCCCCGTTCAATGTGTCCGGCGAACATCACCACGGACATCACAGTTCGGAGCTTCAGCAATTCTGTTGCTGTCCCGACCTCATCCCGGTCACTACTTCGTCGCAACCGGGCAATGGCGTTGACTACAACCTGAACTTTTCTATCTCTTCTTCCGGCGGCCTTGCTGGTTTCAATAGGG…
562	1243	2	652	TCACGAGGAGAGTTTCAATTCGGGAAGGACGAAAAGCTATGAGTGGAGAAGGTCACAGTTGGAGAATATTGCAAAGATGCTTGAAGAAAAAGAGAAGGAGATCACTGAAGCTCTTTACAAGGACCTTTCAAAGCCTGAAATCGAAGCATTTATATCCGAGATTGTTCAGGCAAGATCGTCATGTAACGAGGCATTGAAAGAATTGAAGCATTGGATGGTTCCACAGAAGGTCAGCACTTCAATCACAACATATCCATCATCAGCAGAAATTGTGTCAGAACCTCTAGGAGTTGTGTTGGTCATCTCAACATGGAACTTCCCCTTCTTGTTATCTCTTGATCCAGTCATTGGAGCTATTTCAGCGGGCAATGCGGTTGTGCTAAAACCTTCAGAAATTGC…
563	1195	2	644	TTACGAGGGGAAAAGTAAGCGGTACGATATATTAAGGTTTATATTTGTGAAACAAAGATAATTCTAGAACAATACCTAATTATATAACTACCAAGTACAATATCTTTAAACTTGGAGGCATATATGCTTCTGGAAATCTTATTAACTTTAAGCAGAACAAGTGTTCTGTCACCCGAAGATGCGGTTGAGGGTAGCTGCTAAACGGACACCACCTTGAGCTAACCGCTTATGGACTATTGGTAGCCGGGAGAGGAAGTATTCATCTTCTAGCACTGAACCTTCATCTGCACCCTTGTATGCCCAATCACAAGCCGCTTTGATACCTTCAGATGCATATACGTCGGGGCATGCTTTCTTGTTTAGGCTGCAGGTCTCCCAACCCTTAACTTGATCTGACCA…
564	626	2	627	CACGACACCCAGGTCAATCCTTTCCATTTCTGTACCTTCTTCTTCCTCCGCTCTCCTCCCCAATGTCTCCTTCTCCTCCAAATCCTCCCCATTCCTCACCCCGCCACTCCAAATCGCCGTCGCAAAATCCCACAAAAAGCGACCGACGGGAGTCACCATGAGCATGGAGGCCGGCATCGGAGTCATGGCCACGAAGCTCGGCATGATGAGCTTCTTCGAGCCCACCGGAAAAGTCGTCCCGGTTACCGTCGTGGGTTTCAAGGAGGGCAACATCGTCACCCAGGTAAAAACCCAGGCCACCGACGGCTACGACGCCGTCCAAATCGGCTACCGGCGGGTCCGTGACCGGAAGCTGACGAAGCCCGAAATGGGTCACCTCCAGAAAGCCGGCTCGATCCC…
565	786	2	515	TACGAGGAAAACTTGCATACAATAAAAATGGAAATTATATGAATAATTCGAAGGGAGAAGTTAAGATTAAGAAGAACAGCTTCATGAGCACAAGAATGGAAGTCTATCATTATATACATGATTTGATTAAAGATCTACATATTTTTCAATGGTTGCAGACAATGTGGACTTTGGCACTGCACCAATAACGCTCTCTTTCTTCTCCCCATTCTTGAAGAAGAGCACAGTTGGTATGCTCCTTATACCGTACTGAGTGGCAGTGTTGGGGCTTTCATCTGTGTTGAGCTTGAAACAAGATATCTTTCCGGCGTACTCTTTTGCCAGTTCATCGATCACCGGCGCAATCATCCGGCACGGTCCACACCACGGTGCCCAAAACTCCACCAGAACTGGGTTCTC…
566	1085	2	604	TCACGAGGATTCAAATTCATAACTTATACCCAAACGCTGCCACAAATGTACTTTCACACAACATATAATTGTTGTTTTGGGTCACTCAGAAATGGGTACAGGAATACGTACTAATATCACAGGCACCATAGGTCCACAAGATCCTAGGCTTAATTCCATTTTTCTGCAAACAACATATTCTTCTACCAACACAGCATCGCGTAGAATACATATATGATGACAAAGCATATATATGGCGCGTACATTTCTCTTGAATTTGAAGCTAATCAAAGGAACTGGGCAAGTACTTTTTTCACCACATAATCAGAGATTATACGGTTTGCTTTTTCAGTAGGATGAAAGGCATCCCAGAAAATGTATTTGCTTGCGTCTGTGCAAGTGAGCAAGTTGTTTCGATTG…
567	1051	2	646	CACGAGGGCCAATTCCAACTCAAAAGCCTCCGATTCTCTCTCCAAAAGCTCGAGGATTCCAAGCAGAGCCTGCAAATTCCTCAGTTGCAATCTCCGCAGACCCGAAAGTCACAGCAGGGTTGTGAATTTGTGATTTATCCAAAAGTGAAGAGACTGGTAAAATAATGGACAAGTTGAATCTATCTCAGTTGGGGGAGAGGTTAAAGATAGGTGGAGCTCAAATGGGTCGAATGGTAAGTGGGAAAATGAAGGAAATGAAGGAGATTCTGCAAGCACCGACCCCGGAATCAAAGATGATCGACGAGGCCACTCTGGAGACCATGGAGGAGCCGAATTGGGGTATGAATTTGAGGATATGTGCAATGATCAATAGTGAAGAGTTTATTGGGTTCCAAGCTG…
568	719	2	615	CACGAGGGAGAAAACGAGAAAGAGAGAAGAGGGAAGGGAGAAAAAAGAAGAGAGAAGTGAGAGTGATCATCCCATTTAACATGGCAGCAATACCAAACCCTTTTGTTTGGCAATCTAAACTCAACAACAGGTCCCGAGGCTTAGATGGAAAAATCGAAAGTCAAGAGGGGATTCTCGAATTCACCGAAGAGGTTCCTAACCATGTTTTCGAAACGGAGGATCCACAGATATCTGGATACGTGAATATCAAGTACCTTGAAAACAACTTATACTTGACAGGGGTGAAGAGTAAAGCTGGTGAAAAATCGACATTGTTGATCGTGGCCACTGCTGACACACCAAACAATAATATGGATGACAAACATTGCACATTGTTCGAGCTTGTGAAATCCAAATCAA…
569	725	2	592	CGAATTCCGTTGCTGTCGCCCTTTGATAGAAATCTAGTGGACGTACATACTATCCCTTCCACTCACCCAAAACTCCCTCCCAATCCCAAATCTCTCATTTCTCCACCTCCATTATCTTCTTCTTCTTCCTTCAGTCTCTTCAACCTTCCCACGTTACTCATCTCCCCCTCTCTCTCTCTCTCTCTCTCTCTCTCTCTCTCTCTCTCTCTCTAGATGTTCCTCGTCCGAACCTCGAATCACCATCTACCACATTGGAAGCGCCGAACTATAACTACACAATCGCTGTTTGCCATCCATCTCTATCTCTCCAAAGGATGTCTCTCCCTCCCTCCTACCTCTTCATCTGGCTCTCTACCCATCACGTTATCCGAATTCCGACCGCGAGTCCCAACACCCCAG…
570	888	2	515	TCTTGGAGAAACATCAAGATTCTTTGATGCATAGAGCTGCAGTTGCAGAAATGCTATATGCTCTGGAACCTCACAAGAAATCTGAGGCTATTAAATTAATAGAAGAGTCGACCAACAATATGGTTCCCAAAAATGGAGCACTTGGACCTGTCGGAGAGTGGACACTGAAAGATTGTATTACTGTCAGCAAACTCCTTGAAACAATTGTTGGTGACCCTACGGCTGCTTTGAGATGGAAAGGGCGATGTGCCGGGTACTTCCCTTACTCAACATACTTTGAAGGTAAATGTAGCTCTGCTGTACCCAACTCAGCATACAACCAAAAGGGAAGGGCGAAACATTCGGAAGAGCATCCAAGTGCAGATTCACTAGCAGTAAATGGAAAATTAGAGGCCTTCA…
571	651	2	581	TCACGAGGGTGACATAAACATGTAATATGAGAAGAGGGAAGAAGGCACGTGTGTCCCAAGAAAAATTACAAGAGCATCATACAAAGTTGTAGAACGATTATAATACAACCACCACGAGTCACTGAATCAAAGCAAATGAAAGTACGTAGTGGTTTACTCAGTTGCGACAGATACGAGCAGTTGGCATGGTGACACAAACAGGAGCATACTTCTCCTTTGCCTCTTTGCTCCCCCTCTTAGGCTCATCCGCCAAAGCAGCCTTGGCAAGAGAGCACGCCGCCACAGCCGCAGCCGCAAAAATCAAGTCCCTCCTCCCGCTGCTGCTGCTGCTCTCTTCTTTCTTTGTTTCTCCCTCTGGGGCTCTGGCGGCGGCCTTGGCTACGAAGAGGCTCCGGCGGC…
572	1013	2	600	TTACGAGGCTCAGCTCGGCCTCCAGCTTATGCTTTGCATCCCAATTTCTTTTACTTCTCTTATCTCACTAAAACCCTTCATCTCCTCCGTCAGTGTCCTACATCGACTGCAAAATCCTAATCAGAAACCTCCGATATCCGAGGCAATGCCGCTCAAATGGGTTTTGCATTGGCAGCCCAACGCAGGGACGACGGTGAACAGTCAGATCATAAACGAAGTCACGCAGTGCGTCGAGAGCATCAATGGCGTCAAGGAAGGCAGGTGGAAAGCCACCATCACCTTCTACAAACCCATACTGCGAGAGCCCACTTTAACGGGGGAGCCCCCGCGTGATTTTCTGGGTATTGCGCTGCCGGAGCAACCCAGTAAGTACTACCTGATAATGCGGTTGCAGCGGAT…
573	710	2	626	CACGAGGTTTTCATTAGAGTATTGCAAATGAGCCAATGGCGCCACCCTCCGGATGTCCCTCCCCCATACGAAGGTTACGGGGATGAGGATTGGCAGGACAATGATGGAGCTTTGAATACCATCTCCATGACTCGCCCTCTTCTCCCCGTTGAACATCCCAGTCGGTTTGTAAAAGATGATTCAGATTGTCATCCTTTGCAACCTGGCATCTGGTACTATAAGATTGTGGAAGCTGATCACATATTCTTCATTATTAATCGGGAGAGAGCCGGAGTTCAGTTTGATCTGATATACGACAGCATTTTCGAACGCTGCAGAAAGCATGTGTTTAGAAAAACTCCGCAGACTTTACCGAACGAAACACACCATTAGTTCAGCATTCCATTACTCTCACGCAAT…
574	906	2	646	CACGAGGCTCTCGCTCTCTCTCCCTTTCTCTCAGCCATGGCGATCACTCTCCACTTCGGCCGAATTCCACCGTGTAACGATCTCTTCCTCTCAGAGAGCCTCGCCGGGAGAGTATCTCTCAATTGCCGGAAACCCTTCACCGTCCGATGCTCCGGCGACTCCTCTTACTCCGCCGTCGAGTCCGACTTCGACGCCAAGGTCTTCCGCAAGAACCTTACTCGAAGCAAGAACTACAACCGCAGAGGCTTCGGCCACAAAGAGGTGAGAGTCGAGCTCATGAACCGCGAGTACACAAGCGATATTATTAAGACGTTGAAAGAGAACGGGTTCGAGTACACCTGGGGAAACGTGACGGTGAAGCTCGCCGAGGCGTACGGATTCTGTTGGGGCGTTGAGAGA…
575	681	2	616	TTTATCAGATTGTACTCCTCCGTCGGACCCTCCTTCAAGTTTCGCCTTTTCGCAAACCTGAGAAACAGAACTTGTAATCATGCCGAAGAACAAGGGTAAGGGAGGAAAGAACAGGAAGAGAGGTAAGAACGAAGCTGATGACGAAAAGCGTGAGCTTGTGTTTAAGGAAGATGGACAGGAGTATGCCCAAGTGCTCCGAATGCTTGGTAACGGTCGGTGTGAAGCTATGTGCATTGATGGGACCAAGCGACTTTGTCACATCCGTGGTAAGATGCACAAGAAGGTTTGGATTGCAGCTGGTGATATCATTCTTGTCGGCCTTCGTGACTATCAGGACGACAAAGCTGATGTGATCCTCAAGTACATGCCTGATGAGGCTAGGCTCCTGAAGGCATATGG…
576	634	2	587	CGAATTCCGTTGCTGTCGCCGTTGCTGTCGAAATGGACCACGGTTTAGTAGCTCTATTGCTGTTAGTAACCATGGTGACGACCCTGTTGACCACAAGCCAAAGCGTGAACAACGCCACCACCACCACCAGCAGCCCGTCCTCCACCTGGTGCGACGACGGCGGCCTCAACGACCCATCATGCCTTATTGCCCGCGCCGACATGCTGGATGACGTGGATGTGGAGTTCATGATGGACTCAGAAATCAGCCGAAGAATCTTGGCCGGCGGTAATCCAGGTTTAACCGGAACTGCCTTATATGCGGGCCGAGCAGCGTCGTGTGATCGGAAACGCTTCCCTCCTTGCCACCCCGGGTCTAACCACAATCCGCCTCCACCGAGGTGTGATCGGACGCCCTACA…
577	753	2	517	GAATTCCGTTGCTGTCGGTGTGTCAATCGGCCTTACAATTGGAAAGATACCTACAGTTGGTGTTGTTTACAATCCAATAATTGACGAGCTCTTTACTGGCATACGTGGAGGAGGTGCATTTCTCAATGGAAATCCCATAAAAGTATCATCTAAGAACGAACTTGTGAAGTCTCTCCTTGCAACTGAGGTTGGAGTAAAACGTGATAACCTAACAGTGGATGCAACCACAGGGAGAATTAATCGCTTACTATTTAAGGTGAGATCTATTCGCATGAGCGGCTCCTGTGCACTGAACCTCTGTGGAATTGCATGCGGGAGGATTGATCTATTTTATGAGCTCGGCCTTGGGGGTCCTTGGGATGTTGCAGGTGGTGCTGTAATTGTTACAGAAGCTGGAGG…
578	595	2	592	TACAATAGTCTCGCCGCGAGATATCCAAATACATCGCGGACGCGCATATAGGGGAGCAGACATGGGAGCTCGAGAACAACGTAATCCCCATGGACACGCCGCCGAGCGTGGCGAAGCCGAAGGCGGACCCGACGGCCGACGCCATATTCTACTACGACGAGGCGGCTCAGGTCAAGTTCCAGCAGGAGAAGCCCTGGGCCAACGACCCCCACTACTTCAAGCGCGTCAAGATCTCCGCCCTCGCGCTCTTGAAGATGGTTGTGCACGCCCGGTCTGGCGGGACCATCGAGGTCATGGGCCTCATGCAGGGCAAGACCGACGGCGACGCCATTATCGTCATGGACGCTTTTGCTTTGCCTGTTGAAGGGACTGAGACTAGGGTTAATGCTCAGGCTGATG…
579	1045	2	633	GCACGAGGCTCACCAGCTTACACCTCAAAAATTTGCAGAAAGAGTTTGAATTTGATTGATCAAAATTATGAGAGGGGTAGCCGTTTTGTTGTCGGTGCTGTTGTTTGCCACTTGCCACTCAGCCTTCTCCCTCATCGATGGTTACTTAGAAAATGGCAATTTTGAGCTACCCCCTAAGCCCTCAGACATAAAGGGTTCAGAAGTGATCGGCCGATATGCCATACCAAAGTGGGAGATTTCTGGGTTTGTGGAATACATTAAGTCAGGCCAAAAGCAAGGGGACATGTTGCTGGTTGTCCCCGAGGGAGCCTACGCAGTTAGGCTCGGAAATGAGGCCTCGATTAAGCAGAGCATTAAAGTGACTAAGGGGTTGTACTACTAATTCGTTTCTGTTGCAGC…
580	661	2	648	CGAATTCCGTAGGAGGCGCAACCTTTCCCAAATCCACTCCCACTCCAACTCCAACTTTCTTCAATGGCTAAAGCCTCAATTGTCTTGCTTCTTCTTCTCCCCATTGTCTACTTTGTTTCCACAGCCAAATCTTCATCCACCACAACTCCTACGAACTTCATCAGAGACTCATGCAGCGCAACCACCTACCCAGAAGTCTGCATCAAATCCCTCTCTTCCTACGCCAGTTCAATCAAACAAAGCCCCCGCCAGCTGGCCCAGGCCGCCTTGTCCGTCAGCCTAACAAAAGCACAGAGCGCCAAAACATTCGTGACCAAGTTGGCCAAGTTTAAGGGACTAAAATCCAGGGAGTACGGAGCCATCAAAGACTGCATGGAGGAGATAGGGGACACCGTGGAT…
581	693	2	606	GAATTCCGTTGCTGTCGCATTTCCTTCCTCTCCAACCAAACCCCTTCCCTTTCCCCCCCTAATTTTCCATTCCATTTTTCCCACCTGCAACTAAGCAGCTGCTAACTTCTTCCACGAGACTCAAAGGGTTTTACGTCGTCGTTTTGAACCGAGGGGAAAATGAATCACTGTGGGATGCAGCAAGGCAGTGCGCTCTCAGCTTGCGAAGACATGAGGTCTTGCTCCAGAGACTCCGTCGTCTGCCCCAAACCTCGCCGCCTCGGCCTCCTCAACGATCCCGTCAGATCTTTCCGATGGCATTTCGGCCACCAGGCGGAGTTCTGTGATTCAAATGCCGGGTCTGACATTTTAGACAATATTCTCACTAAGGGATCCTTTGGTGTTGAACAATTTTCGTGT…
582	916	2	563	TGCACGAGGCAATCAATTTTACCAATAAGCCAAGCCAATATCGTTGTCAGAATTAACTTTGAATAAACTCAATCTAGCATAGGCAACGAGAAAGAGCACATATGGGGCAATTGTTTGTGCATGGAAAAACAAAAAGATTTCTAAGTAGGACGAGATTTTAACTTCTTTACTCGTTTGACAGACTTCCGTGCCTTCTTGACAGCAACAACTCTTACCATTTTCACCTTCTTAGTAGGCGTAGGCATTTCCCAAATCGGACCTGGCGGTACTCCTTTCTTGAGTGCACTTCCTCTAGGTGTAGCAGAAGGAGGCAGTCTTAAATCTTGCGGAGGTAAAGGG-CTCTGGGGCTTCCACACCAAATTGTTTTTCATGGAAAACTTTACCTTCTTTGCACTCTT…
583	1046	2	602	GCACGAGGATTAAAATCATCTCATTACCAACCAGAATGAGTACATTTGCAATATGCCCCAGACGATATGAACACCAAATCAAATAACAGCTAAAGCTATTTTTACCCACATATAACAACGTTATTCAGAGAACTAGAAAATCGAAATACACAATCGAATTGGAAAACAGATCCGCTGGTCCATGACCGGTATCTTAATCTCAAGGCCACATAATTTAGGGTGGAAAATTAAAACACAAACCAATTCATCATCCCATTTATGCAGCAACCTGACCGAAGAGCTTTCTGCGGATCTCTGGAAGTTTTTTACGGAATACAACATCCAATCGTGCATCAAGGGTGTTCTCACACACAATCTTCCCATCCCGAGAAGCCAGGACCACACCTCCAGAACAGGAAG…
584	747	2	626	CACGAGGCTGAGTCAGACCCAAAAGAAAAGCTGAAATCCCAACATACAAAACCAAGTGCGCAGGAGGAGACACCCTCAAATGAAGCTTCAGCAATGGCGTTAATGGCAACCAGAACAAATCCCTTGCTGTTCCTCATCACACAAGCAGCAATTTTGGGATCTGGGTCTTGCTCCAATGGCCTCAAGCGACCGGTTCGGGTTGACCGGGGCGGTGGAGCCGGGTTGACGTCGCCGTATTCCACCTCTGCGGTGGCGCAGCAGCCAGAGTCCGGGATCATTGGGTCGAGGCCACCGCACATGGGGTTGGAGATATTGGGTGTGAAAGATTACGAAGATTATAGGAGGTCTTTGTATGGTGAAATCACTCACAAGGCTTTGCTTGTTGATGCTGTTGGTACC…
585	559	2	485	CGAATTCCGTTGCTGTCGGAAAGAGAAAAAAAAATCATGTCTCTCGCAACAACTCTCGCCGTCCTCGTCCTCCTATCACCGTTGTCCACGTCATCAACCGCCTCCGCCAACGGCGATGGCGACGGCTCGCTGTCTGTGTACGATGCAATCCAAGAATTCAACTTTCCGATGGGTCTGCTCCCGAAGGGCGTCACCGGATACGAGCTCGACAATGGCAACGGCCGATTCCTCGCGTATTTGAACGGCTCCTGCAGCTTCTCGCTGGAAGGCTCGTACCAGCTCAAGTACAAGTCCACCATTACCGGCACAATCTCCCCGAACAAGCTCTCCTCGCTGACCGGGGTCAGCGTCAAGGTCCTGTTCCTGTGGCTCGACATCGTCGAGGTCACCCGGAGAGGT…
586	786	2	676	GCACGAGGGCTACTTTTACACTTGTCAATTCTCTTCTCCTCGAATTATGGCTGAAGAAAGTTCCAAATCTGTTTACGACTTCACTGTCGTTGATATTGATGGTAATGACGTAAATCTGAGTGCATACAGTGGGAAGGTTCTTCTGATTGTGAATGTTGCTTCAAAATGTGGTTTAACACAATCCAACTACAAGGAACTAAGTGTTTTGTATGAAAAGTACAAAAACAAAGGTTTTGAGATTTTGGCGTTTCCTTGCAACCAGTTTGGAGGACAAGAGCCGGGAAACAATGAGGAGATTCAAGAAGTTGCATGCACTAGATTTAAAGCTGAATTTCCAATCTTTGACAAGATTGAGGTGAATGGGAAGAACGAGGCACCCCTTTACAAATTCTTAAAGGG…
587	845	2	566	GCACGAGGCAAGTTTTCACAAACGCAACATTACAAGGACGCAGTTTTGAAGAGAAGCAAAACGAAAACAAAGATGAAAAAAATACTCACTGTAGCTTTTGTTTCTTCACCCAAAAACTACATTACATCAATAGTACTCTCCCTCACTCTCACTCTCTCTCTCTCTCTCTCTCTACAATTTGAGTTTGCTGAAATCAACCTTTTGTACTGGATATGTATAGGCTTCATAATTGATTTGTTGGCCCAAAGTACTCAGTTTTGTGAAAGTAGTTATCATATCAACCTCATAATCTGTTTCTGATACTGTTTCGCGGCTGCGTTGGTATTTCTGAACCCACGGAAAAACTTCCGGATCAGCGGCTAATAGGGTTTCTGTGGCTATTTGATCAAGACCCAAGAA…
588	885	2	666	GATGACAGCCAGAACATCACCGATGATACTAGAATCCGCGCTGCTATCCCCACCATTAAGCATTTGATTGAGAATGGGGCTAAAGTCATCCTTTCCAGTCATTTGGGACGACCAAAAGGTGTGACCCCAAAATTTAGCTTGGCACCTCTTGTACCTCGGCTTTCGGAGCTTCTTGGCATTCAGGTTGTCAAAGCTGAGGATTCTATTGGTCCAGAAGTAGAGAAGCTGGTGGCTTCACTTCCTGAAGGTGGTGTTCTTCTTCTTGGAAATCTGTGGTTTTACAAGGAAGAAGAGAAGAATGATCCTGAGCATGCAAAGAAGCTTGCCGCCTTAGCAGATCTTTATGTTAACGATGCATTTGGGACTGCACATAGAGCTCATGCCTCAACTGAGGGAGTC…
589	585	2	561	GAATTCGGTTTCCGTTGATGTCGCCGTCTCCGACTAAAAAGAAACCACTTAAATCCCTTAACCGTCTTTCTTCTCAAATATTCCGATTATATCCCCATGGCTTCTCCCAGAAAGAGCCCATTATCGGAACCCGGAGATCGCCAGTCCGCCGCGGCAATCGTAGTCCAACCGTCGTCCCCGCGCTACCCTCCGAGCGGGACGCCCACCTCCGGAGCCCAGCGCCGAATCGGGATCGCCGTCGATCTCAGCGACGAGAGCGCCTTCGCCGTTAAATGGGCCGTCCAGAACTACCTCCGCCCCGGCGATGCCGTCATTCTCCTCCACGTCCGCCCCACTAGCGTCCTCTACGGCGCCGACTGGGGCGCCACCGACGTCTCCATCCCCGAGGACCAGGAGTCC…
590	698	2	595	CGAATTCCGTTGCTGTCGGTGTGGGTGATGATGAATAAAGTGACGAGGAGATTATCAAAGATGCCTGATGCAGTTCGCGGTGAAATAGAGTCCTTTTTTATGAATTCTCCGCATGCCGTTGCGGTAGAGGCAAGAACACTGCCGAAACTTGATGACAAAACAGCGGACTTTGTTCGCTCCGGTTTGACTCCAAGGTGGAGTGATTTAGATGTCAATCAGCACGTTAATAACGTGAAGTATATTGGCTGGATCCTCGAGGGTGCTCCCTTGCCAATTCTGGAGAGTCATGAGCTCTCTTCTATGACTCTGGAGTATAGGAGGGAGTGTGGGAGGGACAGTGTGCTTCAGTCGCTGACTGCAGTCTCAGGTGCTGATATCGGCAACCTGGGAAGTAATGGC…
591	672	2	661	CGAATTCCGTTGCTGTCGCCAAGGCAGAATTCGACATCTTCCCAATTCGGAGTTCTGTTGGCCATGGCGGAGCACTTGGCATCCATCTTCGGCACAGAGAAGGACCGCGTCAACTGCCCCTTCTACTTCAAGATCGGAGCTTGCCGGCACGGAGACCGCTGCTCCCGCCTCCACACTAAGCCCAGCATCAGCCCCACCCTCCTCCTCTCCAACATGTACCAGCGCCCCGATATGCTCACCAACCCCGGCGTCGACCCCCAGGGCCAAGCCCTCGACCCCCGCAAGATCCAGGACAACTTCGAGGATTTTTATGAGGATCTGTTCGAGGAGCTGAGCAAGTACGGACAGATCGAGAGCTTGAATATCTGTGACAATTTGGCTGACCACATGGTTGGTAAT…
592	544	2	542	CTTGATTTTCAGTTCCGTTCGAATGGATACTTTTTGGTTCATCTTTGTTTTCTTTGGCTAATCTCTTTTTTTTTTTTTTTTTTT----AATTTCTTCGTCTCCATCTTTGAAATGTCGGGGTTGGTGGACAAGGCCAAAAACTATGTCGCAGAAAAGATAGCAAATGTGCCGAAGCCTGATGCAAGTCTCACAGGTGTTGATTTCAAGAAAGTGAGTTTTGACTCTGCGGATTACATTGCAAAGGTCGCTGTGAACAATCCCTACCCACATCCTCTCCCCATCTGCGAGATCAAATACACCCTCAAAAGCATTGGCAATGTTATTGCGTCTGGGAACATGCCAGACCCTGGCTCGATAAAGGCAAGTGGCACTACTGTATTAGAGGTGCCGGTGAAGGT…
593	667	2	538	TCGAATTCCGTTGCTGTCGTGATCAAATAATGCAGATTTCTTGACAAAGCAGCGATCGCGACGGAGGAGGACAATCTCAAGTCACCAATTCTATGGAGGACGAACACCGTTCATCGCATCGAAGAACTGAAATCCGTGATCAGAATGGGACCTATATGGGGAACAGGAATACTCCTCACCACAGCCTATGCCCAACAAGGCACATTCGTACTCCAACAAGCCAAAACCATGGACAGGCACCTCACAAAGTCCTTTGAAATCCCTGCAGGCTCCATGTCAGTCTTTACCATAGTCACCATGCTCTCCACCCTCGCATTGTACGACCGCCTCTTCATTCCGGTGGTTAGAAAGTTCACCGGGCTAGAGCGGGGAATAACATACTTCCAGAGAATGGGAATA…
594	713	2	647	CGAATTCCGTTGCTGTCGAATGAAAGTTATGGACAAAGCATCTTTGGCTAACCGTAAAAAACTTCTTCGTGCTCAAACTGAGAGAGTATTGCTTCAATGTTTAGACCATCCTTTCCTTCCAACCCTATATACCCATTTCGAGACAGAGAAGTATTCATGTCTGGTAATGGAGTTCTGCCCTGGAGGTGACTTGCACACACTTAGGCAGAGGCAACCTGGAAAGCATTTCACTGAGCAAGCAGTGAAGTTCTATGTAGCTGAGGTTCTCCTTGCACTGGAATATCTTCACATGCTTGGGATTGTTTATCGTGACCTTAAGCCGGAAAATGTCCTTGTGAGAGATGATGGGCACATAATGCTTTCTGACTTTGACCTTTCCCTGCGCTGTGCTGTGAGCCC…
595	643	2	644	GAATTCCGTTGCTGTCGGCCAGTCGCCACTCCGTTTCCTGACTCTCTCGCTCTAGAAATGGCGGGTTCAGGAGTGGTCGCGGTGTACGGAAACGGCGCAATCGCCGAGAGTAAGCAGTCGCCGTTCTCCGTCAAAGTGGGTCTCGCCCAAATGCTCCGCGGCGGTGTGATTATGGACGTCGTCAACGCCGACCAGGCCCGGGTCGCGGAAGAGGCCGGCGCATGTGCCGTCATGGCCCTGGAGCGTGTTCCCGCCGACATCCGCGCCCAAGGCGGCGTCGCCCGGATGTCCGACCCGCAACTCATTAAAGAAATCAAGCAGGCCGTGACAATCCCCGTCATGGCCAAGGCCCGAATCGGGCACTTCGTCGAGGCCCAAATCCTCGAAGCCATCGGCGTC…
596	830	2	688	GAATTCCGTTGCTGTCGGAAGGCCCTTCATTGAAGGGTTCTGTCGTCGCAAATTAGAAGTGTTTGGAACTGTTTGTTACCCAAAGTTTTTACATTTTCCAGCTCTTCTGTGCATGCTTTCATTTAGTCTTGTATTTGGGTGTGGTCGTCATACGCTTGCCTCATTCTTAATACCTTATTCCCTGTGCTAGCTTAACGGTGTGTCGTCTGCCACGTACCGTCTGAGCGGGACTGGTCGGCCCAGTACGACCGTCTGGTATACAGGTAGATTGAAGTTTTGCAGCTTTTGCCGAACCATGCACAGCTTGGTAAGATCTCTGAAAACGATTTTAACATGTCCGATAGTACTGTTTCTAATAATGCCTTGCCCTTACCTATCAAAGTTTATATCTTTGAGGAG…
597	654	2	525	CGAATTCCGTTGCTGTCGAGCAGCTTCCCGAGCCTTCTTCTTCTCCAAAGCTCTCCCAAACTCCGCCGCCACTTCCTTCTCGCTCGCACGGACGCTCTCTCCCTCCGCCGTTTCTCGCTCCTCATTTCGCGCCATGGCCTCCGACTCTGCTGCCCCCTTCAACAAAATCCAAATTCAAATAGTCTACACTACATTTGATGCGTATGTTGTTGGCAAAGACGGCGCTCCTGGGATTGTTGTGCTTCAAGAGTGGTGGGGTGTGGATTATGAAATTAAGAACCATGCTGTCAAGATTTCTCAACTTGCTCCTGGATTCAAAGCACTTATCCCAGACTTGTATCGGGGGAAGGTTGGTTTAGATGTTTCAGAAGCGCAACATTTGATGGACGGTCTTGATTG…
598	713	2	408	GAGATGTCTGAGAAAAATGATGTACCCATTGTAAAGGAGGAAAGTCATGTTGATATTGTGGGAGATGATATTTCCCCGGACAAAATGGATGAAAATATTGAGATCAAGAATCATACTGCCCCACCTGCTGAGAAAAGAAAGCTTAATGATCAAGCAGCAGTTGGAAGCAATGAGCCTATAAAAAGGCGCAGGTGGAACTCTGAAAGCCTCAAAGTTCCAGAGCTGCAAAGTCCTATTCAAAAGCTGACGGTCACACCCAAGGAAACGTTCCAGACCACCAGTTTAAAGCGTAACTTTTCGAGATCAAACTCTACTATGAGTGAGGAAGCTCCCAAAGAACGTGTTGTTCCACCATCACAGAAGGCTCCAACTAATTCCCTTAGAATTGATCATTTTCTG…
599	715	2	657	CGAATTCCGTTGCTGTCGGGAGATCGAGATCATGGGCAGGATCATCATGGTTAAGTCCGTGGCTGCAGAGCCGCAGCACCAGCACCAGCACCAGCCGGTAATAATTACAAAAAGAAGCGCAGAGGAGCTATACAAATTCTCCAGGTGGCCGCCTTTATGCTCCGACGACGCCGTTCATCTGACAAATTCAAATCCAAATCAATTCCGGCCTCCATGGAAGCAGAAGCAGTGGCTTCTTCAAAAAGCACGTGGAAGCGCCTCGTAGGGTCCATCCGTCCCTTGCACCTCCAAAGCGGCAGCAGTAACCCATCGACGCCGTCGGCCTCCTCCG-TAGGAGCACGCATGAACGTACTTCTTCAATTGAACGATACGAAGACGTGCTCCTACCACCCATATCT…
600	991	2	641	CGAATTCCGTTGCTGTCGGCCTTTCAGCCTGCAGTTTATGTACAAGGATTGTGAGTGAAGTTTGAACACCACTACTCTCTGAAACCAAATCTCCCTCAGTCCTAATCTATCAAATTTGAAAAGGGAAGGGCGAAAAATGTTCAGAGCTTCTTGTAATCTGAGACCAATAGCAACAGTGCCTCCAGCTCTGAATGCTCTTCTCTCTCCCAACCTCCACCTCTCTTCTCCTTCCAATCTCCCCACAATCTCCACTTTTGCACCGCTCTGTCACCCTACTTTTCTCTCTCACACCTCCTGCAAACCCGCTTCTTCCCGCGAGAGGCGGCTTCCGCTGCGCCCGTTGGGGTCGCCCTTTCCTCCCAAGAGCACAGCTTCGTTTAGTGCCGAAAGCGGCTCTGG…
601	867	2	627	CGAATTCCGTTGCTGTCGCCGTTGCTGTCGCGTGACTCCAAAGTCATGGACTTGAAGAACATTTCCCCATTTTTCTTCTTTGCCCTGTTAATCTCCATTGCCAAAGCCCTTGATCCTTCTTGTGCATCCCACTCTGACGGCTCAGATGACCTCTCAATCATTCCCACCTACAGCAAATGCTATCCCTTCTCCCCACCCAAAACAGACTCTTTGATTCCGTTGGTCCTCAAAATGGCCTCCAAGGATCCAGCTAGGGTTAACTACTTGTCAAGCCTAGTTGCCCAAAAGACCACCTCCGCTCCGATCGCTTCGGGCCAGCAGGTCCTCAACATTGCCAACTACGTGGTCCGGCTCAAGCTCGGTACCCCGGGTCAGCTCATGAACATGGTCCTAGACACT…
602	655	2	559	TCGAATTCCGTTGCTGTCGCT-TC-TTCTCTCCTTGGCGGCCTGATATCCTGAAACGCGAGAGCAGCTGAAGAAGATCCGATTCCATCAATGGCGGAGACGCAAGCCGACAAAATCCAAACCCTAGCTGAGCAATACGCATTGGAGAAAGATGTGGGTGCCAAGCCTGTTGAAGTAAAAGAAGTTGTTTCTGAGAAACCTGAGGAAGCACCTGCTGCTGCTGCTGCAGCAGAAGAAAGCTCTGAAGTTACACCAGCTGTTGAAGTAAGCAGTGAAGCTAGTCCTACTGCTGCTACTGAAGAAGGCACTGAAACCAATCCTACCTCTGAAGCTGCTGCTGAAGAAAGCAGTGATAGTACTGAAAACTCAAGTGACCAAGAAGTAGTTGAAGAGACACCTG…
603	1004	2	532	AATTCCGTTGCTGTCGCCGTTGCTGTCGTACTGATCAGCTCTGGCTATGGCGGCCACTTGCTTAAACCTAACACCCACTCTATCTTCCTCTTGGATTACACCAAAACGCACCGTTTCAAATTGGGTCTCGTCGCCTTTATTGCAGCAGAAGATTAAGTACCCCAATTTGAAGGCTGGGGTTTTCACGGCGTTGGCTGTGGTGGAAGAGCGGGAGGGAGGCCTAGTCACTGACGACGGAGGAGTGGCGGAGTACGAGTACGACAGTCGAAACGACGACGATTCGGATGGGGGATTGGACGACAAGCAAGAGCAGGCAAGACCCTGTGAGCTGTACGTGTGCAATATTCCGAGAAGCATTGATGTTGAATACCTGTTCTAAAGGTTCAACCCTCACGGGAC…
604	719	2	505	CGAATTCCGTTGCTGTCGCACCTTTATTAGTGCTACAAACCTTAATTCCTCACACACAATAACTACAAACCCACTTCTTCTAGGGTTTGAGAGATGGCATCCAAAACAACTTCCTCGCTTGCTCTCTTCCTTGCACTCAATCTCTTCTTCTTTGCCCTGGTCAGTTCTTGTGGCACTTGCCCCAACCCTAATCCAAAACCAAGGCCAAAGCCAAATCCGACGCCAAAACCTAGCCCTTCAACCGGCACCAGCTGCCCTAGAGATACCCTCAAATTCGAGGTTTGTTCTTGTCTCCTCAATGGGTTACTTAACATCACCATTGGCAAACCTCCCGTAGAACCTTGCTGCTCTCTCATCCAAGGGCTCGCTGACCTTGAGGCTGCTGTGTGCCTTTGCACT…
605	759	2	625	TATCGAATTCCGTTGCTGTCGTATCCAAACCCACCAAAACCCAGAAGAAGCTGCTCTCTAGTCTTCCACTTCGTTGTTTGGCTCTAAGGGTAGATGGCATCCACATTTGGAATTACGATGCTAGCTGGTTCGTTGGCTGCTCCTAGC-G-CGTG-CATTGACAGGAAATTCGACAACTTGTCGTCTCGTGCTTCAATCTCTTCATTCTCCCTCTCTAGAAGGCAACATGTGGCTTTGAGGAGGACACGATCTCCCAGGATCTGCGCCATGGCCAAGGAATTGCACTTCAACAAGGACGGCTCTGCCATCAAGAAATTACAGACTGGTGTCAACAAGCTCGCCGACCTTGTTGGGGTTACACTTGGTCCAAAGGGAAGGAATGTCGTTCTAGAGAGCAAG…
606	931	2	631	CGAATTCCGTTGCTGTCGACGACGCCACCAACTTCCCCCTTAGTCTTCTCGAATCTTCGTCTCTTCCGGCGTCGCATCGTTTCTCCTCCCAATTCGCCCCCCAAAACCCAAAATTAGGGTTTACCTTACCCAATTCTTCCTCCCAATTCGCCCAATTTACATGCTATGCCAAGGCCGCGCCATGTCCGATCGGACTTGTAGGGTTTCAGCTCGGACCGGGCTGTCCGATGCCGCCGATTCGCAAACATTATAGAGGAGCGAAATCGGGTGAATCCATGGGGAATTCGAAGCCTGGTTCCGTTGCAGAGGCGTGCTCGAAATCGATCAGCGAGACCGTGAACGGCTCGCACCGGTTCACGATAAAGGGGTATTCGCTGGCCAAAGGTATGGGCGCCGGGA…
607	377	2	334	CGAATTCCGTTGCTGTCGCAGCATTCACACAACCTAACCTAAAATGCAGCTCAACTTTTTTCACTTCACGCTCTTCCTTTTTCTTTTGATCGCTGCAGCTTCTTGCTCTAGGGAAATGTCCTCAAGGAAGAACGAGGAGACCCCAAGTAGCGGTAGCGGTTCGGCACACGGGCCGAACTGGGGATATAATTGGGGGTGGAGTGCGACCCCGAGTGGGGGATCGGGTTATGGGTCGGGATCCGGGAGGTCACCAACTGGATTTGGTAGGGGGTATGGTTATGGGTCTGGTTCTGGGGGTGGACATGGCTCTGGGTCAGGCTATGGTTCCGGGGGTGGTGGAGCTCGTGGAGGAGGCACTGGGACTGGGGGTGGCGGAG
608	701	2	638	GAATTCGCTACCACTCGAGATTGCTGAAGAAGTCAAGGTAGTGGTTCCAGAGTCCGTGTTGAAAAAGAGAAAGAGGGAAGAGGAATGGGCCTTGGCCAAGGAACAGGAGCGTGTAGCTGCCAACAAGAAGAAGGCTGAGAACCGGAAGCTCATTTTCAACAGAGCAAAGCAGTATTCTGAGGAGTATGAGCAGCAGGAGAAAGAGTTGATCCAGTTGAAGCGTGAGGCTAAGTTGAAAGGTGGATTTTATGTTGACCCAGAGGCTAAGCTCTTGTTCATTATTCGTATCCGTGGTATCAACGCCATTGACCCAAAGACCAAGAAGATCTTGCAACTCTTGAGGCTGAGACAGATCTTCAATGGAGTCTTCCTGAAAGTTAACAAAGCCACCCTCAATAT…
609	634	2	626	TCGAATTCCGTTGCTGTCGT--GAAATCCCTTCTGGCATTCCTTCCATGGGGCCGGTTCCTCTAAACCAGCAAGGTATGAATGACTTACCTGCAAAGCCAACTCAACCGCAGAGAGCTGCTTCTTTAAGTCGGTTTCGCGAGAAGAGAAAAGAACGTTGTTTTGATAAGAAAATCCGTTACACCGTGCGGAAAGAAGTTGCACTCAGAATGCAGCGTAAGAAGGGTCAATTTACATCGTCCAAGGCTAGTTCTGATGATGGAGGCCCTGCTTCATCAACACAGGGCTCTGGACAAGATGAGAGCATGCAGGAAACTTCGTGTACACATTGTGGGATAAGCTCAAAGTCAACTCCAATGATGCGTCGTGGGCCAGCAGGCCCAAGGACACTATGTAATGC…
610	775	2	711	CGAATTCCGTTGCTGTCGAGGAAAAAAAAAACAATCAAAGAAGATGGCCACAGCCATTCTTTCCACTGCAAAATCCTTCCTCCCTTCAACCCTTTCCTCCTCAGCATCTTCTGTTACTTCTTCTTCTTCATTGACAACACCACCAACATTAATCCATGTCCAAAAAACAAGTACAAGGAGAGGATTGACTATTTGTAAGGCCCTGAGTGAAGAGCCACGCTCACCTGCTCCAATCCTCACCAAAAGAAGCCTGTCCATCTGCTTTCTCACCAGCTTTGCCTTCTCATTGGTTGGCAAAGATTTCAGCAGTTCTAATGCAGCAATTCTGGAAGCTGATGATGATGAGGAGCTGTTGGAGAAGGTTAAGAAGGACAGGAAGAAGAGGCTTGAAAGGCAAGG…
611	1057	2	659	CGAATTCCGTTGCTGTCGAACCAATCCTGCTACTCTTTTGAAGGAAGCCATACATGTTATTAGCTGTGGATATGAAGACAAGAGTGAATGGGGAAAAGAGATTGGATGGATCTATGGCTCTGTGACTGAAGATATTTTAACTGGGTTTAAGATGCATGCTCGTGGTTGGATATCAGTCTATTGCATGCCTCCCCGCCCAGCATTTAAGGGATCTGCTCCCATCAATCTTTCTGATCGTTTGAACCAAGTGCTTCGATGGGCCTTGGGTTCCATTGAAATTTTGCTCAGCAGGCATTGTCCCATATGGTATGGCTACAATGGCAAGTTGAAACTTTTGGAGAGACTTGCATACATCAATACCATCGTTTACCCCCTCACATCTATACCACTGATTGCATA…
612	820	2	616	CGAATTCCGTTGCTGTCGACAAGAGCTCTGTCCATGATGTTGTGCTTGTGGGCGGGTCTACTAGGATTCCGAAGGTGCAGCAGTTGTTGCAAGACTTTTTCAATGGAAAGGAACTCTGCAAGAGTATCAACCCAGATGAGGCCGTTGCTTACGGTGCCTCTGTGCAGGCTGCAATACTTCCGTTGCAGTGTAACGATAAGGTTCAGGATCTGTTGCTTCTTGATGTCACTCCTCTGTCTCTCGGTTTGGAGACCGCTGGAGGTGTGATGACTGTTTTGATTCCGAGGAACACTACCATTCCAACCAAGAAGGAGCAAATCTTCTCTACCTACTCAGACAATCAGCCTGGTGTCTTGATCCAAGTATATGAGGGTGAAAGGACAAGAACCCGTGATAACA…
613	589	2	599	CGAATTCCGTTGCTGTCGCACACCAGTCTCCCAACACTCTCATAGGTCGGAATCCGTAACGCTACGCAAACCAAATCTTCCTACCCTACCTTCATTGGCGACCATCACAAATTTCATAGCCAAACCACTTTCGTCATCTCAATTTTCAATCCCAAGAACAAGTTGTTATGTTGGTAAAGGTTTAAGTTTGGTGACGAAGCTTAAACCTTTACCTACAAAACTTGAAACAAAAAGAAACCAATTCCGCAACTTCACCATCAACGCCAGAGCCACCACCGGCACTAAAGAGGTTCGAAGTGACGAGAGAGTTCAGCGAGTGCACAGCATCCAGGAATTCGACGAGGCCCTCGAGTTGGCCAAAAACAAGCTCGTTGTCGTCGAGTTTGCGGCCAGCGACAG…
614	655	2	646	GAATTCCGTTGCTGTCGCATCTTCTCAGCAAAGTAAAATAGCGAATGCAGTCGCTGTCAGAAGTAGACGAAGAGGCAAGCAACCGCAGGAAGACGAGAGAGATGGATCCGAAGCTCACAGAGGTCGCACAGCTCTTCGAGCGATTCAAAGCTGCATTCGTCCGGAACGATTTCGATACCTGCTCCAATTTCCTCTCCCAGCTCAAGGTTAAGCTGACTGAATTCGGAAGCCTACCACCGTTGTTTCAAGACACACCTAATGCTGTCAAGGAATTAACATTAGCAAGGGATATATATGAGCATGCTGTTGTTCTTAGTGTGAAGATTGAGGATCAGGATGCATTTGAAAGGGATTTCTTTCAGTTGAAGTCTTATTACGTAGACGCTCGTGACCGTCTTC…
615	692	2	622	GAATTCCGGTGCTGTCGCGGATCTAGAGAGAGAAAGAGAAGAGTGACTGAGAGACTGAGAGGAGTCTGAGAAAGCTA-CCAGAGGCAGCCATTAGCTTATCTTCTACCTACTTCAACCTCCAGCTCTCAATCTCTCCATCAAAACCCTAGAAAAAATGGACGCCAATCGCCAAATCCCAGAAAACCCAGAATCCAAGTCGCGTGAGGAACAAAACCCACTTGCCATTGTGCCTTCCGCCGCCGGGCTTTCTCCCTTCGCCACCGCCTCCCTCTCGCTTTCTCTCTCTACGATTCTCCCCACCCACTTCTTCCAACAACCCAAGGTTTCCACCTTGTTTTCTTCCCCGCCCACCAAGGTCAAGGTCCCCACGCAGGCCTCGTCCCTGGCCCACCTCTCTC…
616	777	2	726	CGAATTCCGTTGCTGTCGGGAAAAAGGAAACAGATAAGAAACGAACAATCGCACCGACATTAACTAGTAACTAAGCTTACGAAATTCACACAGATCCGCTTAGAAATTTGGATTACAGTTAGATTCTCTCAGCGGATCCAAAACACACTTCAATTTTCTTCAAGGAAAATATTGATGGAAGGAGTTGAGGGCGGCGATGCTGGGTCGGCAGTGGCGCCGTTGGCGAAGTGGAGAGACGAATTTTCAAGGACATTTCAGTACTACTTGGACCGGTCGACCCCGAACCCGGTTCACAGGTGGCTGGGGACTCTTGCTGTGGCGGTGGTTTACGTGCTCCGAGTTTACTATATTCAAGGGTTCTACATTGTGTCATACGGCCTGGGAATCTATATCTTGAAT…
617	756	2	704	CGAATTCCGTTGCTGTCGGCAAACTCTCACCAAGGCTTTCTCAGGACTTGGAGTTGATGAGAAGGCACTATTAGCAACACTGGGAAAATCGCATCCTGAGGAAAGGCAATCCTTCAGGAAAGCAACTCCCCACTTTTTCAAGGTAGATGAACGTTCCTTTGAGCGCTGGGATGATCACCATGTCAAGCTTCTCAAGCATGAGTTCCTGCGTTTTAAGAATGCTGTGGTGCTATGGACAATGCATCCATGGGAAAGAGATGCTCGTTTGGCAAAGGAGGCCTTGAAAAAAGGTCCAGAATCATATGGTATTCTTGTTGAGATTGCATGCACTAGATCGTCCGAGGAGCTATTAGGAGCTAGGAAGGCTTACCATTCCCTCTTTGATCACTCCATTGAGGA…
618	753	2	646	GAATTCCGTTGCTGTCGGGTTTCAGCCCAAGAGCATAGGCCCAGGAAGCCACCTCCAGACCTGCCCTCGTTGTTACTCCACGGAAGAATAGTTTATATTGCGATGCTTTTAGTGCCAGCGGTCACAGAGCTTATTGTTGCGGAATTGATGTATCTGCAATGGATGGATCCTAAACAACCTATATATATTTATATTAATTCGACGGGAACCACCCGTGATGATGGTGAAACCGTTGGCATGGAGTCAGAGGGATTTGCCATCTATGATGCTCTGATGCAGATGAAGAATGAGATACATACGGTTGCCGTTGGGGCCGCTATAGGTCAAGCATGTCTATTGCTTTCAGCAGGAACTAAGGGCAAACGATTTATGATGCCACATGCCAAAGCAATGATCCAG…
619	712	2	647	TCGAATTCCGTTGCTGTCGGGTCTCAAGCTGGTTCCGGTTGCTCAAGTTGGAGTTTTTGGGATTGTAATGGCGGGCGAGCATATTTTTCCGATGTTGGGGTTTGCGACACCTCCTGCTTGGTATTATTCTCTGCGTGCAAATAGATTTGGTACCATTGCATCCACTTTGCTTCTTGGCAATGCATTGCAGTCCTTCCTCCAAGGCACTGGTGCTTTCGAAGTTTACCTCAACGATGAATTGGTTTTCTCTAAGCTGAAGGAGGGAAGATTTCCGGGCGAGCTTGAACTAAGAGATGCCATTGCAAATAAGTTGGGTGGTTCAAGAATCACAGACTCAGCGTGATGGTCTTAGTCTACTAGCTGGGTTTGGAAAGCCCAAATGCTTGCGGTTGGAGTTTC…
620	761	2	621	CGAATTCCGTTGCTGTCGAAAGATGTTTCCCCAAAAGTAAAACACATCTCTCACCAAGTCCTCATCATTCTGTTTGCCCACACACCCTTTCATATAATTCTCCCTTCAAAACCTTTCTCTAGCACTCCACCCTCTCCACAGCCATGAGCATTCCGCTATCGTCTGCATCTGGCGCAATGAAAGCGTTTCGCGGAAAGCTACATTTTCCTATTATCATGGTCTGCGCTATCGCCTTCATCAGTCTCCTCTACACCGAACGGATTAGCATCATTCTTTCCTCCAACCCTTTTTTCAAAGTTAAATCATGTTCCAAAACCAATGCCACTTCGAAAAATAAAAATAGAAATGCTACACTGGATAAGTTGAGGGATACCATATTAGATGATAGGTTTGAGTTCG…
621	667	2	605	GAATTCCGTTGCTGTCGGTTTTGGAATCTTTGGAAGACTTTTATCGCCTGGAAGGGCCCAATACGGACGGGAAGAAGGATGCAAACCTGTTGGGTGTCCGTCGAACGTATACCGTTTTGATGGAGTGTCTGAGCACACTGCTAGCAAACCCAGAATTAGCCTCTGCATCTGATATAATTACAGAGGAGGTTAAGGATCTGGCAGAGGCAATTGCGGAAGAATGGAAGCCGAAGTTGGATGCTCTTGACATGGATGCCAGCAATGGGAACTCACTTGAGGCTCACGCCTTTTTGCAACTTCTTGGAACTTTTGGTATTACCTCTGGTTTTGATGAGGAAGAACTATTCAGGCTAATACCGATGGTTTCACGTCGTCGCCAAGCAGCTGACCTTTGCCGTT…
622	934	2	688	TTTTAGGGCGGAGATTGCAGCAATTCAACTCTAAGTCTCTTCTCCCTTCGTCTTCCTCTGTTTTCCCAGAAGTTGAAGTGCTTTTGGTGGAATCCGTCGTCGTCGGTTCAGAGGCGGGCAACAAGTAAAGTAAGGGAAGGGAGAGATGAAGAGGGTCTTTGGTGTCAAGAAAGACAAAGAGCCCCCTCCTTCTGTTGGCGATGCCTCCGATAGGATCAATAAAAGAGGCGAAACAGTCGATGAAAAGATCAAAAAGCTTGATATTGAACTGAATAGATACAAAGAGCAAATCAAGAGAACACGGTCCGGTCCTGCACAAGAAGCTGTTAAGTCTCGAGCCATGAGGGTTCTCAAGCAGAAAAGAATGTATGAAGGACAACGGGACATGCTGTATAATCA…
623	743	2	698	GAATTCCGTTGCTGTCGAGAATTGGAGAAAGATTTGCTTGGTTCATCAACTAATTCTCTCCCGCCAGCCGTTAATGTCGGCATTTTTGACAAAATTTTTACTGCATACCATGAGGCAAGGGGTTCCATTCGCAATGACTTGGCTAGTGCAGGTAATTCTGAAAATGTGAAGGATGACCTGAATGGCCTTGATAAAGCTGTTAGTGCTGTATTGGGAGAGCGAACCATTGAGCGCAACCAACTGTTGGTTGCCATTGCGAAGAGTAAACTTACCAAAAGACGTGATGACAAAAACGAGAAAGCTACTAAGCCTGAAGAGCTTGTTCGGTTGTATGATCTACTTTTACAGAATACATCTGATCTATCAGATCTAGTCAGCTCTGGAAGAGACAGAAAACCA…
624	812	2	673	ATTTTCTGAGAATGGTCTTGTAGCTCACAAAGATAGGACGCTGATTGGCACCCAGAGCTTGAAGACATACCTTGGCGAAGACAAACTCAAGGAATTCATCAACTTTACGCTTCATTATATTGCTGACTTGGACATACCGATTCAAAGTGGTACACTGTCGGAGTTCCGAAGTGGGATGCTGAACGTATCACCAATTGGGAGAAACTGTAGCCAAGAAGAAAGGGATGAATTTGAAAGATATGACAAGGTTCAGAACATACGCCCAAAAATGGTTTCCGTCCTTCGTGAGAAGTTTGGTCACCTCAACCTGACATTTTCCATTGGAGGACAGATAAGCTTTGATGTTTTCCCGCACGGTTGGGACAAGACATACTGCTTGAGATACCTAGATGATTTTCA…
625	1065	2	707	GGTGCACTTCTTGAATCCACTGCGAGCTCACTCAAAATTTCTACAAATCCAAATGTCCAAAAGCTTTGTCCATTGTGCAAGAAGGAGTTATAGCAGCCATAAAAAACGAAACGCGCGTCGGAGCTTCCTTGCTCCGTCTGCATTTCCACGATTGCTTCGTAAATGGTTGTGATGCGTCGGTGCTGTTGGACGATACATCAAGCTTTGTTGGTGAGAAAACAGCAGCTCCTAACAACAACTCCATTAGAGGATTTGAAGTTGTTGATCAAATTAAAGCCAAGCTTGAGAAAGCATGCCCCGGAGTAGTCTCATGTGCTGATCTTCTAGCTCTTGCTGCGCGTGACTCAACAGTTTATTTGGGAGGTCGTTCATCGTAACTGTCTGTGGGAAGAGGAGATG…
626	649	2	627	GGAGAGGCGTAACACCAAACACCATATATAATAAGGAAACAAGAAATTCATAACGCCTGCCGAGGGGATCTAAAATGGCCAAGGCTTCGGGTATCGCAGCACTCTTCGTTACCTTGTCCTGCTTCTACTCTCTGGCATACGCCACCACCGGTGCCGACATCGAAACTCTATTTGTGGAGGGTAAGGTGTACTGCGACCCATGCCGCGTCCAGTTCGAGACTAGACTCAGCACACCCCTCGACGGTGCTACGGTAGCCTTGGAGTGCAGAAGCCGTGAAAATGGTACAATGGTATACACACTCGAAGGCAAGACCGATAAGAATGGCATCTACAGTCTGCCCGCCGACAAGAACTTTGAGGAGCAAATCTGTGAGGTGAGGACCGTGAGCAGCCCTACCG…
627	633	2	633	GGAAACCCATTATACTAGCAAGTTGTTTTATAGGAGACAAAATGGCAATGGAGACGCGAGTTCTCATTGTGGTGGCCGTGGTGGCTATGTTTATATGCCTTCCCTCCGCAGCATACGCAGCCGAGGGAACAGCCACTTATTATACACCTCCTTATGTTCCATCCTCATGCAACGGATACCAAAATGATGGAGTGATGATAGCAGCAGCAAGCGATGCCATTTGGGGCAACAGAGCTGCGTGTGGAAGAAGGTACAGTGTGACATGCATCGGAGCCACCAACCAAGGTGTGCCACAGCCTTGCAAGGGGAATAGCGTTGTCGTTAAAATTGTGGATTACTGTCCTCCTGGATGCCGAGGAACCATCGATCTCTCTCAAGAAGCCTTTGCTGCAATTGCTA…
628	1187	3	641	CACGAGGCGAGATTTTCCGAAGTGGTTAGGAAGGAGGGAGAGGAGGCTGCTGTCGGTGCCGGTATGGCAGATACAGGCGGATATTATCGTGTCAAAAGACGGCAATGGGACGTACAAGACGATCGCCGAGGCGATCAAAAAGGCGCCGGAGTATAGTTCTCGTCGGACAATTATTTACGTCAGGGCAGGAAGGTACGAAGAGAAGAATTTGAAGGTGGGGAGGAAGAAGACCAACTTGATGTTCGTCGGAGACGGGAAGGGCAAAACCGTAATCACCGGCGGGAAAAGCGTCTCTCAGAACCTGACCACATTCCACACTGCATCCTTCGCTGCCACCGGAGCTGGTTTTATTGCACGTGACATAACGTTCGAGAACTACGCCGGACCGGCCAAGCACCA…
629	506	3	483	CACGAGGTCTCTCCGCGCGATCGATTGAAATTCCAAGAATCGAAGATGATCGAGGTGGTGCTGAACGACCGTCTGGGGAAGAAGGTGAAGGTGAAGTGCAACGAGGATGACACCATCGGCGACCTGAAGAAGCTGGTGGCGGCTCAGACGGGCACCCGCTCCGACAAGATTCGGATCCAGAAGTGGTACAACGTCTACAAGGACCACATCACCCTCAAGGACTATGAGATTCACGACGGCATGGGCCTCGAGCTCTATTACAACTGAAGGTGTTCCGGCCTTATTACAATGTGCTGGTGGTGGGATTGGCGTTTAGTCTCTACAAGAAGTGGCTGTATGTATTGAAAACCGGTTGTATGCATTGCAAACCGTAGAATGATGCAGATTAATGTTTTTCCT…
630	745	3	595	CCTCAAGAGGCTACACCCCGCCCCCCTGCCTCAAGAGCGTCAAAGCAGCAGCCGCAATGAGGTATCGATTTGGTCGCCGCGTGGCAAGAGCAAGAAGACCAAACGGACAGCCCCAAAGTCCGATGATATCTACCTCAAACTCCTTGTCAAGCTGTATCGGTTTCTGGTGAGGAGGACCAGCAGCAAGTTCAATGCCGTGATTCTGAAGAGGTTGTTCATGAGCAAGGTGAACAAGGCCCCTCTGTCCCTTTCCCGATTGATTAAGTACATGACCGGAAAGGAGGGTAAGATTGCCGTGGTGGTCGGGACTGTGACCGATGACATTCGCGTTTACGAGGTTCCTTGCCTGAAAGTGACGGCCCTCAGGTTCACCGAGACCGCCAGGGCTCGGATTGAGAA…
631	1176	3	564	CACGAGGTCTACCTCTACCTACCTCCCTCACCCTCTCTCTCATCGGAACTAACAGGCATTTTTCAACGGTTGAGCAATGGCACGCAAGAAGATCCGAGAGTACGACTCCAAGAGATTGTTGAAGGAGCACTTCAAGAGGCTCGCCGGCCGCGATTTGCCTCTTAAATCTGCCCAAATTACCGAAACAACCGATGTCAATGAGCTGCTGGAGAAGGAATCGTGGCTTTCGTCTTCCAAACTCGTTGTGAAGCCTGACATGTTGTTCGGAAAGCGTGGGAAGAGCGGTTTGGTTGCCTTGAATCTTGATTTTGCTCAAGTTGTCGAATTTGTGAAGGAGCGCCTAGGCAAAGAGGTCGAGATGGGTGGCTGCAAGGGACCAATAACCACGTTCATTGTCGA…
632	1312	3	654	CACGAGGCACCTCTTCCTCCTCTCTCCAACTCTTTCGCTGCTCAGCTCCTCCAATGGCTTCCGCCGTCCCAGAAAACCTCAGCCGCGAACAGTACGTGTACCTGGCGAAGCTCGCCGAGCAGGCCGAGCGCTACGAGGAGATGGTGAGCTTCATGGAGAAGCTGGTGGTGGGCTCCACCGCCGCCGGGACCGAGCTGACGGTGGAGGAGCGCAATCTGCTCAGCGTCGCCTACAAGAACGTCATCGGCTCGCTCCGCGCCGCCTGGCGCATAATCTCGTCCATCGAGCAGAAGGAGGAAGGCCGTCGCAACGAGGAGCACGTGGCGCTCGTCAAGCAGTACAGATCCAAGGTGGAGACTGAGCTCTCCGCCATCTGCGCTGGAATCCTGGAGCTCCTGC…
633	925	3	622	GAATTCCGTTGCTGTCGGGCAACCTCCCTGCTCTTTCTTCCTCCAGCTCCACCTCTCAGCTTTCCTTCTTCCTCTTTCAAGGGAAATGCGAGAAACTTGGGGCAAAAACTGTGTAGCGTTCCCTCCGTCAAGGTGATCGGAGCTACAGAAAGAAGACCGTTGGTGATTTTGAATAAGGCGGCGGCGTCGACAGTCGGGGCACCGGTCGGCAATGTGCGGTTCAGGCCGGACATGTTGGGCCCGCAACCCGGGTCCAGAAAGAAGGGCAAGAGAAAGGGAAGAGGTATAGCAGCCGGGCAAGGGAACAGCTGCGGGTTCGGTATGCGGGGACAGAAGTCTCGGTCCGGACCCGGCGTCCGCCCCGGATTTGAAGGCGGTCAGATGCCGCTTTACCGTCGA…
634	697	3	585	CACGAGGCCAGCACACACAGACAATCAAACACACAGGGAGCCAGAGCTTCGATACGAATTACGTTGGGGGCGCACTGCTGCAGCATCTTCAGCTACCTGTAATCTCAACCACACCAGAAACTTCCTCTCGTCCAAACCCCACTTCAATTCCATCTCTGGCGCTCCCCGCACCTTCCCCGCCAAATCTCGATCATCAACAATCGTTTCCATGGCGCCCCAAAAGAAGGTGAACAAGCTCGACAGCGGCTGGGAGAAGAAGTGGTACGGAGCGGGAATCTTCTACGAAGGGGCGGAGGAAGTGGAAGTCGACGTCTTCAAGAAGCTGGAGAAGCGGAAGGTCCTCAGCAACGTCGAGAAGGCGGGGCTTTTGTCCAAGGCGGAGGAGCTCGGGGTCACCCT…
635	762	3	663	CACGAGGCTCTCTCGTCCTCCTCTTCTCCCTCTCTCTCTCTCTCTCTCTCTCTTCAAGAAATAAGCACAAGAAAAGCATATTTCTCTCTCTCTCTGGAAGCGTCGGT-CTTGTATTGCCTTCTCCTCCCTGTTTCTGCTTGTCTTTGCCTCTAAAAGAAAGAAAGAGAAACGTTTCTGTCTATTTCGCGATGGATTAATTCAACTGCTACAATTCTCTTCTTCAATATGTGCAAGGGAAACGGTCCTTCAAGGAATGCGGATTGGAGAATGGCGAAGAAAAGACACTCGACCTGAGAGAAGACGTAGTCATCGGCCATGCGGTGGTGACTGAGAGCATTTGTGGGTAGCGTATGGTCGGTGGCAAGGAGATTTTATGCACTTCAGGAGTGCACGCCCTC…
636	975	3	459	CACGAGGTGAAGCTGCCCGAGGACGCCACCAAGGCTCCGATTCTCCCGACGGAGAATCTGCCTGAGGATTTTGATTGGAGGGAGCATGGAGCCGTCACCGCCGTTAAAAATCAGGGTTCGTGCGGATCGTGCTGGAGTTTCAGTACTACAGGAGCGTTGGAAGGTGCACACTTTCTCGCAACTGGAGATCTTGTGAGCCTCAGCGAGCAGCAGCTTGTGGATTGCGATCATGAGTGTGATCCAGAGGAGGCAGGTTCATGCGACTCCGGATGCAATGGTGGACTCATGAACAGTGCCTTTGAGTACACACTCAAAGCTGGTGGACTAATGAAGGAAGAGGATTATCCATACACTGGTAACGAGCGTGGAACCTGCAAATTTGACAAGAGCAAAATCGCA…
637	671	3	662	GAATTCCGTTACTGTGCGAAATCCCTAGCCCCGACTGCCCAACCCTGCGCGTCGCAGCTCATTTCTGAACCGGCCATGGGGGCTTACAAGTACGTATCCGAGATATGGAGGAAGAAGCAGTCTGATGTGATGAGGTTCCTCCAGAGGGTCCGCTGCTGGGAGTATCGCCAGCATCCTTCGATTGTCCGAGTTACAAGACCCACACGCCCTGATAAGGCGCGTCGTTTGGGTTACAAGGCCAAGCAGGGTTACGTTGTTTACCGTGTCCGTGTGAGGCGTGGTGGGCGCAAGAGGCCTGTTTCCAAGGGTATTGTATATGGAAAGCCCACAAACCAGGGTGTGACACAACTCAAGTTCCAGCGTAGCAAGAGGTCTGTTGCTGAGGAGCGTGCTGGGCGC…
638	1354	3	570	CACGAGGCCAACATCTTCATCTTCTTCTCCTTTACTTTAGTTTCAGCTTAAACAAAAACAGAAGACAATGTCTTTGGCTTCAACAATTCACCTGTCTCTCTGTTCTTCACCGCCATTGCCACCAAGAAGTGCTTTGACCAAGCAGCAGAACCACCACCCACTTCTGTTTTCTCCGACCAAGAATTTCTCTGGTCTGAGCACTTCAAGCTGTTTTCTCAACACCCATTTGGTAAGACTGTCTGTTTTCGTCGTAAAAGCATCGGAAACTGAGTCGAAACCAGCAGAGAGTGGAAGTGAAGGAGGAGGAGAGGGAAAAGGAAAACCAGAAGCATATGAAGAGTATGAGGTGGAAGTGGTGCAGCCTTACGGGCTGAAATTCTCCAAGGGCCGAGACGGCGG…
639	862	3	608	CACGAGGTCTCATCCTAGTGGCCGAGGCATTCATAGGACTTAATTAACCTGTAGGGGATTCAGTAGCCATGGCTTCCACCTCCTCCACACTTTCCATCTCCTCCTCGTCCACTCTAGTTGACGCCAAGGCTCCACGCCATTCGGCTGCCTCATCACCACAATGTGTGACCCTCCCTACGCTTCCTCCACCGCCTGTTCATTCTCAAAACCATGCAGGGAAGACCACTGCCTACTGTCGTAAGATTGCGCGCAATGTCATGGCAATGGCGACAGGGGAAGCACCAGCAGAAGTGGCAATAACTGAGCCGCCAGAGATTGTGAAGACAGTTCAAGAAGCTTGGGAGAAAGTGGAAGATAAATATGCAGTGTCTTCACTTGCAGTAGCTGTTGCTGTTGGAG…
640	875	3	622	CACGAGGTTTCTCTCTCCTCTCAGTTCATCGCCACCAGCATTTCCATGGCTCTCCGAGCTCTCGTGACCAGGAAAGCCCTCCGATCAGGGTTCCAGAGCGAGCCCAGAATCCTTGCCCATTCTCGCGGCCTGCAGACCTTCTCGCTGCCCGACCTTCCCTACGACTATGGCGCTCTGGAGCCTGCAATCAGCGGCGAGATCATGGAGCTCCACCACAAAAAGCACCACCAGGCTTACATCACCAACTACAACAAAGCTCTCGAGCAGCTCCACGACGCCATCGGCAAGGGCGACGCTGCTGCCGTTGTTAAGTTGCAGAGCGCCATCAAGTTCAATGGCGGAGGTCATGTCAACCACTCAATTTTCTGGAAGAATCTGACTCCTATTAGTCAAGGTGGA…
641	1348	3	629	GGCACGAGGGCTCATCGCTCTCACAACTCATACACACACGCAGAGTTCACAACCATGGCGCAAACACTGGCAATGCCTCTGGCGCCCTCCCTCTCTGTAATCTGCAATGGAAGAAACCTTAATCCCCTCTCCAACACCCTCTCCTTCCCAATCAGACCCCCCAATCAGGTTGGCGGCTTGAGCATCAAATGCGTGCGTGTTGGCGGAGTTGAAATCCCCAACAACAAAAGGGTCGAGTACTCTCTTCAGTACGTTCATGGAATTGGGCGTACCAGGGCGCGAACAATCCTAATCGACCTCAACATGGAGAACAAAATCACCAAAGATTTGTCGGAAGAAGAACTCACCATTATCCGAGATGAAGTCTCCAAGTACATGATTGAAGGAGATTTGAGGAGG…
642	1258	3	652	CACGAGGGTTTTAAACAGTTCATTTAATACTGGATTAAGCAGAATTAACTGTGAAGGTGTTTGTTCTTTTAGGGAAAGAAAGTTAATTTGGTGCTAATATAATGCTTGAGTGTGCTAATTTAATTAAACAGGGAGTTCAAGGAGAAGAGCAAGGTGGACAAGTTGGTTGTGCTGTGGACTGCCAACACTGAAAGGTATAGTAATGTGATTGTGGGGCTAAACGACACCGTTGAGAACCTGTTGGGTTCGGTGGACAAGAATGACGCTGAGATATCTCCTTCCACATTGTATGCCATAGCTTGTGTTCTTGAAAATGTTCCTTTCATCAATGGAAGCCCACACAAGGCTTTTGTCCCAGGACTGATTGATTTGGCAATTAGGAGAAACAGCTTGATTGGT…
643	1110	3	563	CACGAGGATTAACCTTTCTGATCGACTGCACCAAGTTCTTCGGTGGGCACTTGGTTCGGTGGAAATTTTCCTCAGTAGACATTGTCCTCTCTGGTATGGATTTGCAGGAGGCCGCCTCAAACTGCTTCAGAGAATGGCATATATCAACACCATTGTTTACCCCTTCACATCCCTCCCTCTCGTCGCTTACTGTACACTCCCTGCAATATGCCTTCTCACGGGAAAATTCATCATCCCAACACTTACAAACCTGGCAAGTGCCCTGTTTCTTGGCCTCTTCATCTCCATCATTGCTACAAGTGTGCTCGAGTTGCGGTGGAGTGGAGTCCGCATTGAGGATTTATGGCGTAACGAGCAGTTCTGGGTGATCGGAGGTGTTTCAGCCCATCTCTTCGCGGT…
644	1124	3	607	TATCGAATTCCGTTGCTGTCGGGTGTTAGTAGCCGAGGACGAAGACAGAGACGTGGAGAAGATGTTGTCCACGCACTGAAGGTTTCATTGGAGGACCTCTATCTTGGGACCTCGAAGAAACTATCTTTGTCGCGAAATGTGTTATGCTCCAAGTGTAATGGGTGGGTAGTAGTGAATTTGCATGTTAAACTTCTTGCTATGATAAAGTATAGAACGTTGTGGTTTGAAATAGTGATGCTTGCGTGGGATGTGAATGTGTTGTCTCCAAAATTGCAGGAAGGGATCAAAATCTGGGGCTTCATTGAAGTGTTCTGGCTGTCAAGGAAGTGGTATGAAGGTCTCAATCAGGCATCTTGGCCCGTCAATGATTCAACAGATGCAACATGCTTGCAATGAGTG…
645	680	3	694	CGAACTCGGGGGCTGGCGGCAAATTGAAGAACTGATTGCTTAATCATGATGAACAACCAAGTAATCCTCAGTCTCACCTTAGCCATCTTCTTCGCAGGTGCACATGCAGCTACGATCACCTTCACCAACAGTTGCCCCTATACCGTATGGCCAGGGTCCCTAACCTCCGATCAACAACCACAACTATCCTCCACAGGGTTCGAGTTAGCATCCGGCGCTAGCAGTTCCTTGACCACTCCAGTCCCATGGAAAGGCCGCTTCTGGGGCCGAACCGGATGCTCCACTGACGCCTCAGGAAAGTTCAGTTGTGCCACAGCAGAGTGTAGCTCTGGCCAAGTCACATGCAACGGTAACGGAGCAGTTCCACCAGCAAGCCTAGTCGAAATAAATATTGTCGCA…
646	1192	3	613	CACGAGGCTCACTCCCAAGGAGTTTCGCAGGAACTTTCTCGGACTAAAGCGTCGTCTCCGGCTTCCGGCCGACGCGAACAATGCTCCGATTCTTCCCACCAATGATCTTCCAACGGACTTTGATTGGCGCGACAAAGGTGCTGTCACGCCGGTGAAGGACCAGGGTTCTTGTGGGTCGTGCTGGGCGTTTAGTGCGACGGGAGCTTTGGAAGGAGCTCATTATTTGGAAACAGGCACGATGGTCAGTCTGAGTGAGCAGCAGCTTGTTGACTGTGACCATGAGTGTGATCCGGAAGAATACGGCTCGTGTGACTCGGGTTGCAGTGGCGGGCTGATGAACAATGCCTTTGAGTACGCACTCAAGGCTGGCGGGCTAGAACGAGAGGAAGATTATCCTTA…
647	1563	3	654	CACGAGGCTCTCTCTCTGTGCATCCATCCATGGCGACGATCCAGAGCGTCAAGGCTAGGCAGATCTTCGACAGCCGTGGCAATCCCACCGTCGAGGTCGATATCATACTGTCAGATGGCACTTTGGCTAGAGCCGCTGTTCCAAGTGGTGCATCCACTGGAGTTTACGAGGCCCTTGAGTTGCGCGATGGAGGCAAAGACTACCTCGGAAAGGGTGTTTCGAAGGCTGTCAACAATGTCAACACAATCATTGGCCCCGCTTTGATCGGCAAGGACCCGAGCGAACAGACGGCTATTGACACGATCATGGTTCAACAGCTCGATGGAACTGTCAACGAGTGGGGTTGGTGCAAGCAAAAGCTTGGTGCAAATGCCATTTTGGCCGTGTCTCTTGCAGTCG…
648	950	3	502	GAATTCCGTTGCTGTCGGGAGGCGGATACGATCGTCACATCACGATTTTCTCACCCGAAGGTCGTCTCTTCCAAGTCGAGTATGCTTTTAAGGCTGTTAAAGCTGCTGGGATCACCTCCATTGGTGTCCGGGGAAAGGATTCAGTATGTGTTGTGACCCAGAAGAAAGTCCCGGACAAGCTTTTGGATCAGACAAGTGTCACACATCTTTTCCCCATCACTAAGTTCGTAGGGTTGCTGGCCACAGGAAGGACAGCTGATGCGAGGACCCTAGTTTCGCAAGCAAGGAATGAAGCAGCTGAGTTTCGTTTCAAATATGGATATGAGATGCCCGTGGATGTGTTGGCTAAATGGATTGCAGACAAATCACAAATATATACTCAACATGCTTACATGAGGC…
649	826	3	487	GAATTCCGTTGCTGTCGCCGTTGCTGTCGCCGTTGCTGTCGACACCCCCTCCAGCAAGTGTAGTGAGCCAGAGTATTGACCTGCAAGTTGTTGGCATGCTGCTTGAAGGAATTTTTGGTGGTGCTGTCGGTACCACTGCTTCTGTCGGAAATGTTGGCTTGCTTGGATTGACACACATAGGGAGCAGGAGTGTGGTGCACATTTCAACTGGTTTCATGTTCTTCTCTATATTTGGGAAGTTTGGCGCTTTCTTTGCATCCATTCCTTTGCTGATATTTGCTGCCATGTACTGTGTTTTATTTGGAATTGTTGCTGCTGTTGGGATCACATTCATTCAATTTGCATATAATAATTCCGAGGGAAACATCTATGTTTTGGGTCTTTCCCTGTTTCTTGGGA…
650	1246	3	649	CACGAGGTTACAGCGAAATTTGACAAGACCAAAAATTAGAGCTTCTTCCATTAGTTTCCAATTAAAACCTCTTTCTTTCCCTTTCAAAATATTTCCACTGAAATCATGATCAGACAGAGAGAGACAGAAATCACCGCCGCCAAAAATGGCTTCCTTCGACGCTTTCAGCGTGGACGGCGACGATCTTCATGCCCCTAACAGCCAATTTGACCAGGACGAAGTCGTCGTCGAGAGCTACGCCGACTACGGCTCCTACACCGACCACGGCGCCGCCACCGCCGCCCCTGACTCCCCGGATGTTTTCGGATTCGACGGTCCCGGCTCCAACTACTCCCACTCCACTCCCTTCGATTCAGCTCCAGTTGAGAACGGCGACGGAAATGGTTACGGCGTTGGCGA…
651	720	3	496	CACGAAGGCCTTCTCTCTCTTTAATCGAATCACATCCCTTCACTTTCGAAAAACCCCCAAATTCCCAAACCCTAATTTTCTCTCACCACTCCAATGGCGCCCAAAGCTGAGAAGAAGCCTGCCGAGAAGAAGCCAGCAGAGGAGAAAAAGTCCGCCGTGGCGGAGAAAGCCCCCGCCGAGAAGAAGCCCAAGGGCGGGAAGAAGCTCCCGAAGGAGGCCGGAGCCGCCGCCGGAGACAAGAAGAAGAAGAAATCGAAGAAGAGCGTGGAGACCTACAAGATCTACATCTTCAAGGTGCTGAAGCAGGTCCACCCTGACATCGGGATCTCCAGCAAGGCCATGGGAATCATGAACAGCTTCATCAACGACATCTTCGAGAAGCTCGCCCAGGAGTCGTCG…
652	1323	3	607	CACGAGGAGCTGGCACTCCAGGGGATCAAAAAATCGGATCTCGAGCCCATGCACGCCGAGATCCTACCCCAGGACCTCTCCACCCCCGTCGTCTCCGGCGTCAGCCAGGGCAGCGGAGAGTACTTCTCCCGGATTGGCGTCGGGACACCGGCGAAGTCGTTCTACATGGTTCTGGACACCGGCAGCGACGTCAACTGGCTCCAGTGCAACCCCTGCTCCGACTGCTACCAGCAATCCGACCCTGTTTTCAGCCCCGCCGGATCCTCCACCTACAGCCAGCTCACGTGCGACGCGCCGCAATGCCAGGCCCTCCATGTGTCCGCCTGCCGCGCCAATAAGTGCCTCTATCAGGTGTCGTACGGCGACGGGTCCTACACCGTCGGCAATTACGTCACCGAA…
653	1288	3	591	ATTCCGTTGCTGTCGCCCTTTTCAAGCACCTCATTTCTTCATTTCCAATCCAAATAATGGGAGACAAAGGTACGCCCAAATCTGGTGTTTGGCCCACCGTTAAGCCCTTCGTCAATGGCGGAGCCTCTGGTATGCTTGCTACCTGTGTCATCCAACCGATAGACAGGAGCAATGTGAGAATTCAATTGGGTCAGGGATCAGCTGCCCAGGTCACCAGGACCATGATTAAAGAGGAAGGCTTTGGTGCTTTGTATAAGGGACTCTCTGCTGGACTACTAAGACAAGCTACATATACCACAGCTCGTCTTGGATCATTCAGGATTCTGACAAACAAAGCAATTGAGGCCAATGATGGGAAGCCTCTACCTCTATACCAGAAAGCCTTGTGTGGGCTAACCG…
654	1318	3	547	GCACGAGGGACGAAATCAACACCCACCAAACAATCACCGTCCTCGTTTTCAACAACGCCGCCATCTCCGCCCTTGCCGCCAAACACCCCCTCTCCGTCATCAAAAACGCCCTCAGCCTCCACGTCCTCCTCGACTACTACGACGCCCCGAAACTCCACAAAATCTCCGATGGCTCCGTCCTCACCACCACTCTCTACCAGACCACCGGTCACGCCCCCGGTAATCTCGGCTTCGTCAACATCACCGATCTCCAAGGCGGCAAGGTCGGCTTCGGCTCCGCCGCTCCCGGCTCCAAGCTCGACTCCAGCTACACCAAATCCGTCAAGCAAATCCCCTACAACATCTCTGTTTTGGAGATCTCCGCTCCGGTCATCGCCCCCGGGATTCTGACCGCGCCGG…
655	1355	3	560	TACGAGGGTTGTATTTTCTGTTCTTGATATGGCTGGTGGCACGAAACTATTGGCTGTGGTGATTGCTCTATCTTGGCTATCGAACATGCAGCAACTCGTTCAGGGAAAGCCACAAGTGCCTTGTTTTTTCATATTTGGAGACTCAGTAGCTGATCCTGGCAACAACGACAAGCTTCCCACATTGGCTAAAGTCAACTACAAGCCATATGGTATTGACTTCCCGGCTGGCCCAACAGGAAGGTTCTGCAATGGCCGAAACATCGTTGATTTTCTTGCTGAACTTCTGGGATTTGAAAACTACATTCCAGCATTTGCTTCTGCTAATGGCACGGAAATACTCCAAGGAGTGAACTATGCATCTGGTGCAGCAGGAATTAGAAAAGAAAGTGGAAAGCAGCT…
656	706	3	653	CACGAGGCTTTGGTCTGGTAAATTTCCGGCCCCAAGTGTGAGACAATCCCAATTCTTTTCTAAAGTTACAAAGTGAAGCAGGAGGAAATAATGTTTTTATTATTGAAACAAAAGGGACCGTACCCGCGAAATAAATCACAAGAATATGGCCTCCTTACCCTGATGATGATCTCCAACCAAAACGAAATCTGCAAAACAACGAGTTACCT-AGCTGCTAACTTGTTTTGCTGCTACAACAACTGCCTCAACGGTGATGCCGTACTCCTTGTATATTTTTCCAGCTGGTGCACTTGCCCCAAATTTATCTATTCCAATTGCCTTTCCTTTGCTTCCAACAATCTTGTGCCACCCAAATGTTGATCCAGCCTCAAGGCTAACCCTGGCTGTTACCGCAGCCG…
657	659	3	657	CACGAGGCAGCAACATCACTCTCCACCTTACTCACCGCAAAAGCTAAGCTCGCCCTTCCGCTCAACGACGCCGTTTTACAGCATGGCTCTTCTGACGTCCTTCATCGAAGTCCACCCGTGCTCTCACTTCCCCATCCAGAACCTCCCGTACGGCGTCTTCAAGCCCCAACCGGGTTCGCCAGCTAGACCGGGCGTGGCCATCGGCGACTACGTCTTGGACCTCTCCGAAATCGCCGCCGCCGGGTTATTCAACGGTCCGATCCTCGTCAACTCCGATTGCTTTCATCAGCCTGATTTAAACAAGTTCTTGGCGCTTGGACGGCCTGCGTGGAAGGAAGCTCGCGCCACCATTCAGAAGCTGTTGTCATCTACTGAGCCGACATTGCGTGACAATGAAAG…
658	661	3	605	GAATTCCGTTGCTGTCCCAGATGCAAAAAATGGTAGCTTTGATACCCCAAGAAAACATGGTTGCTGCTTTGGTATCTCGCACTGGAAGGCATATGCAGCGTTACAGCAAAGGTCATCGCCAAGTTGTAGGATGTATTCCGTATAGATATAAAGCTTCCAAGCAAACTCCCTTTAAGAATGATGCAAAAGAACTTGAAGTTCTTGTCATTAGCTCGCAGAAGGGAAAGGGGATGCTCTTTCCAAAGGGAGGATGGGAACTAGACGAATCCAAGGAAGGGGCAGCGGCACGAGAGACGCTAGAGGAAGCAGGAGTACGGGGACTCATTGAGCGTGAATTGGGTGAATGGAGTTTCAATAGCAAAAGCCATGATTCTTACAAAGAAGGCTACATGTTCCCTT…
659	662	3	542	TTATAATAGTTTATGATGTGACAGACCAAGAGAGCTTCAACAATGTTAAGCAATGGTTAAATTAAATAGGCCGTTACGCTAGCGAGAATGTAAACAAGCTTCTTGTAGGCAACAAGGCTGATCTCACTGCTAACAAAGTTGTGTCTTATGAAACAGCTAAGGCCTTTGCGGATGAGATTGGGATCCCTTTCATGGAGACTAGTGCGAAAAATGCCACCAATGTGGAGCAGGCTTTCATGGCAATGGCTGCTGAAATCAAGAATAGGATGGCAAGTCAACCAATGAACAATGCAAGGCCGCCAACAGTGCAGATCCGCGGGCAACCCGTCAACCAGAAATCTGGCTGCTGCTCATCTTAGTTCGACTCTGTTGCTGATCTTATGTGGCAGGAGTGCGCGT…
660	664	3	653	CACGCGCGAACCATTAACATGGGGTTGTGTAATATTTCCCTAGCTCTCCTTTTCATTTTAGGCTCAGCCCTAATACAATCCTCTCATGCCCAAGACACACCCCAAGACTACCTCAATTCCCACAACGCCGCTCGAGCAGCAGTAGGCGTTGGTCCCTTGACGTGGGATGACAATGTAGCAGGCTATGCACAAAACTACGCCAACCAACATGTTGGCGACTGCAATCTCGTGCACTCCGGTGGGCCATACGGTGAAAACCTTGCCATGAGCACTGGTGACATGTCGGGAACAGCGGCTGTGGACCTGTGGGTGGCGGAGAAAGCCGACTACAGTTATGAGTCGAACTCGTGTGCTGCTGGAAAGGTGTGTGGGCATTATACACAGGTGGTTTGGCGTAAC…
661	613	3	564	CACGAGGCTCAGAAACTCTATTTGTTTACTTTCTAAAATTCTGACACCCTTACGTCAAAAGTTGTTCGTTGAGGTAGCATAGCATGGCTTCCATCATCGCAAGCTTGCCTCCACCACTGTTGGTCCATGGCAGAAATACAAACACGACCCTTTTCAGAGCTCTTCCAAAACTCCCCGTTTCTTCCGTTTCAGAGAGACAGAATCGTGTTGCTGTTGTGGTGAAGGCTACTGGGGAAAGCTCCGAGTCTTCAACATCTATTGTGAAATCTGTTCAGAATGTGTGGGATAATTCTGAAGATCGGCCAGCTCTTGTTGCTTTGGGGTTTGCAGCTGTAGTAGGTTTATGGACATCAACGAATTTGATTACAGCCATTGACAAGTTGCCGCTTATCCCAAGTG…
662	495	3	492	CCTCACGAGGCCTCGTGCCGAATTCGGCACTAGAGCTGATCATACAATATGGTTCACAAGGCCAACTTTGTTTACATGATTTCCATCATCCTATTGCTATTGTTCTCATCCAAATTAGTCTTTGCCAATGTTTCTGAAAAACCAAAGCACAATGTAGCAGAAAAGATCATCAGTAGGTCGCATCTGCATGTTGTGGCAAAGGAAGAGGAACCGGTGCACTATAAGACCGTACCTTTTCCGGGGCATGGAAAAAAAAAA-TAGGGGTGCGCATTAAACCGATCGAACCATATCTTGTCTTGCAGGTTCTTACCTTTTAAGTTTTATTTTAGAGGGGTTTGGTCCTATGTTCGCCCCTCTCTTTTTATTGTATTTTATTTTTTAATAGGGGTAAAGTCTAT…
663	869	3	623	CACGAGGCCCCCACGGTGCCACCACGGAAGAACAACTTCCGCGCTCTAGTCTCACCCGCCGGTGATTCTCTCGCTCCTTACCCGCATTCTTACTCACAGGGCGAAAAGATTGAGCTCAGTCTTGGGTGGGAGTGAAATTTTGGGACGGAACAATGTCAGCGCCGGACATTGCAGGAATACTGGAAAAGTCGAAAGAGCTCGATCAATTAAGGAAAGAGCAAGAAGAGGTGCTCATTGAGATAAACAAGATGCATAAGAAGCTCCAAGCTACTCCTGAAGTGGTTGAGAAGCCTGGGGATAATTCATTGTCGAAGCTGAAGAATTTATATGTGCATGCCAAAGAACTTTCTGAAAGTGAAGTAACTGTATCCAATTTGTTGTTGAGCCAACTTGATGCTC…
664	615	3	374	CGAATTCCGTTGCTGTCGGTAACAATTTTTTGGTTTGGAGGGGAGACGGCATGAGTTTTTTTTCTCCCCAGGTCTCCCCTCCGGTGTGTGGTGTGTGCTTTTTGCCTTTTCGTTCTCCCTGTTTTATTTTTGCTCTCTTGCCACATGCAGTCCGAGGGGACATGGATTCTTGGCAACAGCAACCACCTCGAAATCTCGTCGCCAAAGGTATTAATCTAATTCAATTTATTTCAACACTATAATCATACTAAATAAATTCCGCCATCCACACGTGAAACATCTAATCTGCAGAAATCTCATTAAGCTTGTATGTCTACATATATGAACTTAATCGCCGTAAATTTATTTCTTTTGCAAAATCATATTAATAGGCAAATTCCAGACGTGTGCAGTAATTGT…
665	663	3	639	AACAACTAACAAGAGTTGACTTCCTTTGGCGTAGCTGCATTCCCCCCACTCATTTATCCTCCTGCTTTCCCTACCAATCATGGAGTCGCGAGTGTTGTCACGCGCCACCGCATTCGCACCGCTACCCTACCAGCGCAAGCCATCCCACAGAGAAAACGGCGTCGTCTCGTTCGTCTCGGCCCGGCCGATAGGGGCCGTGAGCGAGGGCGGGAACCTCATATGGGGGAGGCAGCTCCGCCCGGCGCTGCTGCTCGAGGCGTCCCCGATAAAGAGGGAGATTCTCAAACCGTGCCTCGCCGCGGCCTCGTCGCCGGCTCAAGGAGATTCCGCCGGGGACGCGAAGGTGGCGCCGATCGGGTTCTTCGACAAGTACCCGTTTATCCTCACCGGCTTCTTCTT…
666	1160	3	569	CACGAGGCAGCACTCGAAAATGGCCGAAGCTGAGGGAAAATCCGTCGCTCCAAACGCCGAGATTTTGGAATGGCCGAAGAAGGACAAGCGCCGATTCCTCCACGCCGTGTACCGCGTCGGCGATCTCGATCGCACCATCAAGTTTTATACGGAGGCTTTGGGGATGAAGCTGCTGAGGAAGAGGGACATTCCGGAGGAGAAATACTCGAATGCGTTTCTGGGATTTGGGCCCGAAGATTCTCACTTCGTGGTTGAATTGACGTACAACTACGGAGTTTCTTCTTACGACATCGGCACTGGTTTCGGGCATTTCGCCATCGCTACTCCCGATGTTAAAAAACTGGTGGAAGATGTTCGTGCTAAGGGTGGAAATGTGACGAGGGAGCCTGGCCCTGTGAA…
667	533	3	513	CACGAGGCACTAGGGGCGAGAGTCGGAACTCGCCTGCAAGAGAGAGAATTCGACGAGGAAGGGGAAAAGCCTGCACGAGGAGAATTAATCACCTGAGACGCACACTCAGATACCGGATCTACACCCACAACCATGACGACTTCAAGGCGTTTGGCTGACAGGAAGGTGGAGAAGTTCGAGAAGAACATAACGAAGAGAGGGGCGGTGCCTGAGACGACCGCCAAGAAGGGCAAGGATTATCCAGTGGGCCCTATTCTCCTTGGCTTCTTCATCTTTGTTGTCATCGGATCATCTCTCTTTCAGATAATCAGGACTGCTACGAGCGGAGGCATGGCCTGATCAAGTTGACCCTACTGATGCAGCTGCTGCTTTCTAAGTTATGAGAGATGGCGCCAACCT…
668	672	3	610	CACGAGGCTTTAACAACCACCACCAGCAGGAGGCAGCAGCCATGGTTCTCAAGACGGAACTATGCCGTTTCAGTGGCGACAAGATATACCCAGGAAAAGGCATCAGATTTATTCGTTCTGATTCTCAGGTGTTCCTTTTT-GCCAACTCCAAATGCAAAAGGTACTTCCACAACAAGCTGAAGCCATCAAAGCTTACCTGGACAGCCATGTACAGGAAGCAACACAAAAAGGATATTGCTCAAGAAGCTGTGAAGAAGAGGAGACGTGCCACCAAGAAGCCTTACTCAAGGTCTATTGTCGGTGCTACCCTGGAGGTTATCCAGAAGAGAAGAACTGAGAAGCCAGAGGTTCGTGATGCTGCACGTGAAGCTGCACTTCGTGAAATTAAGGAAAGAATT…
669	670	3	644	CACGAGGGTTTTACTCCACACAGCAGAGCGGACTCTATTACTGCCGGAGCACCCAGACCTTCGCTGCCGTGTCCCCCTTTTGCCGTCGTTAGCTCATCCGCAACCATGATCATTTCAGAGAAGAACCGTCGTGAGATCTCCAAGTACCTCTTTCAAGAGGGAGTTTGTTATGCAAAGAAGGACTATAACTTGGCAAAGCACCCGGATATCGATGTGCCGAACCTGCAGGTGATTAAGCTGATGCAGAGCCTTAAGTCGAAGGAGTATGTGAGAGAAACTTTTGCTTGGATGCATTACTACTGGTACCTTACCAATGACGGTATCGAGTTTTTGAGGACCTACCTCAATCTCCCTTCTGAGATTGTACCTGCAACTTTGAAGAAGCAGGCCAAGCCTGCT…
670	887	3	662	CACGAGGGCGACCCTCGTCTCGCTTTCCGGAACCTCTCCCTC--TCGTCGGAAATTCCAACCTCCGGAACCATGGCTGCTGCTGATGTAGCTCTTCCTGTAGCCGAACCAACGCAGCCTCACTATGACGTGAAGCTGTTCAACAAGTGGAGCTTTGATGATGTCCAGGTCAGTGACATTTCACTGGCGGATTACATTGGAGTTGCACCTTCCAAGCATGCAACTTATGTACCTCACACTGCTGGGAGATACTCAGTCAAACGATTCAGGAAAGCTCAGTGCCCTATTGTGGAGAGGCTTACAAACTCACTCATGATGCACGGAAGAAACAATGGAAAGAAACTCATGGCTGTCAGGATTGTTAGGCACGCGATGGAAATTATCCATTTGCTAACTGATC…
671	1090	3	557	CACGAGGGCAACGAGGTGTCATTGTTGGAGATGGATGGGCAATTTGACAGATTAGATGAGCTGATCTATGTAGAGAGTCATCTAAGCAACATCTCCACCAAGTTCAATGGAGAAGTCACCCAACAAATGTTGAAGCACTCTGATTTCCCCGGCAGCAACAACGGAACCGGCCTCTTCCAAACCATCGTCGGATTGAAGATCCGGGACCTCTACGAGCAGCTCATTGCAGCCAGGGCCAAAACTCCGGTAGAAGCAACCAAAGCTTAGAAATATTTCATCAAATTAATCTCTTTGCCTAATTACATTGTTATGCCTTATCTCTATTGATTGTACCTACTTAATTCAAGTAAGAGAGTGCATGCATGCCTATTTTCCACTCTCTTCTCTTTCTTTACGTTG…
672	978	3	655	CACGAGGCCCAGTTTTCCCTGCCTTTGATTTTCTGGTAAACTTCCGTAATAATGGAGAAGATGATAGCTTTGAGATCGCTGTACCGCTCAGTCTCTTGCAGATCTTATCGAATAGCCGCCGCTAACCAGCAGCTACTACGCCACTCTCAGCCTCTCCACTCTTCCGCCGCTGCTGCGCGAACCCTCTTAAATTCCTCATCCCCCGTCGCCAAGGGCCTCTCTTCCGATGATTACAAGTCCCCGTTTTCAAGGGGGTTGGGAAGTAGGAAATTTTATAGTGATGATGTGAGTCACTTGCCTGCCATTAAAGACCCTGCGCTGCTCAATGTTTTCAAGGATTTGCTGGCTGCAAGTTGGGATGAATTGCCCAATAGTGTCGTCCATGAAGCGAAGGCGGCA…
673	842	3	651	CACGAGGAGACCTCTCTGAGGATCATCCCTACTTAGTAACATTATTACTCCCTTAACTTCTTAATACAACCTTAAAAGTAAAACACAACTTGCAATGTGATGAAGTACACATGTTCAGTAAAAACAGAATAAACTAGGAAAAACTACGACACACCTTAAATATGGAGCCAAACGGAA-TTCGTAGGCCAGCTCAGGCAGTAGGTTCGTCGAGTTTTAGTTGCTCTGACGCAACTCTGGTCGCACAAAATCTGCATCAGCAGTCACTGAAATGTCAACTGTAGGTCTCAGTTCAGCGCATACTTTGATGGCTCCATGCACTGGATCTGACATGAAGTTGCTGATGAGGTCTCGGTTGATGGGTGCACCATTGTCCACAGAAACTAAGGCCTGCTGAGTAA…
674	1163	3	639	CACGAGGTTATTACACTGCAGAAGTTCGCGGTTATGGCGTTGAAGCTTTGCGACTCGTGCAAATCGGCGACAGGGACTCTGTTCTGCCGCGCTGACTCCGCCTTCCTCTGCGTCAATTGCGACTCCAAGATCCATGCGGCCAACAAACTCGCCTCCCGCCACGCCCGCGTCTGGCTCTGCGAGGTGTGTGAGCAAGCTCCAGCTCACGTCACATGCAAGGCCGACGATGCCGCCCTCTGCGTCACCTGCGACCGCGACATCCACTCCGCCAACCCTCTTAGCCGACGCCACGAGCGAGTCCCGGTCACGCCCTTCTACGACTCGGTGAACTCGGCCACCGATTCCGTCCCCGCTGTCAAATCCGCTGTCAACTTCCACGACGACCGTTACTTCTCCGAC…
675	718	3	623	CACGAGGCCACATCTAAGCCCATCACCTCCCTCCTGCCTTCCCCTTTATGCCCTCCTAACTCCTCTCCATCACCACGACCTCCATCACCGTAGGCTCCTCTCTCTCTCTCTCTCTCTCTCTCTCCATGGCAGCCAAGTCTTTCCAATCCATACGCCACAATCACCACTCACTCCTCCTCCACCACCACCATATAGACAATGCTCCCTCCACCTTCTTCCTTAAACCCACCACCACAAACACCCTAACTTCTCCTCTCTCTCATCACTCTCTCTTCTCCACCAAAACTTTCTCAATCTCCGCCACCACATCATTCTCCACACCATCTTCCTCCACCCAATCCACCTCCTTCGACCTCCTAGAACGACACCTCTCCGCCCAAAACTTCCGCGAAGCCGACG…
676	650	3	618	CACGAGGGTGACACAGAAGAACCAGAAAAGGAAAACTAGTAAGTCCAGATACTCAAAGAGTAGCAGTAGACCAATATTATTGTTAGGCAATGGCATCTTTGGCAACCCTAGCAGCTGTTCAACCTGCAGCCATTAACGGCCTCGGCGGAAGCTCCCTCACCGGAACAAAGCTCGTTGTGAAGCCCACTCGCCAGAGCATCAGAACCAAAAACATCAGGAATGGTGCTGTGGTGGCCAAGTACGGAGACAAGAGCATCTACTTTGACCTTGAGGATCTGGGCAACACCACCGGGAAGTGGGACTTGTATGGTTCGGATGCGCCCTCACCTTACAACCCTCTTCAGAGCAAGTTCTTTGAGACATTTGCTGCTCCATTCACCAAGAGAGGCTTACTCCTCA…
677	688	3	505	CACGAGGGCGCCATACTGCTCTTCGTCTCAGTCAGGAAATATGGCCGTCCCTTTGCTGAAGAAGCAAATTGTGAAGAAGCGCAAGACGCACTTCAAGAGGCCCCAGAGTGACAGGAAGCACTGCGTCAAGGAAAGCTGGAGAAGGCCCAAGGGTATTGATTCACGTGTCAGGCGAAAGTTCAAGGGATGTGCGTTGATGCCCAACATTGGCTATGGGTCAGACAAGAAGACTCGTCACTATCTGCCTAACAAGTTCAAGAAATTTGTTGTGCACAATGTGAAAGAGGTTGAACTTCTAATGATGCACAACAGGACTTACTGTGCTGAGATAGCACACAACGTTTCCCCCAGGAAGAGGAAGGAGATCGTCGAGCGTGCAGCCCAGTTGGATGTTGTTGT…
678	650	3	567	GAATTCCGTTGCTGTCGCCTTCGGCCGCAGAGAGCGAGAGAGAGACAGAGAAAAAGCCTTAGAGCAGCAGAGAAGAACCTTCAATCGTCGAAAATGGTGGCCCCGAAGAAGACGAAGAAGACCCACGAGAGCATCAACACCAGGCTCGCGCTGGTCATGAAGAGTGGCAAATACACTCTCGGCTACAAGACCGTCATCGATTCCCTCCGCAACTCCAAAGGGAAGCTGATTATCATTTCCAACAATTGCCCGCCTCTGCGGAAATCTGAGATCGAGTACTACGCTATGCTCGCTAAGGTTGGGGTTCACCACTACAATGGAAACAACGTTGAGCTCGGTACAGCATGTGGAAAGTATTTCCGGGTGTCTTGCCTTAGCATCATTGATGCAGGTGATTCG…
679	492	3	484	CACGAGGAGACAGAAAATTGCAAAGCAAAATTCAGAAAATGGCAGCTGCCGCTGTGACCGCTTCTCTCCCACAATTCAATGGCCTCAGACCCAAAATCTCATTCTCCAATGCGCGAAGCATGGCAATTGTTCAGCCGATGAGGCGCAAGGGCCAGGGCGCTTTGGGAGCTCGCTGCGATTACATCGGCTCGCCTACCAATTTGATAATGGTGACCACAACAAGCCTAATGCTGTTTGCCGGAAGATTCGGGTTGGCTCCGTCGGCAAACAGGAAGTCAACGGCAGGATTGAAGCTTGAAACAAGGGACTCTGGGCTGCAGACCGGCGACCCAGCTGGGTTTACTCTTGCTGATACATTGGCCTGTGGTTCTGTTGGTCACATTATTGGGGTTGGAGTTG…
680	625	3	640	CGAATTCCGTTGCTGTCGAAAGAAAGCGAAGGAGAAATGGCAACCACCACTACACTCGCCGGAGTGAGCCTCTCCACCCCAAGGGCAGTGTTGTCAAAAACAACAGAGGCACCGAGGGCATTTCAATCGCTCAACATCCCCACCTGGAGAAGCTACTCTTCCGTTGGCCGCCGCATGACCTTGGTAAGGCCAGTAACCGCAGCACCGGATAAACTGTCGGAAAAGGTAGCGGAAAGCATCAAGAGCGCCGAGGAGAAGTGCTCGGACGACCCGGCAAGCGGGGAGTGCGTGGCGGCGTGGGACGAGGTGGAGGAGCTGAGCGCTGCCGCCAGCCACAAACGTGCCAACGAGAAAAGTTCCGACCCCTTGGAGACATTCTGTAAGGACAACCCCGAAACC…
681	908	3	509	CTTCAAGGGGCAACTCTGAAGATAACGCGAGAAACAGAGACTACAAACTCAACTCAACCATCTTCTCTACTCTCTCTTTCACACCAACCGCCATGTCAACGAAGGATTGTGGACTGCATCGCCAAAACAAGCGGCGAAGGATGTTCCGCCGCTGTTGCGCTGGCCTCCTAATCTTCAACTTCATCCTCCTTGTCACAAACCTCATCGTGTGGGCCATCCTCCAGCCCTCCAAACCCCGCTTCATCCTCCAAGACGTCACCGGCACCAGGTTCAACACCTCCGCCTCCAACGTCTTCTCCTCCAGCTTCCAGGTCACCATCTCCTCCCGAAACCCTAACGACAAGATCGGCATCTACTACGACAGGCTCAACATCTACGCGACCTACCGTGCGCAGCAGA…
682	780	3	661	AGAAGTGCCTTGCAGCAGCTGACAGGAACAAACAGCCTTGGCTGATATTCGCTGCTCATCGTGTTCTCGGTTATTCCTCCAAACTCCTGGTATGGCCAGGCGGGTCAATTTTCAGAGCCTATGGGAAGAGATGACATGCAAAAGCTCTGGCAAAGGTACAAGGTGGACATTGCATTTTTTGGCCATGTCCATAACTATGAAAGAATATGCCCCATTTATCAGAATCAATGTGTGAATTCGGAAATCTCTCACTATTCGGGGACGGTGAACGGAACAATCCATGTAGTTGTTGGAGGAGGAGGCAGCCACTTATCGGCTTTCAGCACACTGAAGACAGTTTGGAGTGTTTACCAAGATCTGGACTTTGGGTACACGAAACTCACAGCATTCAACCACTCA…
683	807	3	496	GAATTCCGTTGCTGTCGCCCTATATCTTCTCCTCCTTCTCCGTCGCCATCAGAGAACTAAACAGGCAGCAAAAATGGCCAACGCAGCATCTGGTATGGCTGTGCACGATGATTGCAAACTGAAGTTTTTGGAGCTTAAGCCAAAGAGGACCTACCGCTCCATAGTTTTCAAGATTGAGGAGAAGCAAAAGCAGGTTGTGGTGGAACATGTTGGTGAACCAGCAGAAACCTATGAGCAGTTCACTGAGAAGCTTCCTGCTGATGAATGCCGATATGCTATTTTTGATTTTGACTTTCTTACACCTGAAGGTGTCCAGAAAAGCCGGATATTCTTCATTGCCTGGTCTCCTGACACATCAAGGGTGAGAAGCAAGATGATATACGCAAGCTCCAAAGACAG…
684	621	3	478	CGAATTCCGTTGGTGTCGGCGCTCGACCCAAGAGCTAACGACTTCGATCTTATGTATGAGCAGGTGAAGGCCATCAAGGAAGGAAAGGCTGTTGAGAAGCCTATTTACAACCATGTTTCTGGTCTCTTGGATCCTCCTGAGCTCATCAAGCCCCCCAAGATTCTTGTCATTGAAGGTTTACACCCAATGTATGATCAGCGAGTTAGGGACTTATTGGACTTCAGTATCTACTTGGACATCAGCAATGAGGTTAAGTTTGCATGGAAAATTCAGAGAGACATGGCGGAGCGTGGGCACAGTCTTGAGAGCATCAAAGCCAGTATTGAAGCCCGAAAGCCTGACTTCGATGCTTATATTGATCCCCAAAAGCAGTATGCAGATGCAGTTATAGAAGTGTTG…
685	829	3	553	TACGAGGCTTCATCCTCCCACCACCTGGCCGGCCACCAGGACGAAGCCCAGTTCCGCGGAAAATCGAGGGAAAAAATGGCGGTCTCCATAACAGCTCTCACATCGTCCTTATCCTCTCTCTCGTTTTCCTCCCACGTAGCTCAGAAACCCAGCATTGTGTCGTTTCCCGGCTCCAAATCAGTTACTTTTTCGCACGTGTGCGGAGCCGCCACACGTGCCCCTCGTCTGGTGGTGGCTTCCGTTGCGGCGGCTCCTCCAACAGAAGTGGTGGAGACTGAAAACCTCAAGAAATACGTGAAATCAAGGCTTCCCGGCGGCTTTGCGGCTCAGACAATCATCGGGACCGGTCGCCGGAAATGTGCGATTGCTCGTGTTGTACTCCAGGAGGGCACCGGTAAA…
686	736	3	601	CGACTTCGGGAGCCGTCGAGAAAATCAGTTTCACTTCTTCTTCTACGATGGCGCTGTCTGCAATTACCACGCACTGCCCATCTCTTGTTCGTCTGCCGGCGAACGCCCCTTCAACCTCCTTACCTCCTACCTCAGTATCTTTTCGGTTTTCGTCGATCAGCCTCAGCCGTAGAAAACCCATTTCAATTCGATCAACTTCAATTTCGGCTGTGCCAAAAACCGAGGGGCTCACACCTGCAATTTCACTTACAGACAGCGCATTGAAGCACTTCAATAAGATGAGATCTGAACGCAGCGAAGACTTATGCTTGAGAATTGGTGTTAAACAGGGTGGATGCTCAGGCATGTCTTATACCATGGACTTCGAGAGTAAAGCAAATGCAAGGCCAGATGATTCTA…
687	1066	3	601	CACGAGGATCGAGGATTGTCTGCACATTGAGTTTGAGTACAACAAGAGCAAGTACCATCTGAAAGATGTTATTATCGGCAAGATATATTTCCTTCTTGTAAGAATCAAAATAAAGAATATGGATCTGGAGATCAGGCGTCGAGAGTCAACAGGGTCGGGGCCCAATACTCATGTTGAGACAGAGACACTTGCTAAGTTTGAGTTGATGGATGGTGCTCCAGTAAGAGGTGAATCAATTCCCATTAGATTGTTTCTTAGCCCTTATGAACTCACACCAACACATCGCAACATCAATAACAAATTCAGCGTGAAGTATTATTTGAATCTTGTTCTGGTTGATGAAGAGGACCGACGGTATTTCAAGCAGCAAGAAATCACTATATACAGGCTTGAAGATAC…
688	1230	3	553	CACGAGGCTTGATTCCACTGTCCCTGCTGTGGCAACAAGCTTGATGAACTTCTTTGAGCCGGCGCTTTTGTTCATCCAGAGATGGCTCCCATTGTTCTATGTTCCTTCTTTGGTTGTTTTGCCCCTTTCTGTAAAGAGTATTCCTGCGGCTTCGGGTATCAAGATTTGCTTCATTATAGTTGGAGGCTGGCTGGTCACCCTTGCTGTGGCAGGATATACGGCAATAGCTGTAAGAAGAATGGTAAAGACACAAATGACAGATGCTGAGCCTATGGGAAAACCCTCTCCTTTTTCCAATGTTGAAGTGTGGTCTTGGAGTGGGATCTTCCTGACATCATTTGTTGGGGCATTATTATCCCCAACAGCTCTGGGGACGAGTGCTCGAACATGCCTCCCATT…
689	454	3	446	CCTTTTTTTTTTTCCGAGTTGACAAACTCAATTTATTTAGACTGGGTCATAATGTTGCACACTGAAATTCACTCAAGCTAGATCTAGCGCACATTAGAAACTAGAACAGCGCATAAATTGAAAGACACCAACACAATAGAGTTCGTAATTACAGCTCAAGATCGATATATTGTATCCCAGCTTGGGGTTGGATAAACCCACTCATTTCTTCCCACTTTTCTTGAGCCCAGCACCTCCGAATGACCCCTTCTGTTGTGCCTTGGCTCTAAGCTCCTTCAGTGCCTTTTCCTCATCTTTTTTCTTCTGAAGGTTGGCCAAATCGGACTCGTCGTACTCCTTCTTATCGGCCTTGGGTGCCTTCAAGGGCTTAGCTTTTCCACCTTGCTTGGAAGACATGGC…
690	668	3	538	GCACGAGGGAGACTCTCACTCTCCTCCCCTCATCACTAGTGCCATAGCCAACAGTGGAAGTTCCACTGGCGGAGCTAGAGTCCTCTACAGCAGCTCCACCACCAGCA-ACAGTACCCCTACACCAACCTCTCCTCACAACGCCAGCTCCTCTTCCCTCCCTCCTCCAGAAGAGCCCTTCACGTGGTGGCAGCCAAGAGGTTCACCTCCAGAACTGGAAGGACCGACGGCAAGAACAGGAGGAGCAACACAACCACCAGAGACCAAGAACAAGACATGATGGGGTCGCAACGAACGGCTGAGATTGAAAACGTCGGTGGTGGGGCTGTGGGAAACGTTGATGATGGGTATTTCTTGCCTAAGCTTCCCGGGGATGAACCTTGCTTTTGGGAAGGTGAAAA…
691	1038	3	606	CGAATTCCGTTGCTGTCGATGGTTCTCTCCGGTGGCTCCATCTCACGAGAGAAAGTTCAAGATAGCTACGACAAATATTGGTCCTTTTTCCGCCGCCCAAAAGAGATCGAAACGGCCGAGAAAGTCCCCGACTTTGTGGACACCTTTTACAACTTAGTCACCGATATTTACGAGTGGGGTTGGGGCCAGTCCTTTCACTTCTCCCCGCACGTCCCCGGCAAGTCCCACAAGGACGCCACGCGCCTCCACGAGGAGATGGCCGTCGATCTCATCGACGTGAAACCCGGAGACCGAATTCTCGACGTCGGATGCGGCGTAGGTGGGCCTATGCGTGCCATCGCGGCCCACTCGCGCGCCAACGTCACCGGGATCACGATCAACGAGTACCAGGTTAAACGG…
692	646	3	597	CACGAGGTGGAGGTTTTGCAGCCGCGCAGCTCTCTACCACCCACCAATCTCAGATCTCGTCTCCCTCAGCGAAAAACGATGGCGTTTTCAGAGCTTGCTTGCAGCTACGCCGCCCTCATCCTCCACGACGATGGCATCCCCATCACCTCCGAGAAGATTGCAACATTGGTGAAAGCTGCTAATATCACTGTTGAGTCTTACTGGCCCGGCTTGTTCGCCAAGCTTGCCGAGAAGAAGAACATTGATGACCTCATCCTGAATGTTGGTGCTGGTGGCGGCGGTGCTGCTGTTGCCGTTGCTGCCCCAGGAGGCGGTGCTGCTGCCCCAGCTGCTGCTGCTCCTGCAGCGGAGGAGAAGAAGGAAGAACCCAAGGAAGAGAGCGATGACGATATGGGATTC…
693	1037	3	594	TTTCATACGTAATACAATTATTTCAAGCAGCCAACTATCTGAAAATTCAAGAGAGAGAGAGAGAGAGAGAGAGAGAGAGAGGGAAGAGACACGACTAGTTTTTTTTTACCAGTTTGCAGAACCTACTAGAATGTCATATTTTGTTACACTAAATATTCAATATTTAAGAAGCATAAGTTGACAAGAACAGAGTGCCCGATTTTGGAACCGTTCAGTGCTTTCACCTCAATCGTATCAAGCTCCCTCCAACCTCATTTGCTTAAGAGTTTGATCCATTTCTGGTT-GATGAGATGACACTAATTACTATTTTTGCACTTCTGCATGGCCCTGGGGGCTAGACCCATAGCCTCTGAACTCTTCATGATCCTCATCCTCTTACATGAGTCGGTAAACATTTC…
694	668	3	642	TACGAGGATCAAGTGAAGCATGTCATACTTAATATCGTAACCATTCAATATCCAACATACTTAAAAACAACAACAAAGTCTTCATGATCAAAATTCTGGAAAATTATAAAATACCCATTTAACTTCCAACTTCTTAAAACAAAGTCAATAACCCTTAAACCATAAACCGAAACGAAGAAGCTAAACCTGTCCATCTTTCGCCTTCCATTTGCCCCAAATCAACGGTAAGACTTCTGGAATCTAGCACGAGCACCACGACCGCCGAACTTCTTGGGCTCGCAGCGCCTCGGATCAGCAACAAGGAGGGTCCTGTCATACCTGACCAGAATGTCCTTAATCTCCTTCTTGCTCTGCTCATCCACATATTTCTGGTAAAAAGCGACGAGAGCTTTGGCGATG…
695	747	3	550	CACGAGGTATCGACCCAGCAAAGGTAACAAGATGTGCCAGTACAACCTTATATACGGATGGGTGAATGGTGATGAACACCAATGCCATTTTGGTGGAAATCCGTAGCTCCCTGTCGGCCGCAGCAGCTGCCCCACAAGGCATGACTGTGTAATATGTGGTATTTTTAGATTGTCATAATTTTGGTAGAGTGGATTCTGCGGTGAATTCGGGCCAAAGACGGTTGTTAAAACTTGTGTTATCACTAAGAATGTGCCCTATTTGTACGGATTGACAACAATGATTGTTTCTACATAAAAATGTGATAAAATTGAGAGCTCTCTCTAACCTGTTCAGTGGTATCTAAATTACTGAAAGAGGAGGATACTGAAGCCTGGGGTGTGGAGCCATATGACTTAGAA…
696	807	3	606	TATCGAATTCCGTTGCTGTCGCACTTTTGGGGCCAAATTGCTTCTCTACGGATCGAGCATTCAGCATCCGAACGCCACCAAGTTTAATTGTAACGAGACTGCAACCAAAAGATGTCTCAGGTAGCAGCAGATGTTCCCAAGGGGGGATTCAGTTTTGATCTTTGCCGAAGAAACGACATGCTTGCAAAGAAGGGAGTTCAGCAGCCATCTTATAGGAAGACGGGGACCACCATTGTTGGTTTGATTTTTAAGGATGGTGTCATTCTTGGAGCTGATACAAGGGCAACTGAAGGACCCATTGTGTGCGATAAGAACTGTGAAAAGATCCATTATATGGCACCCAATATCTATTGCTGCGGAGCTGGAACTGCTGCTGATACAGAGGCTGTAACAGATATG…
697	1192	3	540	CACGAGGCATTTTTCCAACGTATACAAAACTGGAAAAGCTCTCATGGCTTCCATATTGCTACTACTTGTAGTCTTGATGCCAGCCCTGCAAATAACAGGTGCACAATCTGTTGGTGTTTGCTATGGACGAAACGGCAACAATTTACCAGCTGAAGGAGATGTGGTCGACTTGTACAAAAGCAATGGCATCGGGCGGATGCGGATCTATGAACCAAATGAAGCAACCTTCCAAGCCCTAAGAGGTTCCAACATAGAACTCACTCTAACCATCCTCAACAACGAGCTTTAAGCCCTCAATGATGCTGCAGCTGCAACTGCCTGGGTCCAGAAGAACGTACAACCCTATTCAGCTGATGTTAGATTCAAATACATCGCTGTTGGAAACGAAGTACACCCTGA…
698	856	3	538	TCACGAGGTTTTATTCAATCTAAACTCTTTTAACAAATGAATAGAATAAATAAATGATAATGTGGAATCCCGTTACTGACGAATTGCAATGACTTAAATCACAAAACGTAAATTAACCGAAAACATTACTTGCCAATACTTAAAAGCTTTAGAGACGGAGTAATGCGAAGCTCAACTCGTTTCATTGGTCACCTCGAATCCTCAGAAAAGAGATTGTCACGAAAAGAACTTCTGGACCTATCCCACAACCAAGCAGCTTGAATTTGAGCCGAAATTTAGTTTAACTTGTAATTGTGATGAGAGGCTTCGTTCTGGCCATTCAGGCTCGCCGAGAAGTAATCTGCCGGCATCAAACCTCCCTAGAATCATCTAATTGGAATACAAGACATGGCTTACAGC…
699	1317	3	630	CACGAGGCCTAGAACCACCATGTCTTGCTCAAATTTGACAATGTGGGCGTCCTCAACGCCCTCACTTTCTGACACCTCCGCCCTCTCCTGCCGCTCCTTCATCGCCCCTCTTCAGCTTCCTTCCCAAAACTCTCTCCCCGCCTCGCGATCATCCTCCGTGACACCGGTTCAATGCGGTCTTCGCGAGCTTCGTGAGCGTATTTCATCAGTGAAGAACACGCAGAAGATCACTGAGGCTATGAAGCTTGTGGCAGCCGCCAAAGTCCGCCGAGCTCAAGAGGCTGTCGTTAATGGCAGACCCTTTTCGGAAACTCTAGTCGAAGTTCTTTACAACATCAATGAGCAGCTCCAAGTGGAAGATATTGATGCTCCTCTGACCAAAGTTAGGCCTGTCAAGAA…
700	779	3	529	CACCAGGAGAGAAACCACCAAACCCTAGAGTCACAGAACCCTCTGAAAAATGCCGGCTGGACACGGTCTCCGTTCCCGGACTCGTGATTTGTTCTCGAGGGCCTTCAGGAAGAAGGGGTACATCCCGCTCTCCACCTACCTCAAGACCTACCGGATCGGCGACCATGTCGATGTCAAGGTTAACGGCGCCGTCCACAAGGGTATGCCTCACAAGTTCTACCACGGCCGTACCGGTCGCGTCTGGAACGTCACCAAGCGCGCCATCGGTGTCGAGATCAACAAGCAGGTCGGAAACAGAATCATCAGGAAGAGGATCCATGTGCGTGTGGAGCATGTGCAGCCATCAAGATGCACCGAAGAATTCCGTTTGAGGAAGATAAAGAATGATCAGCTGAAGGC…
701	574	3	410	CACGAGGATCTCCTTCTCCTCCATGGATACCTTCTCAAGCTCTGTGTCAACCCTCAATGTCTCCACTATCCATTCCACCACATCGTCTCGCGAGCTCCACCACTTCAATCCTCAAAGTCCCAGAAAAACTCACAAACTCCCTCCGCAACCACAGCCGCCCAGCCTCCTCCACAGCCTCCACTCCACCAGGACCAAACCCAGCAGCTTCATCTCCACCAAGACCCCATCTTTTCTTCAAAAGCCTCCCCCTTTATCTTCCACCCCTTCGTTCTCCAACCCCATCCGCCTCTCCTCTCCGCCGTCTCCGAACCTCCACAGAAACCCGGCAGCTGGGTACGCGGCGGCTCTCCTGGACATATCCCAATGCTACAGTTCTGTTCATTTGGTGGAGCAGGACAT…
702	748	3	440	TTACGACGAATTAGGTTGCTTTCGGGAAAAGAGAGATAAAAAGCAAACTCTTTGGCTGGTGCCCAGAGGAGAGATCTT-GTGAGCTAATGGCTGGAGCTGTAACATTGAAGGTGGCTGTTGCTGTTTTGGCGGTTGGTATCGCCGCCGTGAGCCTCGGAGGGAGCTTGGTTGGAGCACAAGTGCACCATGTGGTCGGAGGAGACCGCGGCTGGGATCCATCCTCCGACCTCGCTTCTTGGTCCTCGGGCAAAACATTTAGGGCGGGAGATAAGATGTGGCTAGCCTACTCCGCGGCACATGGGTACATAGCGGAAGTGACGAGTAAGGAGGAATTCGAGTCCTGCGATGTAACCAACCCAATCAGGATGTTCACGGACGGCCTGGATAGCATCTCGATG…
703	865	3	632	CGAATTCCGTTGCTGTCGCCTAACATCCATTATAGAGTAACTAATTGCAAGTGAGAGTTATCGTAAGAGTGTGAAATGGAGATTGAAGAAGCCAGCAACTGCGAGGCACTGCCTTTGCTTTCTTTAAATCATGTGTCTTTGTTGTGCAGATCAGTGTGGACTTCTATGAGGTTCTATGAAGAAGTGTTGGGCTTTGTTCTCATCAAACGCCCCTCTTCTTTCAACTTCAATGGAGCCTGGTTGTATAATTATGGAATTGGGATACACTTGATTGAAAGTCCGGCAATGGAAGACTATGAATTGCGACCGATCAATCCCAAGGACAACCACATCTCCTTCCAATGCACTGATGTTGGACTTGTTAAGAGGAGGCTGCAAGATATGGGGATGAGGTACGTG…
704	1168	3	665	TCACGAGGGCACCTGCAACCGAATGGAGATATATGTTGTAGCTCTATCTCAGCATCGTGGTGTCAAAGAAGTTACCGAGTGGATGTCAAAGACAAGTGGAGTGCCTTCCTTTGCGCTCGGCCAACACCGGTTTTTACTCTATAATAATGACGCCACTCAGCATCTCTTTGAAGTATCAGCAGGTCTTGACTCTCTTGTCCTCGGAGAAGGTCAAATTCTTGCCCAGGTGAAACAAGTTGTTAAAGTCGGCCAAGGAGTTGTTGGCTTTGGTAGAAACATAAGTGGGCTGTTCAAGCACGCAATCACTGTGGGAAAGCGGGTTAGAACTGAAACCAACATTGCTGCTGGGGCAGTTTCTGTAAGCTCTGCTTCTGTTGAACTTGCCTTGATGAAGCTTCC…
705	945	3	565	CGAATTCCGTTGCTGTCGCCCAACCCAGACAAACGGGGAGGACATGGGGACCTTTTACTCTGCGGGGAGGGATCCGCTGTTTTACTCTCACCATTCCAACGTGGACCGCATGTGGTCTATATATAAAGATAAGTTGGGAGGTACGGACATAGAAAATACCGACTGGCTGGACGCAGAGTTCTTATTCTACGACGAGAAAAAGAATCTCGTGCGCGTCAAGGTTCGGGACTCGCTCGACACTAAAAAACTCGGGTACGTGTACGACGAGAAAGTCCCAATCCCATGGCTGAAGTCGAAGCCGACGGCTCGTAAGTCCGAATACAAGAGATAGCGCACAGTTTCATCTTCTGATCTTACTACAACGTTCCCTGCTACATTGTCGGATACAATCAGCGTCGA…
706	1320	3	616	CACGAGGCCGCCTCGCCCGCCTCGCCCCCACCCGGCTCCCCGTCTTCAAATGCGCCTACCGCTCCGACTCCGTCCACTTCCCCAACGGCGTCGGCTCCAGTCGCGCCGACTGGCAGAGCTCCTGCGCCATTCTTGCCAGCAACGTCGTCTCCCAGCAACCCCATACCCCCTCCGACAAATCCGGAACCGCTGACCATGTTGCCTCCGTCAACGGCCACAAGACCTCCGTTGACCTCGATATTGTCCCCATCGAAAAGCTCGAAGACGACAAGTCGATTTCGCCGCCTCCGCCTCCCAGGGCACTCACCATCACCGACTACTCTCCAGCTCCTATGCACGGCTCCCAGCTGCGCGTGGCCTACCCGGGGGTCCCCGGCGCGTACTCCGAAGCCGCCGCCG…
707	936	3	525	TACGAGGGTGCTCTGCTTGAGAGCTCCCAGAAATGAAAATGTCTACACTGAGCTCCCAATTCCACCTCCTAAAATACCCCGTCAAATATCCTTCATATCCATCCTCAAACCCTAACTCATTTCTCATCCCCGTCTCCCTACCAAAACACCCTCAACATCCAACCATATTATCATCTCTCCCTTCCGAAGCCACAAGCAATAGTCCTCCACCAACAAGAGCATCTGCTACAAAATCCAAGTTATATAGTGTAACGCTCGTCCGGAAAGAGTCTGTCAACGATACTTCCACCCCAATAAACTCTAGTGGAAACAACGCGTCAAGGTTTTGGATAATGGGAGCTGTTTCCGTAGGAGTTATGGCGGCGCTGATGGCGATGGATGAGCAGAAGGCAATGGCAT…
708	1001	3	630	TCACGAGGCTTTCTCAACATATTTGAGAAGATGAGTACCACTGGAACTGGCTTTAGCAACCACGCTTTCACCATGTCCGGCGGTCTCCAAGTAAATGAGCAAACTAGCAAGAACAACACCCCATGCAACTTCCAGATGCCTCTGCACTACCCAAGGTACCAGAAGAGTGACTATGAGAGCATGCCTGAATGGAAACTGGACTGCCTTATGAAGCACACGAGCCTCCCAAACTATGGAGAGGAAAATCGGAGAACGTAGTATTGGATGGGAATTACATTTTAACCTTCATAATCTGGATGAGCGGCCTGAGCATGCTGGCTAATTACTACGACCCCGATTGCTATCCGCCAGACATGGCGATCGGTATTCCTCCTCATACAGATCAGGGACTGGTGACAC…
709	865	3	594	GAATTCCGTTGCTGTCGACCACTAGTCCCAATATACAAGAAGCCTCTTCCACCACCAATCCCAGTATACAAGAAGCCTCTTCCACCAACAATGCCAGTATACAAAAAGCCACTTCCACCACCAGTCCCAATATACACAAAGCCACTTCCCCCTCCCGTCCCATTATACAAAACGACTCCACACCCATCAATTCAGCCTCACACTAAACTGCTTAAGCTTCCTGTCCCATTCTTTAAGCCAACGCCAATCCCACATCCCTACCTAAAGTCTTAGCTAGACCCCCGTCAGTGCTGGCTTCCTCTCATCCCCAAAATCCCATAAATACTTCCCCCACCCAAAGATTGGCAAGTTCCCACCCCTGCCACCTTTGGTTCCTCAATATCCCTAGGCTATTGAAGT…
710	835	3	661	CACGAGGCAAGGCTAAAGGGGGAGATGTCTCGTGGCACATCCATGATGAGAGATCTCTTCTAGCTCTCCAGGGTCCTCTTGCTGCCCCAACCCTTCAACACTTGACAAAAGAGGATTTGAGCAAGTTATATTTCGGATTCCGCCGCAGTTTGGATATCAATGGTGCACACTGCTTTCTTACAAGGACTGGGTACACCGGTGAAGATGGATTTGAAATCTCGGTTCCTGATGAGAAAGCAGTAGATCTTGCCAAAGCAATCTTGGAGAAATCCGAGGGGAAGGTGAGGCTGACAGGTCTGGGTGCTCGCGACAGTCTCCGACTGGAAGCTGGGTTGTGTTTATACGGCAATGATATGGAGCAACACACAACACCTGTGGAGGCTGGACTCACATGGGCTA…
711	1010	3	487	GCACGAGGGTTGAGGTGGTCTAATTCCACTATTTTTTCTGTATTGAACTGGTACAGCCTTGAACATTCAAGTGAAGAACCATTAAACAAACAGCTTTCAATTGCCGCTACCGACCAAGTCCTTTTCGACATTAAAACAGACTACGTTCAATGGCAAAGTGCAAATGAAAAAAAGATACAAATATATTGCCAACAGATCAACGAAATGCGCCTACGTTAGCTTTTCAAACGGGAATCGGCTCCGGCAAAGACTCGGGAGCACCGCTGCTGCCGTTTAGCACGGTCACGTTCCCATCAGAATCGACGTCCACAATGACCGAGTCGCCTTCTTTGATCTCCCTTGCAAGCATCTTCTCAGCCATGCTGTCCTCCAACAGTCTCATGATCGCTCTTCTTAGAG…
712	743	3	651	GAATTCCGTTGCTGTCGAATTAACCAAACACTTGTTGAGAGAGAATGCGAGAGGTGAGGTGATTTAGAGAGAGATAGAGAGAAA-TGGAGAACTTCCCAGTTATCAACTTGGAGAGCCTCAATGGTGAGGGAAGAAAAGCTACAATGGAAAAGATCAAAGATGCCTGTGAGAACTGGGGTTTCTTTGAGCTGGTGAGTCATGGGATTCCAACTGAGTTTCTGGACACAGTGGAGAGGCTGACAAAAGAGCACTACAAGCAGTGTTTGGAGCAAAGGTTCAAGGAGCTGGTGGCCAGCAAAGGCCTTGAGGGTGTTCAGACAGAAGTCAAAGATATGGATTGGGAAAGCACTTTCCACTTGCGCCATCTTCCTCAATCGAACATCTCTGAAGTACCAGAT…
713	1029	3	600	GAATTCCGTTGCTGTCGCTTCT-CACTCTACTAAGCCACTAACCTCCTCCTCCTCCACCTCCTCCTCCCACACTCGCCGCCCTCCAAATTCAATAGAAATGGCAGCAGCCCAACTGACAGCATCGTCGATCTCGGCCAGGAGTTTGGCTTCGTTTGAAGGGCTCAGACCTTCAAACCTCAAGTTCGGGTCGCCGGCAGGAGTATCACTTGTCAGCCACCGCTCCTTCCGCGGCCTCGCCGTCAAGGCCGCCACCACCGTCGCTCCCAAGTACACTTCAATTAAGCCTTTGGGCGACAGAGTGCTTGTGAAGATCAAAACAGTGGAAGAGAAAACCGGCGGTGGAATTTTGCTTCCAACTACAGCGCAGACAAAGCCTCAAGGAGGTGAGGTTGTTGCTG…
714	880	3	616	ATATCGAATTCCGTTGCTGTCGCGATTGATGTTGGGACAAACAATGAGCAGTTGCTGGAGGATGAGTTTTACATCGGACTCAGACAAAAGAGGGCAAGGGGAAAGGAGTATGAGGATCTTTTACAAGAGTTCATGAGTGCCGTCAAGCAGAACTATGGCGAAAAAGTTATTGTACAGTTTGAAGATTTTGCAAACCACAATGCTTTCGAGCTGCTGTTCGAAGACGGAGCATCTCATCTCGTCTTCAATGATGACATACAGGGGACGGCATCTGTAGTTCTTGCAGGAGTTGTGGCAGCACTTAAATTGATAGGTGGTTCCATGTCTGAGCACAGGTTTTTGTTCCTTGGTGCCGGTGAAGCTGGTACCGGTATAGCAGAACTAATAGCTCTTGAGATC…
715	1689	3	645	GAATTCCGTTGCTGTCGCACATCTCTCTCTCTCTACTCTTTCTCTCTCTAAACTCAGCTCGACGAGGGATTTTGATTCGTCGGAGTGACTCGAACGAACGCCGGAGAAAATGGCCAAGAACGTCGGAATTCTCGCCGTCGACATCTACTTCCCCCCTACCTGTATTCAGCAGGAAGCCTTGGAGGCTCATGATGGTGCCAGCAAGGGGAAGTACACAATCGGACTTGGACAAGATTGCATGGCGTTTTGTTCAGAGGTGGAGGATGTCATCTCAATGAGTTTGACAGTGGTTACCTCCCTTCTTGAGAAATATGGGATTGATCCAAAACAAATTGGTCGCCTGGAAGTAGGCAGTGAGACTGTGATCGACAAAAGCAAATCTATTAAGACCTTCCTGAT…
716	1149	3	471	CGAATTCCGTTGCTGTCGGGCTGCTCAGGGGACAATGTTTTGGGCTATCTTTGTTCTTGGCCATGATTGTGGCCATGGAAGCTTTTCGAATAATCCCAAGCTAAACAGTGTTGTGGGGCATCTCTTGCATTCTTCAATTCTTGTACCCTATCATGGATGGAGAATTAGCCACAGGACTCATCATCAAAACCATGGTCATGTTGAGAACGACGAGTCATGGCACCCGTTGTCTGAAAAAATCTACAAGAAATTGGATAGCATGACACGAATTTTGCGCTTCACCGTTCCTTTTCCCATGCTTGCTTATCCTTTCTATCTTTGGAATAGAAGTCCAGGAAAGACTGGTTCCCACTTTGACCCGAAGAGCGATCTATTTGTCCCGAATGAGAGGAAAGATGT…
717	765	3	645	CGAATTCCGTTGCTGTCGTATCGAAGGAAGACACGCAGGGGAGGAAGAAGAAGAACCAGAAGGAGCAATGTCAGCCGTGGCAACTCTCGGTCAGGCATGCTGGGCCGCCGCCGCCGTGAAATCGATACCAACCACCGCCATCTCCAAAACCCACATCCGAAATCCAAAACCCAAATCTTTATCTCTTCCTCTCTCAGCCAATTCCAGCTGCAACCACTTCTTCTCCTTCCTTCCCAAAACCACCGTCAAATCCTCCTCCTCCGTCCGTACATATGTTGCCGCCGTCGACTCCGACCAGCTCAGCTCCTCCGATTCCGCCGATAAGGAAAAGCCGAGCCGGTACTATTTCGTGGTTGCGAATGCGAAGTTTATGCTCGATGAGGAGGAGCATTTCCAGGA…
718	1037	3	675	GAATTCCGTTGCTGTCGAAGGGACCTGTCTCCCCTGAAGTTCCCAAGGCTCCTGTGGGATGGGCCTGGTCTCTCAACCAGTTCCGTTCCCGTAGCTGGAACCTGACTGCCAGCGCAGCTAGGCCTAACCCTCAGGGATCCTACCACTATGGAAAGATTAACATCACCCGCACCATCAAGCTCATCAACTCTGCTAGCAAGGCCGACGGGAAGCTTCGCTATGCCATCAACGGAATCTCTCACGTGGACCCTGAAACCCCACTCAAGTTGGCCGACTACTATGGAATCCGTGAGAAGGTCTTCAAGTTCGACACCATGAAGGTTGATCCCCAATCACCTGCAGAAAAGATCACCATGGAACCCAATGTTCTCAATATAACCATAAAAGACTTTGTGGAGA…
719	684	3	689	GAATTCCGTTGCTGTCGGAGAGTTTTTAGAGAGAGAAAGAAAGAGCCGTAGCAAAAGAGCTTCTTGTTTCTTCTCGCTGCTGTAGAAGGCGAAGGTTTT-CTCTGCTACTAAGCTTTCTGCAGCGGTGTTTAGATTCCGATCTCTTTCAATTACCAAAGAAAAACAATGGCTCGTTCTTTCTCCAACGCAAAGTTTCTCTCTGCTCTCGTCGTCGACGGTTTCTCTAGCTCCATCTCCAGACGTGGATATGCGGCGGGTTCGCAAGGAGTTGCGTCGAGCGTGGTGAGAGGAGGAGGTGCTACGAATCCCAGAAGCGTGAACATGTCGAAGAAGAATTCCGGGGAAGAAAAGGTGGGCTCCACCTTCAAGGTCTCGTGGGTCCCCGACCCCAAAACCGG…
720	1101	3	674	CGAATTCCGTTGCTGTGGAGAAACACAGCGACATCGAAGCCTTCTTCTTCGGCTTGAACTTCTTCCCGTCGCCGCCGTCTTCGATCGTCTTCGTCTTGTCCTTCAAGGTTTATTAAAGATGGCCGATGGTGAGGACATTCAACCCCTCGTTTGCGACAATGGAACTGGAATGGTGAAGGCTGGATTTGCTGGTGATGATGCTCCCAGGGCTGTGTTTCCTAGTATTGTTGGTCGCCCACGACACACAGGTGTCATGGTTGGTATGGGTCAGAAGGATGCCTATGTAGGTGATGAAGCACAGTCGAAAAGAGGTATCCTTACCTTGAAGTATCCCATTGAGCACGGTATAGTGAGCAACTGGGATGACATGGAGAAGATCTGGCATCATACTTTCTACAA…
721	818	3	717	TTGACAAATTATCTCCCAGTCTGTAAATTGGGATTTAGGGTTCGTAGCTTCCTCCTCTAAGCTTCACTCACCTACTCCTTCAGAGTGATGGATTTTCAGATGGAAATGCAGAGGGTGTCCTTTTGTGCTGCTCAAATTGGCAATCTTGGGCTTGTGCTCCTATGGCATATTCTACATCTTTTTGTTAGCATATGGTACTTTCTATTAGATTTAGCTTTTGTGTTCGAAAGCTATCTTATTTCTGGTGGAGTACTCAAGAACTACAAAGCCCTTGATTTGGGAAAGCTAAAGTACCTGGCTATTGTGATAGAAAGTGAAGAAGCTTACCAAACTTCAAAAGTTATTGAGCTTCTGCAGTGGCTAGAAGCTATTGGCGTGAAGCGTGTGTGCCTTTATGAT…
722	840	3	747	CCATGAACATCTCCGCTGCTGCATTGGTGGCCGTGGTGGCGCTGAGTGTTTTCCTGTGTGCCAGCAGCGACGGCGATTACTCGTCCACCGTGGCGAAAGTGAAGATTGTGAGGGGGAAGAAGCTGTGCGACAAAGGGTGGGAGTGTAAAGGGTGGTCAAAGTACTGTTGCAATCTCACCATCTCCGATTACTTCCAGACTTACCAGTTTGAGAATCTGTTCTCCAAGAGAAACACGCCGGTGGCGCATGCCGTTGGGTTTTGGGATTACCAGGCGTTTATCACCGCCGCGGCGCTTTTCGAGCCTCTTGGGTTTGGGACCACCGGTGGGAAGCCTATGCAGATGAAGGAGATCGCCGCCTTTCTTGGACATGTCGGCAGCAAAACCTCCTGCGGTTACG…
723	1560	4	678	CACGAGGAATCCGGGATTCAGGTTATCGGTTTTCCCAAACCGCGCCGCAGTCCTCCCTCCTCCTCCACGAGGACGCCTTTATCGCCGTACCCAAACACCCGCCCTCGATCACCATGATGCAGCAACCATCAGGAGGATTGGTACCACAACAGATTCCGTCCGATCCCCAGCAGCAGTACCAGCAGCAGCCGCCGCAGCAGTGGATGATGATGCCGCCACAGCAGCAGGGGCAAGCCCCTCCGGCGCAGGCTGGGTGGCCCCAGCAGGCGCCTCAGCAGTACGCTACCACACAGAATCCCGGCCCCGATGAGATCCGCTCCCTCTGGATCGGTGACTTGCTGCAGTGGATGGACGAGGCTTATATCCTCAACTGCTTTGGTCCCACCGGTGAGGCTGTGA…
724	975	4	497	CACGAGGCCCATTTCTATTGAAATGGCAAAGCGGAACTTGAGGGGCATATGGAACTTCACAAACCCTGGTGTCGTAAGCCATAATGAGATCCTGGAGATGTACAAGCAATACATTGACCCAAAGTTCACATGAGCCAACTCCGCACTCTCAGAGCAAGCTAAGGATATTGTTGCAGGTCGAATTGAGGATGAAATACATGAATCAGAGTTGATGTGCGAATACTCCAAGTGGGTGCCCATCCTGGACTGGCTTTTGTTGTACGACATTGTCCCGAAGGATATGGGGTTCGCGTGTGTCGGTCAATTAGGTCCGGTATTGCCCGTTCTTAGGTTTTATGCGATAGAAGCATAAATTCACTCATGTAATGCCAATCATTTTCGCTTATAGTTCTTTGTGTG…
725	1277	4	626	GAATTCCGTTGCTGTCGATCTCACAAAAACACAACCCCCATTGCCAACCTCAAATCCCAAGAAAGGACCTTACAATCTTCACTGGTGGGCACAGCAATAATCATTGGCAAAACAATGAGCAGCAAGATTGGAACAACATCTAGCTCTGCTTCTGCTTCTGCTTCTTCTTTTTCTACTCTTCCTTCTGCTCTTCTCTTCGATTGCGATGGTGTGCTTGTCGACACGGAGAAGGACGGCCACCGGATTTCTTTCAACAACACTTTCAAAGAGAAAGAATTGGGTGTTACTTGGGATGTCGATTTATTCGGCGAATTGCTCAAGATTGCAGGAGGAAAAGAAAGAATGACAACCTATTTTAACAACACGGGTTGGCCGGAAAATGCTCCGAAGAGTGAAGAA…
726	953	4	618	CACGAGGGTGGAGACTACAACAAGCTTTACCAGTTTATAGAAGAACATGGTACAGGAGGAGTAAAGAGAGGTGAAACCGATTTCGGACTGACGAAAGAAGAAACAATTCACAACCTTCTCTTTGTACTTGGTTTCAATGCGTTTGGTGGGTTTTCTGTCTTTCTGCCTAGTTTGATAGGCACAATAGCAAGCGACACCACCGGTTTACAGGCCAAAATAGTCAAAGAAGTCAGAGAAAACGCCGGTTCAACTTTGAGTTTCGACTCGGTGAAAAATTTGCAACTGGTTCATTCCGTAGTGTGCGAAGCCCTCCGGTTCAACCCACCGGTTCCACTCCAATTTGCCCGGGCCAGAAAGGACTTCCAACTGAGTTCACACGACTCAATCTTTGACATCAAG…
727	838	4	621	CACGAGGCAGGAGCAGCAGAGCCCTAGAACGCCAAAATGGGTATTTCTCGTGATTCCATGCACAAGAGACGTGCCACTGGAGGCAAGAAGAAGGCTTGGAGGAAGAAGCGAAAGTACGAGCTCGGAAGGCAACCTGCTAACACCAAGTTGTCAAGCAACAAGACAGTGAGGAGGATCAGGGTTCGAGGTGGGAATGTCAAGTGGCGTGCTCTGAGGCTCGACACTGGAAACTTCTCCTGGGGTAGTGAGACCGTGACTCGCAAAACCCGTCTTCTTGATGTTGTGTACAATGCATCTAACAATGAGTTGGTCCGTACTCAAACTTTGGTGAAGAGTGCCATTGTTCAGGTTGATGCTGCACCATTCAAGCAGTGGTATCTCCAGCACTATGGAGTTGAA…
728	1471	4	620	CACGAGGCAAAACTCCAAGAACCTCAGCTACAAGCTCGGTCTGAACAGGTTCGCCGATCTGTCGAACGAGGAGTACCGGAACACTTACCTCGGCGCCAAGACTCGCGCGCAGATGAAGCGGGTGTCCAACAGGAACACCAAGAGCGACCGGTACGCGCCACGTGTCGGCGATTCGTTGCCCGACTCCGTTGATTGGAGGAAGGAGGGCGCGGTGACACCAGGCAAAGACCAAGGCAGCTGCGGGAGTTGCTGGGCATTCTCAACTATCTCCGCCGTGGAAGGTATCAATAAGCTAGTCACCGGAGATCTCATCTCCCTATCTGAGCAGGAGCTGGTAGACTGCGATAGAACGTACAATGAAGGCTGCAATGGAGGTCTTATGGACTATGGTTTCGAGTT…
729	820	4	642	TTACGAGGCCTCGCCAAGCTGCTTTTGCCTCCACAGTCCACCCTCTTCAGTCTTCCCTTTCACGCTGCTACTTCCTCTGCTCCAACTCCAAGCATGACTGCCCAAACTCAAGAAGAGCTCCTTGCTGCCCAGCTTGAACAGCAAAAAGTTCATGATGATGAACCGATAGTCGAGGACGAAGATGACGATGATGATGATGATGATGAAGATGACGACCATG-ATGAAGATGTTGAAGGACAAGGAGATGCAACTGGTAGGTCTAAGCAGAGCAGAAGTGAGAAGAAGAGTCGCAAGGCGATGTTGAAACTTGGAATGAAAGCAATTCCAGGTGTCAGCCGTGTGACTGTCAAGAAGAGCAAGAATATTCTGTTCGTCATCTCAAAGCCAGATGTTTTTAA…
730	1580	4	664	CACGAGGCATTTGCTTGCTTGTCTGACCATCTCACTCAGTTTTCGAGCTTCACACCAGACACAAAGGCGCAGAAGCACCAAAAATGGAGAAAGCGATCAACAGGCAGCGTGTTCTGCTCGACCACCTCCGCCCTCCCTCCGTCGACTCTTCTTCCTCTCTCTCCGCATCGGCATGTGCGGCTGGGGACAGCGCTGCATATGCGAGGACACACGTGTTCGGAGATGATGTGGTGATTGTTGCAGCTTATCGGACTCCGATTTGCAAGGCGAAACGCGGCGGCTTCAAGGATACTCATGCTGATGATCTTCTTGCACCTGTTTTGAAGGCAGTTGTAGAAAGGACCAATGTGAACCCAAGTGAAATTGGAGATATTGTTGTGGGTACAGTGTTGGCTCCAG…
731	1289	4	502	CACGAGGGTTTTCCATTACACTATTAAAGTACCTTGCAAGTTTCACTTCCTGCTAATTAATGTCAGTTATTAGTACATCAAACTTCACCTAGAACACAAAAGCTAAAGTACATTGGCACCCACATCAACCTGCCCAGCACTGCATCCTAGTTGCAAACCCTAACGTGCAACCTGTCTGGACCATTGTGCGCGATTGTAGCTGCAGTGGCGGCCATTTTAGGGACGGCCACCTTCGGACATGGTGCTATTCATCCCTTGCATCGCAGCACTGTTCAGAAGCTTCATGCCTTCTTCGCTCATCTGCTGAACTTCAGTAGGCGAAAGGATTCTGATGCAGCGGACACAACCAACAAATTCCTCCCAAGGATCATCCCCGACAAGTAGAACGCCGTTCTCATA…
732	794	4	630	CACGAGGGTTTTTTTTTTTTTTTTTTAACGTTATCACAAACTTGAAACTTGTCCTTACAAGGAGGGTTTTGGGTTTAGGGAAAATAACGTGAACATTCTGTAGATGTTATCGAACTTAAAGTAAGAACACACTCGGTACATGAGCTATAACATCTTCACCGGTCTTACACAAACGAAAATCAAGGAGAAATCGGAACAGTTATTGGCACTCGGTAAATGGAGAGACTACGATAGGAACATCTAGAGAGGAAGTTCACCACTGTCGGCAATCACGACTTTGCTCTTGGGTGTGCCACTCTGATTTCCTTCAGCTTCAATCTTGTAAACCACATCCATTCCGGACAGCACCTTTCCGAATACAACATGTTTGCCATCCAACCAGTTAGTTGTCACAGTTGT…
733	764	4	578	CACGACGCCTGTCTATATCAAGTAGGTAATTTTGTTTAGCCTCAAAAGAGTGCAAGAGGAGGAACAAATATGCATTATTTACAGAGCATCCTGAAACAAAATGAATTACACAGATAAACTGTGAATCAAATCCTGGAAGGGATCAGAGGGGTATTGTTCTGGAAGTATGCACTGGCTGCTGCAACTCCGCTTCCGAGCTTAACAGGGTATCCGACATCCTTAAGCACCATCTCCACACCAGCAAGACAACCCAACAGTTGCAACTCATTCAGGTTGCCAAGATGCCCTATTCTGAAAACCTTGCCGGCTATTTTGTTCAGGCCTAGGCCTAAGCTCAAATTGTACCTTTTCCATGCCCTTTTCACAATTTCGGTACTGTCAATGTATGGAGGAACAAGA…
734	1060	4	529	AATTCGGCACGAGGTTTTTTTTTTTTTTTTTTTGGAAACAAACGCAATCCATTTATTCTTATTAAAAGACTTTTCTACTAAGTTCTTTGAGAAAGATCAAAAGGATTGACAAGCACAGAATTCTTGTGAGAACTAAAAGGATCATCATCGAAGTCAAGCAGAAACAAGCTACCAAAAACCACCATAACAAAACTGAAATTATGTTTTCAAAAGTAACTGAAACCATACCAAACAAGCAAACAGCTTCGGAAACTATTCATCAAGGGAATGCTAATACATCAAAACCAAATATAATGTCTCAAATCATGCCACCAAAAACAAAATACACGTCTGCAAGCTCCAATCATATCTTGTTGAAGGCTACGATGTCACAACTCTGGACATACTCGTTAATTGGTT…
735	819	4	501	CTAATTCCGTTGCTGTCGCTGGAATGGAACACACAGTAATGACAGATGGAAAGAGTAAAAGTCTGGTGGCATATCACGAAGTTGGACATGCCATCTGTGGGACATTGACTCCAGGGCATGATGCTGTTCAAAAGGTGACTTTAGTCCCTCGTGGTCAGGCTCGGGGTCTTACATGATTTATTCCTGCCGATGATCCTACCTTGATATCCAAGCAGCAACTGTTTGCAAGAATTGTTGGTGGACTTGGTGGTAGAGCCGCAGAGGAAGTGATCTTTGGCGAGCCTGAGGTGACAAACAGGTGCAGCTGGTGATTTGCAGCAGATCACTGGTTTGGCCAAACAGATGGTCACCACCTTCGGAATGTCTGATATTGGACCATGGTCATTGATGGATGCGTCC…
736	1028	4	639	CACGAGGAAATGACTGTCTCCCGCTCTCACTTCCACTCCCTTCCACTCCTCTCCGCCACCACATTCCTCATCCTCGCTGCCGTCGTTCACGCCACTCACCCTCAACCCTCCATCCTCACTCTCGTCAACAACTGCCCCTTCCCCATCTGGCCCGCCATCCAGCCCAACTCCGGCCACCCCGTCCTCGAGCGGGGCGGTTTCTTCCTCAACGCCCTCACCCACCGCTCCTTCCCCGCTCCCACCCAGCCCTGGTCCGGGCGCATCTGGGCCCGCACCCACTGCACCCAAAACGGACCTCACCTCTCCTGCCTCACCGGAGACTGCGGCGGCCGCCTCGAGTGCAACGGAGCCGGCGGCGCCACCCCCTCCACCCTCGCCCAGATCAGCCTCCACCACGGC…
737	1017	4	628	CACGAGGGCCGCCTTTCCCTTCATCTCTCTGCAGGTACCCCGAGCTTGAGCTCCTCCAGTTCCAGCCATGGCCGTCGGAAAGAACAAGAGAATCTCCAAGTCGAAGAAAGGAGGAAAGAAGAAAGCGGTTGATCCGTTTGCCAAGAAGGATTGGTACGACATCAAGGCCCCAAAACTGTTCAACCACCAGAATGTGGGCAAAACCCTCGTCTCCCGTACTCAGGGTACAAAGATTGCTTCGGAAGGACTCAAACATAGAGTCTTTGAGGTATCACTCGCTGACCTTCAGGGTGATGAGGAACATGCTTACAGAAAGATGCGGTTGAGAGCTGAAGATGTCCAAGGGAAGACTGTTCTGACTAATTTCTGGGGAATGAACTTCACCACTGACAAGCTTAG…
738	558	4	482	TCACGAGGAAAAGATTTAAGATATAATTAAACAGTTCATGAACTAATTAGGTGAGAACTACAACAAGCGGAGCCCCTCTTCCTTGTTCAAAGGAGAGACAAACATTAACAGAAGAAAAAAGCAAAGAAAACTGAACAAATAAACGATGTGTGAACTACGTAAGCACACATCCAAATGAGAGCTCGACAACATCGATCCCTTCAACTGATAGACGAGGGGCTAAAGCTCCCATTGTTGCAAACAAGAAATTAAAAACACTAACAACGCTGTCTAAGAAGAGGCTCCATAGTTCCTGCTTCATTTGTTCATGCCGGTAGCGTTCTTGACTGCGTCGACAGCACCCACTGCCTTGGCCTGCACAGTCTGGCCAGCACCCTGCATTGTTCCCATAGCAGACTG…
739	737	4	667	CACGAGGGTTCAAAGCTTCCGTCTCCTCCAAACTCTCTCGCTCCCTCTCCCTCGATCTTCAAGGTCCCTCTGCGAAAGCTCATCGAAGGGATCCGTAGCCAGAAATGGGGCTTACGTTCACGAAGCTTTTCAGCCGGCTTTTTGCCAAGAAGGAGATGCGAATTCTGATGGTTGGTCTCGATGCCGCTGGTAAGACCACCATCCTCTACAAGCTCAAGCTTGGTGAGATTGTCACAACCATTCCCACCATCGGGTTTAATGTGGAGACCGTGGAGTACAAGAACATCAGCTTCACCGTCTGGGATGTCGGGGGTCAGGACAAGATCCGACCATTGTGGAGGCACTACTTCCAGAACACGCAGGGTCTTATCTTTGTTGTGGACAGCAATGACAGAGACC…
740	726	4	657	CTCGAGGGCTCCAGGGGCTTCCTCTACTCTTTGTCCTGCTACCACTTCCCAGCTATGTTCCAGCAAGAGTGCAATGTTTTCATCGGCGCAGGGCTTTGCCGTGAAGGGCAAGAGGACACAGATGATGGGAAAGGGGAAGGGAATGAGAGTCACGTGCCAGGCAGCCAGTATTTCTGCTGATAGAGTGCCAGACATGGAGAAGAGGAAGCTTATGAATCTGCTTCTTCTGGGTGCTATCTCACTTCCCAGTGGCTTCATGTTGGTTCCCTATGCCACTTTCTTTGCTCCACCTGGCTCCGGTTCCGGCTCTGGTGGTCAAGTTGCTAAGGATGCTCTGGGAAACGACGTGATTGCAGCTGAATGGCTTAAGACTCATGGCCCTGGTGACAGGACCCTCAC…
741	644	4	399	CACGAGGCAGAAGTTAGAGAGAGTGAAAATGGCAGGCATCGTTAGCAAGATTGGAGATGCCCTCCACTTTGGAGGAAACAA-AAAGACGGCGAGCACACGGACAAGAAAGGCGAGCACCA-ACGGACAAGAAAGGCGAGCACCACACGGACAAGAAGGACGAGCACCACACGGACAAGAAGGACGACCACCACAAGGAGAAGGACGGCGACCACCACAAGAAAGACAAGGGCGACCACAAAGACAAAGGCGAGAAGAAAAAGAAGAAGGATAAGAAGAAAGATGGCCATGGGAGCGGCAGCGGCAGCAGCAGCGACAGCGATTGATCCGCCCTTGCTACTTCGCATGTGCATGCATCTGCCCAATAATCAGGTGTTTCATGTTTGGGGCTTCAAGAGAG…
742	824	4	665	GCACGAGGCTCACTCGCACCAAACACCGATGCCATCGCCAACTCGGAAGCTCCCAACTCGCTGAGTTAGCAGCCATGGCGGTGGCCTCCACATCTCTAGCCTCCCAACTCTCAGGCCCTAAATCCCTCTCCTCTTACTCCGGCCTCCGGCTGTCGTGCTCCAAGCTCGAATCCTCTCACTCTCTCTCCGCTACGCAATCCCTCTTCCAGCACCTCCACTCCCACCTCCGCCTCTCCTCCTCCTCCCGCAAGGCCTCCAGAGGCGTCGTCGCCATGGCCGGCACTGGAAAGTTCTTTGTTGGTGGAAACTGGAAGTGTAATGGCACAAAAGACTCCATCAGCAAGCTAGTTGCTGACTTGAACAGCGCAAAACTGGAACCGGATGTCGATGTTGTTGTAG…
743	635	4	500	CACGAGGGGAGAGAGAAGAAATATGGCACTGAGAATGTGGGCTTCTTCTACAGCCAATGCACTCAGAATCTCCACTGCCTCCAAATCCCACCTCTCTCCTGCATTTTCTCTCTCCAGATGCTTTTCTACTGTTTTGGATGGATTGAAGTATGCATCTTCACATGAGTGGGTGAAGCATGAAGGCTCTGTGGCAACAATTGGCATCACTGATCATGCTCAGGACCATCTTGGAGAAGTAGTGTTTGTTGAGCTACCAGAAGCTGGTCGCTCAGTCTCTCAAGGAGGCAGCTTTGGAGCTGTGGAAAGTGTCAAAGCAACCAGTGATGTAAATTCCCCAATCTCCGGCGAAGTCGTCGAGGTTAACTCAAAGCTTACTGAATCACCTGGTTTGATCAATTC…
744	716	4	612	TACGAGGCCACTCTCCATTTCTCTCTCCCTCTCTCTCTCTGACCACGAAACTCCACAACAATGGCTGCCACTCTCTCCACACTCACTCTGGGCACTCCCTCCTACCCCGCCACACCCGCCGCCGCCTCCTTCCCCTCCCACTCCACCAAACCCACCCTCCAATTCCCCTTCAACCCCCAAATCCCCACCCTCACCCACCGCGCCACCCACATCCGCCCCCTCGCCGCCGTCGGAGCCCCAGAAAAGATCGAGAAGCTCGGCACCGACATCTCCAGCCTCACCCTCGAGGAAGCCCGCATCCTCGTCGACTACCTCCAGGACAAGCTCGGTGTCTCCGCCGCGGCTCTCGCCCCAGCCGCCGCCGTGGCTGTGGCGCCAGGAGCGGGCGAGGGCCCCGCC…
745	985	4	501	CAAGTACTTTGTTACATAATGCACACCATTATATCTCCAGGCATTTTTTTGTTTTTTTAAAATCAAAACTATAGCTTTTTATCGATGATCAAGCAATACAATACAAAACAGCCCTGATGATATCCGGTAGCTGATCAAAAAAGAAGAAAATAAGAACTGAAATAAACTGATAACTTGGTCAACTGATGTACCACGACCTTATTGCATCGTATGTCTTATTGTAAACACTAGCAGATATATATGCCTTGTAGCAAGGAAGCACATATATGCTTCAATCATGGGCAGAAGACAACCTTGTAGTTAGCTCCACCAGGACATGTAAATAGACTGGTTGGGTCATCCTTAGGATAACTATAAGCATCCGGGCACCGACTCTTAAAAAACTTAGAAAAGTCTGTA…
746	1384	4	629	GAATTCCGTTGCTGTCGCTTTTCGATGGAGTGGACTTCTCTGAACCCCTCACCAGAGCTAGATTCGAAGAGTTGAACAATGACTTGTTCAGAAAGACCATGGGACCTGTGAAGAAGGCTATGGACGACGCTGGCTTGGAGAAGCGCCAGATTGACGAGATTGTGCTTGTTGGTGGAAGTACCAGGATTCCCAAGGTCCAACAGCTTCTTAAGGACTACTTTGATGGCAAGGAGCCAAACAAGGGTGTGAACCCTGATGAGGCTGTTGCTTATGGTGCCGCTGTACAAGGAAGCATCTTGAGTGGAGAGGGTGGTGAAGAAACCAAAGGTAATACTCATTTCTCTTCTTATACAGATAATTTTGATATATTTGATAAAGCGGTAATTAGATGAACTGCTG…
747	1476	4	613	CTCTCTTCCGTTGCTCTCTATCTCTCTTCGCCTTCAACTTTCTGACTCATCACCCGCAGTCATGGCAGCAGCACCTGAAGGATCGCAATTTGACACTCGTCAGTATGATACCAAAATGAGCGAATTACTTGCAACTGATGGGCAGGAATTCTTTACATCATACGATGAAGTTTATGATAGTTTTGACGCTATGGGTCTTCAAGAGAATCTTCTCAGGGGAATCTATGCTTACGGTTTTGAAAAACCCTCGGCTATTCAGCAGAGGGGAATTGTTCCCTTCTGCAAGGGTCTTGATGTGATTCAGCAGGCTCAGTCTGGAACTGGAAAGACAGCAACTTTCTGTTCCGGTATCCTTCAACAGCTTGATTATAGTTTGACAGAATGCCAAGCCTTGGTTCT…
748	852	4	566	CACGAGGATAACCATTAACAGAATTTGTACATGGGAAAATGGAACTTCACAAGTGCAAAGCATAAACAGTAAACAAGCATAACAAGAGTATACTTGCAGAGACCAGAGAGAGACATTTATTGTGAGGATCCTCCTCCTGGATAACAAGTCAACTGGTGATTATTTCTCTATATATTAAGAGAACGATACACATGCATGTGCAGTTTCTCATCCAAATTAAGCAAAAACTAAGCGGCCAAGCTCTTGGAGGCGATCTCAAACACGTTTTCTGACAGTCCATTGGTAGACAATATCTTCTCCAGCTGTGCCTTGGCAAGGTTTTGCCGGGTTTCATCATAGCGCCTCCACCTTGAGAAGGCTGACACCATGCGGGAGGCCACCTGAGGGTTTATTTTATCT…
749	643	4	546	TTAAGGGGGATAACGATCCATTCGTGTTTTGAGGAAGCAGTGATTGAAAATAACTAAGAAAAGGTGGAAGAAGAAATTTAGAGTATGATACACAAATAAAGGGCACCAACAAGTAAGGAAGAAACTGAGAGAAGGACAATTTAATTAAGATTACAATTTACAGTGCTACTACAAACTCATTTAACTTCTTCAATCTCGTCCAAAGCATAGTTATTTGTGGACACATTGGCATAGTTAACTTTGTTGAATCGGACCACGACAGGGTAACGGGTATTCGGATCCTGATCCACAGCCACAACAGATCCAATGCCTTTGAACCAGTAGGATTCCCTCCTAAGAATCTTCACCTTAGTGCCTCTCTTGGGTCCAATTGGTGGTGGCTTAGGCTTAGGGGTAGCT…
750	1027	4	614	GCACGAGGCTCAAGCTTCCACTTTGGCCACTCCCACCACCTCTCACTCTCCTCTTCCTCACTCACTCACCTGTGAGAAACATCAGAGAAAACCCAACTAAAAAAATCTAAGAATTAATGGCTCTCCAGGCTGCTTCTGTGGTTTCTTCTGCTTTCTCTCGAGGCAAAGAGGGAAAGACACGCGCTTCTTTCAAGGATTCAAGTCTGTTTGGAGTCTCTTTCTCGGACAATCTCAAGGCTGAGTTCAGTTCTGTTGCATTAAGCTGCAAGAGGGAATTCAAGCCAGTGAGAGCCCAGACAACAGCAACA-GCAAGCCCAGCAATTAACAGGGGAACATCAGAGGGAAGGAAAACTCTAAGAAAGGGCAGTGTGATTGTCACCGGCGCCTCTTCCGGACTC…
751	953	4	522	GAATTCCGTTGCTGTCGGTGCTGCTGATAGGGTTTTGAACCAACTCCTCACAGAAATGGATGGAATGACTGCAAAGAAAACTGTTTTCATTATTGGTGCCACCAACAGACCTGATATCATAGACCCGACGCTTTTGCGTCCAGGCCGCCTAGATCAGTTGATTTACATTCCTCTCCCCGATGAGGAGTCCCGTTTTCAAATATTCAAGTCTTGCTTGAGGAAGTCTCCAGTTTCCAAAGATGTGGACATCATAGCCCTTGCTAAGTACACCCAAGGATTTAGTGGTGCTGATATAACAGAAATATGCCAGCGTGCTTGCAAATATGCCATTAGAGAGAATATTGAGAAGGATATTGAGAAGGAGAGGAGGAGAAACGAGAATCCCGAGGCAATGGAGGA…
752	996	4	631	CACGAGGCTCTCCATAACCGGCGACTGTTTACTCTATGCGAGACGAATAGGACTACCGCCATCACCACCGCCATCATCCGAGCTCCTGTCCCAGCTGTAGCTGCACAGGCCCCGTCATCCGCGCCGATTACCTCTCCGGAAACTCCTGCCACTACCCCTCCAGCTACACCCAAGCCCGCGGCTCCTAAGCCCAAGTCACCATCTCCGGTTGCCACCCCCAAATCTTCTCCCACTCCGGCGTCGGCTCCACCCAAGCCGGCCGCTGCTCCCACTCCGGTGGCCACTCCACCTACAGCTACCGTTTCACCCCCATTGCCGACTCCTGAGAGCTCCCCACCGGCTAAGGCTCCGGTCAGCTCTCCACCGGCCAAATCTCCTCCGGCAGCCGCCCCTGCTCCC…
753	634	4	623	CACGAGGAACACGGTTCTTGTCCTGCAAACCAAATGGCACTTGAGAAACAATTGAAATGGGAAGGCAAGGCAAGTGCAGAGCTAAAAGGCCCCAAAGCAGAGCAAATTTGGCCTCTTTTGGAGGACTTCTTTGGCCTGCACAAGTGGTTCCCAACTATCACAACTTGCCGTGGTGTTGAAGGCACATCGGGGGTAGCCGGGTGCGTGCGGTTCTGTGCTGGGTTCAAGACTCCGGTTGATCCTAAAAGTGACCAGAACCAAGACCAAGAGAAGGTGAACTGGACTAAGCAGAAGCTGCTGACTATTGACCCAGCAAATATGACATATAGTTACTCTATCATAGATGGGAATGTTGGGTTTAACTCGTACATTTCGACCGTTCAAGTGGTGCCGAAGGAC…
754	865	4	594	CACGCACGAGGCCTAAACCAAACCCTAACTCTCCCTCTCTCTCTCTGGCGCTCAGCTCTGACAGAGCCATGGCCCTCACACGTGCCATGCTTTTCCTCACAATGTCACTTGCTGTTGTAGCACCGACATCTTCCACCCCATCAACGCCCATCACCATGGCACCTTCGCCGATGACTATGATGGCACCACCGCCAATGGCTATGATGACACCGCCGCCTATGATGACGCCGCCTCCTATGATGACGCCACCGCCTATGATGACGCCGCCGCCTATGATGAC-CC-CCGC---T-AT---ACCGCCGCCTATGATGACGTCACCGCCTATGATGACGCCGCCGCCTATGATGATGCCGCCGCCTATGATGACACCGCCGCCTATGATGACACCACCGCCTA…
755	1191	4	623	CGAATTCCGTTGCTGTCGCGCACAACAAGTCTCACTTACGCAAATTAGGGCCTTCCGAAGCTCATCTTCCCACTCTATCTGTCGAAGTCTCGACGATGGCTACCACCGCCGCAGCACCGCGTCAGCTTTCTCAGAAGGAGGCTGACATTCAGATGATGTTGGCCGCCGAAGTCCATCTGGGCACCAAAAACTGCGACTTTCAGATGGAAAGATACGTCTTCAAGAGACGCAACGATGGTATCTATATCATCAATCTTGGGAAAACATGGGACAAGCTGCAGCTGGCAGCCAGAGTGATTGTTGCGATTGAAAACCCTAAGGATATCATTGTGCAATCCGCAAGGCCATACGGTCAGAGGGCTGTGCTGAAATTTGCTCAGCACACTGGTGCTAATGCAA…
756	1106	4	683	CACGAGGAAAAGCCACACTTTGCATCAATGGCTGCAACACTCTCTTTTAATTCCTTTCTTCTAACCTCCACGCCCAACTCGAGAGCTACAACCCGTAAGAACCCGAGGCTCTCGGTCTTCGCCAACAGGGGAGGACCCTTGTCTGCATTTCGGTTTGGCAAGTCCGGGGACAATGGTTCAGTGTCGGACGAAGGCCAAGCTGATGACTCCACCAATTCCAGCTCTTTCCGGTTAGATTTCGGAAAAATTCCCGATGTAAAGGCTTTGATCCCTGTTGTGAGTCGGCCTTCTTTAGGCCTGTCGTTTGGGAACCAAAGAGCCAAGGACCCTGGAACTGTGTTCGTTGCTGGCGCAACCGGGCAGGCAGGGGTTCGGATAGCGCAGGCCCTTCTGCGCGAA…
757	645	4	544	CACGAGGATGTCACACTTAGCTTCACTCCTCCACCCCTCTCCCAAGCTCTCCACCCCTTTCCTCCATGGCTCCTCCACCCCCTTCTCCCCCCTTTCCAAACCCACTTCCTCCCTCGCCTTCCCCACCCCACAACGCCTCACTTTCCTCCCGCCCATCAGAGCCCTGAAGTACCTCCAAGGCCGCGTCGTCTGCGCCACCAGCGACAAGACCGTCGCCGTCGAAGTCACCCGCCTCGCCCCGCACCCCAAGTACAAGAGGCGGGTCAGGAAGAAGAAGAAGTACCAGGCCCACGACCCGGATAACCAGTTCCAGGTTGGGGACGTTGTCCAGCTTGAAAAATGCAGACCCATTAGCAAGACCAAGACTTTTCTTGCTGTGCCGGTTCCTGCCAAGAAATC…
758	701	4	592	CAGAATGCCGTTTCTGAGGGTTTCATTCGCCGTAAACCCTAGAAGGCCACTGAAGATCTCACCAACCCGAAAATGGCCCCGAAGAG-AGGTGTGAAACCGGCAGCACTTGCCAAAAAGAAAACTGAGAAGGTTGTGAACCCACTATTTGAGAAGCGTACCAAGCAGTTTGGTATCGGTGGGGCTTTGCCTCCTAAGAGAGATCTGCACCGATTTGTGAAATGGCCCAAGGTTGTTCGTATCCAGAGGAAGAAGAGGATCCTTAAGCAACGTTTGAAGGTCCCACCAGCACTTAACCAGTTCACCAAGACTCTGGACAAGAACCTTGCTACAAGTCTCTTCAAGTTGCTTCTGAAGTACAGGCCCGAAGACAAAGCTGCAAAGAGGGAACGTCTTCTGAA…
759	987	4	477	CACGAGGGTTACTCCCAACGCCTCTTCTCTCTAACTCTCTCTCTCTCGTCTCTACCATTTCCTCATTTCCCACAAACCCTAATGCCCATGGGCTCCAAAATTCTTCCACAGGCTCTGATAACAATTCCACGAAACCCTAATCAATACCCACCCGTAAAGCTCGGGTTTTCAGCTGCCCTCTCTCGCCGCTCTTCCAATTGCGCCCGGGTTTCGCTCTCTAGGGTTTCATCGAGCTCAATTGGGTCCGTTTTCAGTCCCATTGTTTCCGCGATATCGAAACGGAACTTCGTTGTGAGAGCAGGCCCGAGCTCTGAAGGTGAAGTCGGAGCCACTGATGATGCCCAAGAGAATGAAGCAACTGGGAGCGGAGAGGCCTCTGTGGCCGTTGTAGAAGCTGAA…
760	860	4	563	GAATTCCGATGATGGCGAGGATAGCCAAGAAAGAAAAGCCACCATGTTCTGAGTAGCAGCAACCAAATCCCCCTTTCCTTTTGCCGCAAATCAATCAGAACAATGTCCATTTCCATGGCCTTGTTTTCTCCCACAACCCATCTCCCAACCCTCTCTCCTTCCTCCTCATCACACTTCAAACCCCTCCTGACCCACAAGCCTTATCTCTCTCTCAGACCCAAGAACCTCCTCAGAGCCTCGGCTGAGAATGGAGTTGGAAGCTCAGCTGCCACTACCGTGGAGCCCAAAGCAGAGCCCGATGTCCCGGAACCCGGCGCCAAGGCGGTTCCCTTGAAGAGTGAGAGCTCTGCTGGGGCTAACGGGTCAGCTGGACCAGCTGAGGAGGTGACTGTGGGGAAT…
761	691	4	581	TTTCCAGGCCGAAATCCCCTTCTCTTTCTAAACTTCCGCCTTCTCTCTCTACTTTCTCTCTCTAAACCCTTGAATTTCTCGCTCTAAACCCGCCACAGAGGCTTAGGCAAGAACTGGCTAACTCTCAGGAAGCTCTGGAAGACACTGATTCCAGCAATCGAAGGGTGGTGCTCGCCCTTTATGATGCCCTAAGCTCCCGCGACGTGGACACGGTTCACCAGATCGTCGCCCCCGACCTCGAGTGGTGGTTCCATGGTCCGCCGACCCACCAGTTCTTGATGCGCATCCTCACCGGCTCCCAAAAAGAACCCTTTCAGTTCGTCCCCCAGTCCTTCGCCTCCTTCGGCCCCACCGTCCTCGTCGAGGGCTGCGACTGCGACTGCTCCATTTCCTGGGTCC…
762	1327	4	569	CTTGTTCATTCCGACACCTTGCCACTCAATGTATCCCGAGAAATGCTTCATCAACACAGCAGTTTGAAGACCATCAAGAAGAAACTTATCCGCAAAGCTCTTGATATGATCCGTAAACTTGCTGAGGAAGATCCTGATGAGTCCAGTGACAAAGACAACAAAGAGGTTGAAAAAAGTGAGGATGACGAGAAGAGAGGCCAATACACAAGATTCTGGAATGAATTCGGCAAGTCCATTAAACTTGGTATCATTGAAGATGCAGCTAACAGGAATCGTTTGGCAAAACTCCTAAGATTCGAGAGCACCAAGTCAGATGGCAAATTGACTTCGCTAGATCAGTACATTTCAAGGATGAAATCTGGGCAGAAGGACATATTCTACATTACTGGAGCCAGCAAG…
763	722	4	656	GAGGGTTCAATCGAGGGCTGAATTTCCTCCGCAGCCCGCCGAAAACCTCCGATGCAGCAGCAAATCCCACCAGACACACAAAAACCTGCAAGAAATCA---AAAACAGCAACAAGATGTCTTGGCAAACGTACGTCGACGACCATCTGATGTGCGAAATCGAAGGCAACCACCTCTCCGCCGCCGCCATCATCGGCCACGACGGCAGCGTCTGGGCCCAGAGCGCCACCTTCCCTCAGTTGAAGCCTGAGGAGGTGACTGGCATTATGAATGACTTCAATGAACCGGGTTCACTTGCTCCGACCGGGCTGTATCTTGGAGGGACCAAATACATGGTGATCCAGGGTGAACCAGGAGTTGTGATTCGAGGAAAGAAGGGCCCTGGTGGTGTCACTGTCAA…
764	986	4	522	CGAATACGGGTGATGTCGGAGGAGGATTCAGCACCAAGACAGAAAAAGGAAGAAATATTGGGTTTTGAATTGTGGGTTGTGTTTGGTTTCTGTGATTTCGAACTGGGTCTGTGGGAAAAGAGTGGATTTTGAGTTGTGGGTTGTGTTTGGATTGTCGGATTGTGTATTGGGTCGGTGGAGAAATGTCGACTTCGTCGGAGACTGCGGAGGTTTCAGGCCAGAGAGGGATGAGGACGGCGGAGAAGCCGTCGAACTTCACTCAGACATGCAGCATGCTTTGCCAGTACCTCAAGGAGAAAGGCAGCTTTGGAGATCTGAATCTTGACACGGCATGCAACAACATGCAACAATCTAATGGAGGAACACCTGAGATGTTTCGTCAGAAAGCCCCACCCATGA…
765	827	4	665	CGAGTACCCTGGCTGTCGCACAAATATTTCCATCTCCTCCCTTCATCTCCACAGCTTCCTGCTAATCATACCCTCCTAATCCCAAAAGCCAGTAAGATGGGCACTGAAGTTGTAATGGTGGATGAAGTCCCTTTTCCTCCTCAGATCACAACCACCAAGCCATTATCTCTGCTGGGTCAAGGAATTACCGACATTGAGATTCACTTTCTTCAAATCAAGTTCACAGCAATTGGGGTTTATTTGGACCCTGAAGTTGTGTCACACCTTCAACAGTGGAAGGCCAAAAAGGCAGATGAACTTGCAGAAGATGATGACTTCTTTGATGCTCTTATTTCGGCCCCTGTTGAGAAATTCATTAGGGTTGTGGTGATCAAGGAGATCAAGGGGTCACAATATGGA…
766	875	4	650	GAATTCCGTTGCTGTCGGATATATCTCATCTCGTTTCGTTCCAAACTCTGAGAAGTTGGTTGTTGAATTTGAGAATGCAAGAGTTCTGGTTACTGACCAGAAGATTTCAGCCATCAAGGACATAATTCCTCTATTGGAGAAGACCACTCAGTTGAGAGCCCCTCTGCTCATAATTGCTGAGGATGTCTCTGGGGAAGCTTTGGCGACTCTTGTTGTGAACAAGTTGAGGGGTATACTGAATGTTGCCGCTATCAAAGCTCCCGGTTTTGGCGAACGGAGAAAGGCTCTCCTCCAAGATATTGCCATTTTGACAGGAGCTGAGTTTCAAGCCAGCGATCTGAGTCTACTGGTTGAGAACACCTCAGTTGAGCAGCTTGGTTTGGCCCGGAAGGTGACAAT…
767	788	4	656	GAATTCCGTTGCTGTCGTCCTGATCCCCGCCTCTGTCGTCTGCATCTCACTCTGCAAACATGGCTAGAGGACTGAAGAAGCATTTGAAGAGGCTCAATGCCCCAAAGCATTGGATGCTCGACAAGCTTGGTGGTGCTTTTGCCCCCAAGCCATCATCTGGTCCCCACAAAGCCAGGGAGTGCCTTCCCCTTGTTCTTATTCTGAGGAACAGGTTGAAGTATGCACTCACGTACCGTGAGGTTGTTTCAATTCTCATGCAGCGCCATATTTTGGTTGACGGAAAGGTTAGGACTGACAAGACTTACCCTTCTGGCTTCATGGATGTTGTTTCGATCCCAAAAACAAATGAGAATTTCCGTCTGCTCTTTGACACCAAGGGTCGGTTTAGGCTCCACTCAA…
768	1478	4	663	GGCACGAGGCGTTCTTCTCTGCTCCCTCTGACGACATATCTCCAATTAATCGAATCTCAAAATCGATTAAGGGGAATAAGTGAGAATGTTTGGGAGAGCTCCAAAGAAAAGCGATAACAGCAAGTACTATGAGATCCTTGGGGTTTCAAAGACCGCTTCGCAGGACGATCTGAAGAAGGCTTACAGAAAAGCCGCCATCAAGAACCACCCTGATAAGGGCGGCGATCCCGAAAAGTTTAAGGAGTTGGCTCAAGCATACGAGGTTCTGAGTGATCCGGAGAAACGTGAGATCTATGACCAATATGGCGAGGATGCCCTCAAGGAAGGAATGGGTGGCGGAGGTGGCGGCCATGACCCATTTGATATTTTCCAATCCTTCTTTGGTGGAAACCCATTCGG…
769	1050	4	567	GCACGAGGCTGGCATTCTCTCGCCTTCCGTTCTCTCTCAATACTTCCTCCTCATCCTCTCTCTCCTTAGTTTCTCTCTCTTAAAACACAAACAATGGCTTTTACTTCTCACTCCACCTTTGCTCTTCTGTTCTTTGTCCTCAATCTATGTCTTCAAGGTACTTTTGGTGACTATGGAGGTGGATGGGAGGGTGGCCATGCCACATTTTATGGTGGTGGTGATGCCTCTGGCACAATGGGAGGTGCTTGTGGATATGGGAACTTGTACAGCCAAGGGTACGGAACCAACACTGCAGCACTGAGCACAGCTCTCTTCAACAATGGCTTGAGCTGCGGGTCTTGCTATGAGATGAAATGTGGCAGTGACCCCAAATGGTGCCTCCCCGGCAG--CATCA---…
770	1142	5	597	CACGAGGGTAGAGCTCCCATGTGAGCACCGACATCGCCAGCTGCTGTCAATCACAGACCCCACCCCGCGTTCTTTCCTGTGCACCCGTTCCCACAACATCCCCTTGCACCCTCCCACAAATCCCCCAATCTTACCCAACCGCAATGACCGAAAACCCACACCTCACCACGTGGCATCCATTAATTCGCTGACTTAACGGTGCACCGCCCTAAGCGCGTAGGCAAAAGCCGAGTTTACGCGGTTTGGGCAATCAATTTTTCCGCTTATTACTCAAACCTTTTCCCCAGCGGCATCATCACTCTCTCTCTCTCTCTCTCTCTCCACCATCATATATCTCGCTCCTCTGCATTTCGTTTCTTCAATCTTCTTCTCTCTCAAATTTCTCTGCTGGAACGAAGT…
771	1225	5	594	CCTTAGGAGGGGTAAATTGAAGACACAGATAAAAAAAAGACCGAACCTTTCTCTCTCACTACGCCGTCGAACTGACTGTTGAAGCTAGAGAGACAGAGCTTCGGGCGAGGGAAACATGTCGGCTGCTTCACTTTGTTCGTCAACTCTCAAGTCCCAGCAGATCAGCGGACTCGGCGGAGGTCTTAAGCTTCAAAAACCATCTGTTTCTCAACCCAGTTCTCTTACCTTCACAAGGAGGAGATGTAGGACCCTGGTGAAGGCTTCATCTCGGGTTGATGAATTCTCGAAAAGTGACATCACTGTTTCACCATCTATTCTTTCTGCTAACTTTGCCGAGTTGGGAGAGCAGGTAAAAGCTGTAGAGTTGGCAGGTTGTGACTGGATTCATGTCGATGTGAT…
772	735	5	524	CATACGAGTCAATTTCCTCTGATTCTATATAGTACACTCTTGTTCTAGCTCAAGCTACCACATTTTACATAACAATGGCTACATTTGATGGAAAGCTTGAGGTTGAAGTTGAGGTGAAGTCTCCTGCACAAAAGTTTTGGGAAGCCCTTAGGGACTCCACCACTGTCTTCCCCAAGGCATTCCCTCAGGACTACAAAAGCATCGATGTCCTCGAAGGCGATGGCAAAGCTGTCGGATCCGTTCGCCTTATTACATATGCTGACGATTCTGCACTTGTGAAAGTATCAAAGGAGACGATCGATGCAGTGGATGAAGTCGGAAAGGCGGTTGCTTATAAGGTGATCGACGGAGATCTGCTCAAGTACTACAAGAGCTTCAAGTGCGTCCTAACCGTGACTC…
773	633	5	493	CACGAGGAGTTTACCAAATACTATAATACTGCTTTTTTTTTTTCAAAAGCATTTTTACAAAAAAGTTTACCAAACACTCTGCTGCTTTATTTTACATTTGCTTATTCTTACAGCATAGCAGAAGCAGCTTTTTTTCAAAGCAGCAATACCAAACGAGCCCTAAGAGTCACTTCTTACACAGATGGAAAACAGACAGAAAAAATTTCTTGACATATACAATAAGATAGATTTGTGAATACTTCG-TATCCTCAGCCTCTCTTAACAGGGTCGAAATTGGCCACGCCAACTACAGCACCAACGATCACAACAACTACAACGCCGCCGGCCGCAATGCTGAGCAAGAAGTTCTTGAGAGAAGGAGAAACTCCCGAGGCCGCTTCGGCCACCTCCGGGATCAC…
774	1104	5	599	GAATTCCGTTGCTGTCGGTTCGTATTAGGAGGATTCAATCAGCTACGCCCCGTGTAGCTTGTCCTGGTCACGAACTATCTTGGTATAGAGAGAGAGAGAGAGAGAGAGAGAGAGAGAGATGAACAGCAGAGGTAGAAGATGGTCGCTAGAGGGAATGACAGCTCTTGTCACTGGTGGAACCAAAGGAATTGGGTATGCTATAGTGGAGGAATTGGCCGGGCTAGGTGCAATTGTGCATACTTGTGCCCGAACTGAAGTTGACCTCAATGACTGCCTGAGTCAATGGGAGAAGAAGGGTTTTCAAGTTACTGGTTCAGTCTGTGATGTGGTGTCCAAAACCCAAAGAGAGGAACTTATAAACAAGGTCTCATCACTCTTTGATGGGAAACTTAACATCCT…
775	931	5	594	CACGAGCCTGACTCAGGCTG-ACCTCTTCCTCAGCCAAACCCTAACTCTCCCTCTCTGTGGCTCTCAGCTATCACAAAGCCATGGCCCTCACACGTGCCATGCTTTTCCTCACAGTGTCACTTGCTGTTGTAGCATTGTCCATTGCTCAAGGGCCATCCTCAGCACCGACATATTCCGCCCCTTCAACGCCCACCACCATGGCACCGCCGCCGATGACTATGATGGCACCGCCGCCGACGGCTATGATGGCACCATCGCCAATGTCTATGATGACACCACCGCCTATGATGACACCACCGCCCATGACCATGGAAACTCCTCCTCCCACCACCCCAGTTATGCCGCCTCCAATGGCGGCTTCCCCTCCTGGAGTCAGCCCAGCGGGTGCTCCAAAAACC…
776	1374	5	520	CACGAGGTTTCGTTCAGGAGTTCAAGAGGAAGAATAAGAAGGTTACCAGCGGCAACCCCAGAGCACTCAGGAGGTTGAGGACATCCTGCGAAAGGGCGAAGAGAACCCTCTCTTCCACCGCTCAGACCACCATCGAAATTGACTCCCTTTATGAGGGTATTGATTTCTACTCCACCATCACCCGTGCCAGATTTGAGGAGTTGAACATGGATCTTTTCAGGAAGTGTATGGAGCCAGTCGAGAAGTGTTTGAGGGATGCCAAGATGGACAAGAGCAGCGTCCACGATGTCGTTCTTGTCGGAGGATCCACCCGTATTCCCAAAGTACAGCAGCTTCTTCAGGACTTCTTCAACGGCAAGGAGCTTTGCAAGAGCATCAACCCTGATGAGGCTGTCGCCT…
777	713	5	517	TGCACGAGGGTAAAATATGGATTAAAGGTCAACTCAAGGGAGCTCCCAACAGTTTCTATATTCAACAAACTTAAATTTTATCAACCATTTCCAAACCCCAACACCCTTCAAACTGAAATAACTTTAAGCTGAAGAAACACATAAATTAAGAAAGATGTAACATACAAATAATTAAGCTAGCCACAAAGCAAATCCCAAACCCTAGCTAGCTAG-AGATTCATGGATTTGCAAATCTCATGGCTAATCTTATTTGACAGTAAGTTCTAAAACCCAGCTTTTACAGTCTTTT-CTTATTTATAGAGACCATCACAGCTTTCTTCTTTGAGTTTAGATCGTCGGCTTGCTTCGATCATTTGTGGCAGCCGCATGAGCTGCAGCTGCAGTTTGAGCCACACTT…
778	1473	5	646	CACGAGGTTTTTTTCATCTGCACGAGGTTTTCTTATTGCACACAATCCTTCTTTCTTAAGGGGTCGATTGCCCTCTCCTTCTTTGGAGCAGAGTAAGACGAGGAACATACTTTTATCGTGCGTGTTACATATAATCGATGCATACAATACTTTTTTGGCAAAGAGCTATAGCCATTACGTAGAATATTCCACCACATGATCGATCACATTCACTCACTAATCTAATTAACTTGCCCTCTTGTTCCTAATTGTACTTGACCGTTGTTAGTGATACCGTCGCCATGACTGGCATTCTTTTTCTGCTTGAGCAGTGCATTAGCTTTTCTCCACTTGTGGAACTTGCCAAACAAGACCTCCATATCCTCTAGGGTTCGGCCGTGAGTTTCGGGGAGCATAGTA…
779	1257	5	695	AAGGAAGGGGTCTTCGGTCTCTGTCCAAAGCTCAGATCGATGAATTTCTTGACCAAGCTGAGTGCACTATCGTCTCGTCATTGTCGAATGACGAAGGAGACTCATATGTTCTTTCTGAGTCAAGCCTCTTTATTCATCCATACAAGATGATCATCAAAACTTGTGGCACAACCAAGTTGCTCCGTGTGATCCCGACTGTCCTGCAGTTGGCTGAAACCATTTCCCTTGCTGTGAGATCTGTGAAGTACACTCGTGGGAGTTTCATTTTTCCGGGAGCACAGACGTACCCTCATCGTAGCTTCTCAGAAGAAGTTTCGGTCCTCGACAGCTACTTCGGGAAGCTTGGGTCAGGAAGCAGGGCGTATGTGATGGGCAGGTCAGACGGACCTCAGAAGTGGC…
780	965	5	588	CACGAGGGCAATAGCAAAATATCCTGCCATCATTCATTTTATTTTTCAGTTTAAGTAGGCAAGCACAAAACATAGTTTTCAACAGAGCTGAAGCCATTACAACACAAGGTCTTATGCGCAAACCAACCAACGGTAACACTAGGACTACAATAACAAACGGAAACACTCAGACTAGAACAATAACCAACGATAGAAACTTCAGTTTGAAACGATTAGTACTCGTCTTCATCACCGTCATCGCCTTCATCAGACTCGGCACCAACTTCTTCATAATCCTTCTCAAGGGCAGCAAGGTCCTCACGGGCTTCAGAGAACTCTCCTTCCTCCATACCCTCACCCACATACCAGTGCACGAAAGCACGCTTGGCGTACATGAGATCAAACTTGTGATCAATTCTA…
781	1327	5	602	CACGAGGTGATGTGCTGAGGAGGAAGTATGTGCTTTTGTTCATTTCCACCCTTGACATTTCTGATGATGACATTTCGATTGTCAAACCAGTTTATGAGGGGACAAAGAAAGACGATAAGTATAAGATTGTGTGGATCCCTATTGTGGAGCAATGGACTGATGACCTACGAAAGAAGTTCGAGGTCTTGAGGACCAAGATGCCATGGTACACTGTGCAGTATTTTGCGCCTGTAGCCGGCGTCAGATTCATCAAGGAGGAGTGGCACTTCAAGGGCAAGCCCGCTGTGGTAGTGATGAACCCGCAAGGCAAGGTGGAAAATACGAATGCTCTCCACTTGATTCGGATTCATGGAATGAAGGCATTTCCTTTTCATAAGGGAATAGAAGATACTCTCACAA…
782	1024	5	502	AATTCCGTTGCTGTCGAAAAGATGGAGAAATATCAAGGATATTGAATGCAATACTTGGCCATTACGCTCTCTCTCTCTCTCTCTCTCTCTCTCTCTCTCTCTCTCTCTCGGCCATTAAGCTCGCTCGCTCTCTCTCTCTCTCTCCATATGTGTTAACTTAATTATACAGCCGACATGAAACTATACAGCCGACATGACGAGCTTTCTTTCATACTTAGCCTTACTGAATGCACTGTCACGATGTCTCTCTACAAGAGTTTCATGTATATATAGCGGACAAACTTCAATAGCTGCATTGCAAGTTCATTAAGAAAGGAAGCTGCAGAAATATCCATAGGTCTTTTTT-GATCAAGAGAGAG--AGAGAGA--GATCAGATCATCATCTCCATCAGAGAGG…
783	1127	5	614	CACGAGGGGCAATTGTCACTGCTTATGGACCCGAACCTGGGTGATCTATCCATGACCAGGATGAAGCTTGGGTGAAACTAAGTGGAGGTCCGAACCGACTGATGTTGAAGAATCAGCGGATCGGGTGTGGTTAGGGGTGAAATGCCACTCGAACCCAGAGCTAGCTGGTTCTCCCCGAAATGCGTTGAGGCGCAGCAGTTGACTGGACATCTAGGGGTAAAGCACTGTTTCGGTGCGGGCCGCGAGAGCGGTACCAAATCGAGGCAAACTCTGAATACTAGATATGACCTCAAAATAACAGGGGTCAAGGTCGGCCAGTGAGACGATGGGGGATAAGCTTCATCGTCGAGAGGGAAACAGCCCGGATCACCAGCTAAGGCCCCTAAATGACCGCTCAGT…
784	724	5	658	CACGCTACTGGAATCCAGAGAGACTTGCCAGTCAGTTGTCTTCTTCCTCCCACCAACACCCCTAACCCAAAAGATTTCCATTTGCTTGTATCAATGGCTCCAGTTGCAGCAGAAGCATGTTCTGATTCAATCAAGCCGAGAGATGTTTACATTGTTGGTGTTGCAAGAACACCAATGGGTGGTTTTCTGGGTGCACTTTCATCTGTACCTGCCACCAAGCTTGGGTCTATAGCTATTGGGGCTGCTCTCAAGAGGGCAAATGTTGATCCAGCACTTGTAGAAGAAGTTTTCTTCGGCAATGTTCTCAGTGCAAACTTGGGGCAGGCCCCTGCTAGACAAGCTGCACTAGGTGCAGGACTCCCTAATTCAGTGATCTGTACCACTGTTAACAAAGTCTGC…
785	1028	5	654	GAATTCCGTTGCTGTCGAAAATTCAGAGAACAGCACAGAAACCAGCAAAGTCCTCCGCCATGGCCAACATGATCATGGCTTCCTCCAAAGTTCCCATCTCCTCCTCCCCTTCTACCCCAAACCCAAAACCCAGAATCCCACTCCAAATCTCCATCCCCAAAATGCCAGCAAACCTCCCAAAGCTCACAAAGCCCCAATTGGTATCCCTATCCTCCTCCCTCTCCGCCATCGCCGCCGCCTCGCTCGCATTGGCGCCACCGTCCCTGGCGGAGGAATTCGAGAAGGCGGCCCTGTTCGACTTCGACCTGACCCTCCCCATCCAGATGGTGCAGTTCCTGCTGCTGATGGTGGCGCTGGACAAGCTCTACTACAGCCCACTGGGGAAGTTCATGGACGAGA…
786	623	5	208	CGCCAAGCCGCGCATTAACCCTCACTAAAGGGAACAAAAGCTGGAGCTCCACCGCGGTGGCGTCCGCTCTAGAACTAGTGGATCCCCCGGGCTGCAGGAATTCCTCTTGCTCCTCCCCTCTCGAATCCCAAAAACCAAATCAAACGCCCAACATTCCTTCCTTCCACTGCTCCAATCCCAATCCCTATACACACTTTTCCAATCTTTCACTCTTCTCGTATTTTTTGAGCGTTTGGAAACGCCGTCTGGTTTGTGTCAATGGCGATGTCGACCAGTTTCGCCGGAGCAAAGTTGGAGGCTTTGCTGTCATTGTCTTCGTCGTCGGCTGCGACGACGTCGTCCAGGGCTTCTACCGGTTCTTCTTTGGTGGGTTCTGTGAGGCCCATTAGGACTAGAAGG…
787	1673	5	666	CACGAGGTGAGGCCCTCGGCAGCGCCCTCACCAACAAGTACTCCGAAGGCATGCCCGGCAACCGCTACTACGGAGGCAACGAGTTCATCGACGAGATCGAGAACATGTGCCGCTCGCGCGCCCTCCAGGCCTTCCACCTCGACGCCGCCAAATGGGGCGTCAACGTTCAGCCCTACTCCGGTTCTCCCGCCAACTTCGCCGCCTACACCGCCGTCCTCGAGCCCCATGACCGCATCATGGGATTGGACCTTCCCTCTGGCGGTCACCTGACCCACGGGTACTACACTTACGGAGGGAAGAAGATCTCGGCGACCTCGATTTACTTCGAGAGTCTGCCGTACAAGGTCAATTCCTCAACTGGGTTCATCGATTACGACAAGTTGGAGGAGAAGGCCTTGG…
788	853	5	640	CGAATTCCGTTCCTCTTCTCTCTGGGCGAGAAAGAAGAACATCCGGCGATTTCATCAGGTAAGCCATGGTGAAGCACAACAACGTTATTCCGAGCTCTCACTTCAGGAAGCATTGGCAGAACTATGTCAAGACCTGGTTCAACCAACCTGCTAGGAAGACCCGCAGAAGAACTGCCCGACAGAAGAAGGCCGTGAAGATCTTCCCCCGTCCAACCACTGGTCCACTCCGTCCCATTGTTCATGGACAGACATTGAAGTATAACATGAAAGTGAGGGCTGGCAGGGGCTTTACTCTGGAGGAGTTGAAGTCTGCTGGGATTCCAAAGAAACTTGCACCAACCATTGGAATTTCAGTTGATCATCGCAGGAAGAACCGTTCTCTTGAGGGACTTCAAGCTA…
789	1121	6	649	GAATTCCGTCACGAGCGCTCTCTTGGTCTCGTTGCTCTCGGCTGCTGATCTTCTGCAATGGCTTTCGCCAAAGCTCAGAAATCAAGGGCTTACTTCAAGAGGTTTCAAGTCAAGTACAGGAGAAGGCGAGAGGGAAAGACTGACTACCGTGCCAGGATTAGGCTCATTAACCAAGACAAGAACAAGTACAACACACCCAAGTATCGGTTTGTCGTGAGATTTACCAACAAGGATATTGTTGCCCAGATTATATCTGCCAGTATTGCTGGTGATTTGGTTCTTGCTGCAGCCTATGCCCATGAGCTCCCACGCTATGGGCTTGAAGTTGGTCTCACAAACTATGCAGCAGCCTACTGCACTGGCCTACTCTTGGCTCGTCGTGTGTTGAAGAAGCTTGAA…
790	1055	6	636	GAATTCCGTTGCTGTCGCTCCACTCGTTCCCTCGCCACCTGGCTCCCGCTCTCCTCGCCCCCCGTCCCAGTCTCAGCCTAAGACGCAAATGGCTTTGCCAAATCATCAGACCGTGGATTACCCGAGCTTCAAGCTCGTCATCGTCGGCGATGGTGGAACAGGAAAGACAACCTTTGTGAAGAGACATCTTACTGGTGAATTTGAGAAGAAATATGAACCAACTATTGGTGTGGAGGTTCATCCATTGGACTTTTTCACCAACTGTGGAAAAATTCGATTCTACTGCTGGGATACAGCCGGGCAAGAGAAGTTTGGAGGTCTTAGAGATGGATACTATATCCATGGGCAATGTGCTATTATCATGTTTGATGTTACTGCTCGGTTGACATACAAGAATGT…
791	773	6	490	CGAATTCGCTTGAGGTCGAAAACTTAGTTCCTTTTTGTTTTTCTGTTACTGGTAGCCATGGCCTCTGCGGAGATCGAGTACCGTTGCTTCGTCGGAGGGCTTGCGTGGGCCACCGACAATGAGGCGCTGGAGAGGGCC-TTTTCTCAGTATGGTGAGATCATCGAATCGAAGATCATCAACGACCGTGAGACTGGGAGGTCCAGGGGCTTCGGCTTCGTCACCTTCGGCAACGAGCAGGCTATGAGGGATGCAATCGAAGCCATGAACGGCCAGAACCTCGACGGCCGCAACATCACCGTCAATGAGGCTCAGTCTCGCGGATCTGGAGGAGGCGGTGGCGGAGGAGGCTACAGCCGCGGAGGAGGCGGTGGTGGATACGGAGG---CAGTGGCGG--G…
792	908	6	630	GAACTCGAGTGCGGAGAGTCATCAGAGCTCAGCGTAAGGGTGCCGGTTCCGTCTTCAAGTCGCACACCCACCACCGCAAGGGTCCGGCCCGATTCCGGAGCCTCGACTTCGGCGAGCGCAACGGCTACCTCAAGGGCGTCGTCACCGAGATCATCCACGACCCGGGTCGCGGTGCCCCGTTGGCCCGTGTCAGCTTCCGCCACCCCTTCCGTTACAAGAAGCAGAACGAGCTCTTCGTCGCCGCCGAGGGAATCTACACCGGCCAGTTCATTTACTGCGGGAAGAAGGCCAACTTGGTGGTCGGAAATGTGTTGCCTCTCAGATCGATCCCGGAGGGAGCCGTCGTCTGCAACGTCGAGCACCATGTCGGCGACCGTGGAACCCTAGCTAGGGCTTCTG…
793	1081	6	565	CACGAGGCTCAATTCTCACAACCCAAAACCCTCAATCATGGCAGAAAGACCAGCTGAGAGAGGCCGTGGCGGATTCGGTCGCGGGTTCGGTGACCGCGGTGGACGCGGTTACAGGGGTGGACGCGGCCGCGGACGCCGACCCGGGCGACGCGAAGAGGAAGAGAAGTGGGTCCCAGTGACGATACTCGGCCGCCTCGTGAAGGAAGGCAAGATCCGCAGCCTGGAGCAGATCTATCTCCACTCCCTTCCCATCAAGGAGCACCAGATAATCGACACTCTCGTCACCCCCGGCAGTCTGAAGGATGAGGTCATGAAGATTATGCCGGTCCAGAAGCAGACCCGGGCCGGTCAGCGAACCCGGTTCAAGGCCTTCGTGGTGGTTGGGGACACCAACGGGCA…
794	685	6	576	CCTTTACGAGGCTCAAATTGCTTCAGATATAGCAACATTCAAAAGACCATGTATCAAGTAGGGAATTTTGTTAACCTCAAAAGAGTGCAAAAGTAGGAACGAAATACGCATTATTTACAGAGCATCCTGAAAGAAAATGAATTACACGGATAAACTGTGAATCAGATCCGGGAAGGGATCAGAGGGGTATTGTTCTGCAAGTATGCACTGGCAGCTGCAACTCCGCTTCCGAGCTTCACTGCGTATCCGACATCCCTAAGCACCATCTCCACACCAGCGAGACAACCCAACAGTTGCAACTCATTCAGGTTGCCAAGATGCCCTATTCGGAAAACCTTGCCGGCCACTTTGTTCAGGCCTAGGCCTAAGCTCAAATTGTACCTTTTCCATGCCCGTTTC…
795	1205	6	638	TACGAGGGTTTTTCATTAGTTCCCTTGTAATATATCCACCTCAAAATATTCTGGTTCTTAACTTTGAACCAAAATCCATTTCCTTCACAAGACTTGTTTCATAAGCCCCCATAGGACACAAAACTTACAACCAAAACCATCGCGGATGAGATGAGCGATTTAAACGTCCGTCTTCCAGACGATAACCAAAATATAAGATTAAAGTCTTGTGCAACTTTTAGTTCATACGACCTTGACGAAACACAACTACTAGAAACCGCCGCCAGCGACAAAACGGACCTCTACAAAACACTAGTCGAAACCAATGCCACCAAAGACCAAACGGAGCTCAAGACTGATTCAGCAGTAGAACATAACTTCTTTCACATTTTCTTTTATCTCAGGTAGGGCACGGAACCG…
796	1633	6	587	AGGCAAGAAATTTGATGAACTATTCGAAATGATACGCGAGTCAAAACATACAAATAATTGAAAAACAGCTAAATTATGAAGTAATAATCAAGCTTCACATCAAAAGCCCACATTAAACATCCCAAANCCATTATTTCAACTACATATCATATCAACAACCGAAAACCCATTTCAACTCTTAAAAAAAA---A-AGGATCGATATCAGAACGAACCGGCATACCCAGGTCGGATTTCAGTCAGATTCAGCCGACCCAGCAACAGAGAGGCCGGCCTGCTCGATCTCGAGCCGTTCGAGGGCCTTCTGGTGGGCCCAAGTCTCGATGGTGAGATCGGGCTTGGCGTTGAGGCCGACGCCGAGGATGACGATGGTGAGGAAGCTGGTGACGTAGCAGGGGAG…
797	1515	6	617	CACGAGGCCCATTTCCATTTCAGTTGGATCGATTCATCTTCCTCCTGAGCTCATCGGAATTCATGGCGAAAGAACCAGCTCGCATCCTCGTTACTGGAGCCGCAGGGCAAATTGGATATGCGCTTGTGCCGATGATCGCAAGGGGAATCATGCTCGGAGCAGATCAGCCGGTGATTCTGCACCTGCTTGATATCCCACCAGCTGCTGAGGCTTTGAATGGTGTCAAGATGGAGTTGGTGGACGCCGCTTTCCCTCTGCTTAAAGGTGTTGTTGCTACAACTGATGTTGTGGAAGCATGCAATGGAGTTAACATCGCCGTCATGGTCGGTGGCTTCCCTAGGAAAGAAGGCATGGAAAGGAAAGACGTCATGACAAAGAACGTTTCCATCTACAGGTCCC…
798	1095	6	605	CACGAGGCACATACACGAGGGGCATCCAAAACACAAACCCTAGCCCTAACTCTGTCCCTCTTGATCCTCATTTCTTCATGCAAGTCCTCCCAAGCCGCCGGAATTGCGATGTATTGGGGCCAAAACGGCAACGAAGGAACCCTAGCAGATGCTTGCAACTCAGGCAACTACCAGTTTGTTAACATAGCTTTCCTCACTACTTTCGGAAACAACCAAACCCCTGTCCTAAACCTCGCCGGCCACTGCGACCCCGCTAGTGGTACTTGCACGGGGCTGAGTGCCGACATCAGAACCTGCCAATCAAAAAACATAAAAGTCCTCCTCTCGATTGGAGGGGCCGCCGGAAGTTACTCTCTCACTTCAGCTGATGATGCAAGGCAAGTTGCTGATTACATCTGG…
799	1395	6	591	CGAATTCCGTTGCTGTCGCTGCTCTCAAGGAAAGAAGCAAGCAGAGAGAGAGAGAGAGACATGGCGTCTCTGGCTCAGCAATTCACAGGCTTAAGATGCTCACCGCTCTCAACCTCGCGGCTCTCGAAGCCCTCAATCCGTCCCAAGCAAAACAAAATGCCGGGTTTGCTCCCCATCGTCTCCGCCGCGGTCATCTCGAATGCGCAGACCAAAGAGCGCCTCAAGCTGAAGGAAATCTTCGAAGACGCCCACGAACGGTGTCGTACAGCCCCCATGGAAGGCGTCTCTTTCACTCTCGACTCCTTTTACAACGCTCTTGAGAAGTACGACTTCAATTCTGAGATTGGAACTAAGGTGAGGGGGACAGTTTTCAATATAGATAACAATGGAGCATTAGTT…
800	687	6	585	GAATTCTCCAGGTGCCGGACCTCGGCAGCGCGAGCCTCCCGCTCACCCTCCCACTCCCTCACTCTCCTTTCTTGATCTGACCTAGGGCTACCCAGCCATGGTGCACGTCGTCCATTACCGCAACTATGGGAAGACTTTCAAGAAGCCACGTCGTCCTTATGAGAAGGAACGTTTGGATGCTGAGCTGAAGCTGGTTGGAGAATATGGACTCCGTGCAAAGAGGGAACTGTGGAGGGTTCAGTATTCTCTGAGCCGTATCCGTAATGCTGCCAGGGAACTCCTTACCCTGGATGAGAAAAATCCTCGCCGTATCTTTGAGGGTGAGGCTCTTCTTCGCAGGATGAACAGATATGGGCTTCTGGATGAGAGCCAGAACAAGCTCGATTATGTGTTGGCTTT…
801	1054	6	659	CACGAGGCGATCTCTCAGAAAACCACGACCTCTGGTCTTCCTCTCCCTCTCAAGTCTTCAGCATCATTCAAACATGTCTGCTTACAGAGGCAAATACGCTGATGAGCTTATCGCCAATGCTGCCTACATTGGCACCCCTGGAAAGGGTATTCTTGCTGCTGATGAGTCAACTGGCACAATCGGCAAACGTTTTGCCAGCATCAATGTTGAGAATGTTGAATCAAACAGGCGTGCTCTTCGTGAGCTCCTCTTCACTGCCCCTGATGTGCTCCAATACCTTAGTGGAGTGATCCTCTTTGAGGAAACCCTCTACCAGAAGACTGCTTCAGGCAAGCCATTCGTTGACGTCTTGAAGGAAGGTGGTGTTCTCCCTGGTATTAAGGTCGACAAGGGTACCGT…
802	1045	6	590	CACGAGGCTTAGCTACACTATACCAGGAAGCTGAATTCGGGAGCAAATATCGACCGTCCAATCATCTCAACCATGCCGATCCGGAACATCGCCGTGGGCCGACCCGAGGAAACGTACCACCCGGACGCGTTGAGGGCTGCGTTAGCCGAGTTCATCTCGACGCTCATCTTCGTTTTCGCCGGCGAGGGCTCCGGAATGGCATTCGCCAAGCTAACCGATGACGCCGCAACTACTCCCTCAGGCCTCGTCGCCGCCGCGCTCGCCCACGCCTTCGGCCTTTTCGTCGCCGTCACCATCAGCGCCAACATCTCCGGCGGACACGTCAACCCCGCCGTCACCTTCGGCGCCTTCATCGGCGGCAATATCTCTCTCCTCCGCGGCCTCCTCTACTGGATCGCC…
803	1060	6	580	GAATTCCGTTGCTGTCGCCCTTTGTAGTTTGTTCCACCGAATTATATATCTATGTATAGATATAAAAGTTGGTTCAGTGAGGCAGTCCCATTCAGTCATTTTAGTTGAGAGGTTCTGGTTCAGATCTGAGCCTGAAAGCATCCGCTACTCACAGCCCGGGGGGCTCTGGAAAAGGTTACGATTATGGTGTTGAAGGTGGATCTTGGGTGTCACAAATGCTATAAGAAGGTGAAAAAAGTTCTCTTTAAAATCTCCCAAATACGAGACCAGATATACGACGAGAAGCAAAACCAAGTGGTGATCAAAGTGGTATGCTGTAGTCCAGAAAAGATAAGGGACAAGATTTGCTGCAAAGGTGGAGGTGCCATAAAAAGCATTGAGATCAAAGAGCCAGAGAAG…
804	1283	6	640	CGAATTCCGTTGCTGTCGCCGACAAGGTTTTAACTCCACAGCCATGGCTGCAGCTGTAACTGCTGCTGTCTCCTTCCCCTCCTCCAAGTCCTCCGCCCTCCCCACCAGGACCTCCATAATCTCACCTGACAGAATCACCCTAAAAAAGGTTCCTTTGTACAACAACAATGCTGGTGGGAGAGTGGCCTTGATCAGAGCCCAGGTGACCACCACCGAGCCTGCTCCACCTGCCAAGGTTGTGAAGGAATCCAAGAAGCAAGAAGAAGGGGTTGTTGTCAACAAATTCAAGCCCAAGAATCCCTACACTGGCAGAGTCCTTCTCAACACTAAGATCACTGCTGATGATGCACCTGGTGAGACCTGGCACATGG-TCTTTAGCACTGAAGGAGAGGTGCCCT…
805	941	7	510	CACGAGGACTCCAAACCAACCATTGAATCCCATCTGATCTCACTTCCCCCTGCACTGCACACACCTGAAACTTCAAACCATACCGAACCCAGCAATTCTAATCTCTCCACAAAAAAACCCTAAACAAATGGCAGCAACCATGGCAACAATGGCAATAATCAACGCAAAGTGCTTGAGCTCCACCACCACCCCCAAAGTCACCACCAAGCTAACCGCAGCAAAACCCACCTCCCTCCTCTCATTTCAAAACCTTCCAAAGGGCTTAAACCTCTCAAAACCAATTGAACTCCCCAACATGTCCCCTTCCCTAGCCGGCACAGCCATGGCAGGAGCCATCTTCTCCACCCTCAGTGCCTCCGACCCCGCTCTCGCAGCCCAGCAGATCGCCCAAATCGCCGA…
806	1228	7	625	TCACGAGGGTTTAATTTCCGACTGCAGATATCATGTCCACGGTGAGATGCCAGTTGGGGAATTTGTTTATTTTATTCGGCATCAGATCGTGCTCCCCATGTCCAAGCCTCTGTTTGTCTTCTTCAAAAACACTGAACCTCCTGCTGATGCCTTGATGTCAGAAGTGGATGGGGAAAATAGGGATGAAGATGGGTTTCTTCACATGTCCTACAGTGGAGAAGCGAATGCCTCTGGATCCATCAATCACGAGCAAGAATGGATGGACAAGGCACTGCCTGGATATCGCCGGTTGTACATGCAAGGTGCCTAGTCATCAAACTTTGATATCCAGAAATGGGAGGGGATCAACAGTACTGGAACTATATTGAAGTTTATGGCATTCCATTCCATGGTTGGAGA…
807	2116	7	656	TACGAGGGCTCAAAGCGGAGACGTCTCGCAGCCGCCACCTCCGAAGGGCAACAATGGTTGATCAGGTTCAACATCCTTCTGTCGTCCAGAAGGTAGCTGGCCAGCTCCTTCAGCAATCTATCCAGGGTTACGATAATGGCTTCCAAAGACCAGGAATGTACCAAAGACGTGCTTATGGGAACTACACTAATGCTGCACTGCAGTATCCCTTCATGCCAGCATGCAGAGCTACCACTGATATGTCTTTGGTTCCATCAACTGCATCACCCATCTTTGTTCAAGCCCCTGCAGAGAAAGGCCACTTTCTGATTGATTTTCTCATGGGTGGAGTCTCTGCTGCCGTGTCTAAAACTGCTGCTGCCCCAATTGAGCGTGTCAAGCTGTTGATTCAAAACCAGG…
808	830	7	603	GAATTCCGTCGCGATCGCGTCACTCTATTTCTTTCTCTTCTCTTTCTCTCTCTCTCTTTCCTTTTCCCTCAAATTGTTCTTGGATCTCTATCCATGGCGGGAAGAGGAAAATCAATCGGCTCCGGAGCCGCCAAGAAGGCCACATCTCGGAGCAGCAAGGCCGGTCTTCAGTTCCCCGTCGGCCGTATCGCCCGGTTCTTGAAAGCCGGCAAGTACGCCGAGCGTGTCGGCGCCGGCGCCCCTGTCTACCTCGCCGCCGTCCTTGAATACCTCGCCGCTGAGGTTTTGGAATTGGCTGGAAACGCCGCACGTGACAACAAGAAGACGAGGATTGTGCCGAGGCACATTCAGCTGGCTGTCAGGAACGACGAGGAGCTCAGCAAGCTGCTTGGCGCCGTC…
809	841	7	603	CGAATTCCGTTGCTGTCACTACGAAGCAACTCCCATTGCTTTCGATAGCAGTGGAGGATCTGAAGGGTAAGGTGATGGCATCGAAACGGATCCTGAAGGAGCTCAAGGATCTCCAGAAAGATCCTCCTACTTCTTGCAGCGCTGGTCCAGTTGCAGAAGACATGTTCCACTGGCAGGCAACAATAATGGGTCCAGCTGACAGTCCTTATGCAGGTGGAGTGTTTCTTGTCACCATCCATTTCCCTCCAGATTATCCTTTCAAGCCACCTAAGGTTGCATTTAGGACTAAGGTATTTCACCCTAATATCAACAGCAACGGAAGCATTTGCCTTGACATATTGAAAGAACAGTGGAGCCCTGCCCTGACCATATCCAAGGTATTGCTATCCATCTGTTCAC…
810	1341	7	645	CACGAGGGTCATACATTGCGGTAGAGAGGAAGGAGAAGAAGAAGAAGATTGGATAGATAATTGTGGAATAGAAGAGAGAAATGGCAAGGTTGGTGGCTGTGCAACCGCAGCAGAGAAACCCATCTTTCTCTCTCCTCCCTCCTTCCTCTCTCTCTGACTTCAATGGCACCAAACTCCTCCACTCCCAACTCCAGTGTAAAAGAAGGGCATCGCAGCCAAGAGGAAGGGCACTGCAAGTTTCAGCATCGAGTGCAAAGAAGATTCTTATAATGGGGGGAACCCGGTTCATCGGCATCTTCTTGTCAAGACTCCTTGTTAAGGAGGGTCATCAGGTGACTCTGTTTACCAGAGGAAAAGCACCCATTACTCAGCAGTTGCCAGGAGAATCCGATGCGGATT…
811	1666	7	608	CACGAGGTATTACAGAGGGGGGAGACGATCTTCTGCTCTTTGAGACGCCTGAAATAGTTGACCGTGATAAATTTGCTTGGTTTAGAGACGAAGAATTTTCCAGGCAAACTCTAGCTGGTCTTAATCCATATAGTATCGAGCTAGTGACGGAATGGCCATTGAAAAGTAAACTTGACCCCGAGATTTATGGCCCCCCTGAATCATTGATCACAACAGAGCTGATTGAGAAGGAGATCAAAGGTTGTATGACTGTCAATGAGGCCTTGGAAAGGAAAAAGATGTTTATTTTGGATTACCATGACCTGCTCATGCCTTACGTGAACAAAGTAAGAGAGATTAAAGGTACCACACTGTATGGTTCTCGTACACTATTCTTCCTCACTGAAGATGGGACACTGA…
812	1499	7	497	CGAATTCCGTTGCTGTCGGACTGCTGGGATCGCCGCTGTCACTTTCGTATCTTTGCCATCAGAATTCACTCTCTTCAGCTTTGGAACCAATAAGGCTGTCAAAAACTGGTACCTCTTCTTTTGTGTATCAATCGGACTGTGGGCTGGTCTTGTTATTGGATACACTACAGAGTATTACACTAGCAATGCTTACAGTCCGGCGCAAGATAGTGGCAGATTCATGCAGGACTGGTGCTGCAACAAACGTGATTTTCGGGCTGGCTCTTGGTTACAAATCAGTCATCATTCCTGTGTTCGCCATTGCGTTTGCTATCTACGTTAACTTTCGCTGGGGTCCCATGTATGGAATAGCTGTGGCTGCTCTGGGAATGCTCAGCACTATCTCCACAGGTCTTGCAA…
813	1175	7	620	CACGAGGGTTTCTCTCCATCCAAAATCCGTAAAAACCGTTCCGATTCCACGAGGGTTTTCTTCATCTAAAACCGAGGAGTCCGCGCTGATTCCGCTAACGGGTTTCCCCAGCGCCACCGCTAAGTAAGTGAGGTTGCCTGCCACTGTCCCCCCCATCGCCGAGATGAAGAAGGCGAGAACTCCGGCCGTGCACCAGCGGACTGGCGAGAGCATCACCGCGATGACTGAGTTGGTGGAGGAGAGGCCCGGGTAGAGGCCGCCTGCGATCAGGAAGTTCGTGCTCGAGAAGTTGAAGAATCTACTGGCTGCCGGAAAGCTCGTCAAGGTGAAGAACTCGTTCAAGCTGCCTCCGGTTCGCGGCGCCGCTCCGGTGAAAGAGAAGACGGCCGCTGCACCGAA…
814	1657	8	673	CACGAGGATATTCTTGTTGTCGAAAGCCAGCTCCAAAAATGGTGAGCTCTGATTCAGTGAATTCAAGGGTTGAGACCTTGGCCGGCAGTGGAATCTCAACCATCCCAAAAGAGTACATCAGACCTAAAGATGAGCTCGTAAACATTGGTGACATCTTCGAACAAGAGAAGAACAACGAAGGGCCTCAAGTTCCCACCATCGATTTGAAGGAGATAGAGTCTGATAACGAAAAAGTGAGAGCAAAATGCAGGGAGAAGTTGAAGAAGGCAGCTGTGGACTGGGGTGTCATGCACCTTGTGAACCATGGCATCTCCGACGAGCTCATGGACAAGGTCAGGAAGGCCGGTAAGGCCTTCTTTGACCTTCCCATTGAGCAGAAGGAGAAGTATGCCAATGACC…
815	1285	8	608	GAATTCCGTTACTGGCGGGAGAGAGGAGCTTCAAGTTTCTGCGCCCCTTCGGAA-CGTTGGTTGGACTTACAACTGAGAGACTATGGCCAATGAGACCATGCACGCTGTTCAGTACGACAACTATGGCGGCGGAACTTCTGGTTTAAAGCATGTTGAAGTTCCGATTCCAAATCCGAAAAAAGATGAGGTGTTGCTGAAATTGGAGGCAACTAGTCTAAACGCAATTGATTGGAAAGCTCAGAAAGGCATGCTCTGGCCTTTGTTGCCTCGCAGGTTTCCGCACATACCTGGTATTGATGTGGCAGGAGAGGTTGTAAAGGTAGGACCTGGAGTAAAAAAATTCAAACCTGGTGACAAAGTTGTTGGGAAGGTTAACACTCTTACTGGAGGTGGACTAG…
816	934	8	580	CACGAGGCTTTCCCTTCCAAGATCTCCTCCTTCCTCTCTGCCGAATTCCGTTGCCGTCGTACCCATCAAAAAACAGAGAGGAAAGAAAGAACCATGTCTCTCACAATCCCCACAAACCTCTCAAAACCTATGTTTCAGCTGAAACTCAGCTCCCCAATGGCCACAAAGCTGCCAAGAACCGTGGTCTTCTGCTCAGCCTCCCAAAACCCTAACCCTACCCCAGAGAAAATATCCACTGCATCGCCCATGCAGGCGTTCTCCACTGCACTCGCACTCTCCTCCATCCTCATTGGCTCAGCCCCCATGCCTGCAGTTGCTGACATCTCGGGACTCACCCCATGCAAAGACTCCAAGCAGTTCGCCAAGCGTGAGAAGCAGCAGATCAAAAAGCTCGAGTCC…
817	1474	8	660	CACGAGGCTTCCTCTTCATGCACTTTGTTGCATAGCATTGGACTCAAACTTCAGGGAAGCGTTTACAGGCAACTTCTAAAATGGAGATAACCAACGTCAGCGAGTATGAGGCCATCGCGAAGGAGAAGTTGCCAAAGATGGTCTATGACTACTACGCATCAGGAGCAGAGGACCAGTGGACTCTTGCTGAAAACAGAAATGCTTTCTCGAGAATTCTGTTTCGACCCCGTATTCTCATAGATGTGAGCCACATAGACATGACCACCACTGTTTTGGGCTTCAAGATCTCAATGCCCATCATGATTGCCCCAACAGCCATGCAGAAAATGGCCCATCCTGAAGGTGAATATGCTACTGCGAGGGCAGCATCAGCAGCAGGAACAATTATGACCTTGTCTT…
818	879	8	572	CACTAGGAGGGATTTTTGTGCTACGTAACGATGATATTCCCTATCTTGTTCACGTTTTCTCTCCTCCTCTCCTCCTCCAATGCCGCTGTGCAGGACTTCTGTGTTGCAGACCTCACAGCTCCTGACGGCCCTGCAGGCTACTCTTGCAAAAGCCCTGCAAATGTTAAAGTAGATGATTTTGTTTTCTCGGGCCTAGGCGTTGCTGGCAACACTACAAACATCATCAAAGCTGCAGTCACCCCTGCATTTGCTGCTCAGTTCCCTGGTGTCAATGGCCTTGGCATTTCACTTGCGCGTCTAGACCTGGCTGTTGGTGGAGTCATCCCATTTCACACACACCCTGGAGGTTCGGAAGTCCTAATTGTCATCG-AAGGGACCATCTGCGCCGGCTTTGTTTC…
819	2413	8	600	CCTTCACGGGGGTGACGCCTGTTTCCCGGACAGTCTGATTGGGAACATCCCCAATGTTTATTACTATGCTGCTAACTTTCCATCTGAAGCTACCATAGCTAAACGTCGTAGCTATGCCAACACTATCAGCTATCTGACTCCTCCTGCAGAAAATGCTGGACTTTACAAAGGTCTTAAGCAGTTGAGTGAGCTCATCTCCTCCTATCAATCCTTGAAAGACACAGGCCGCGGGTCACAGATTGTTAGCTCAATAATCAGCACAGCCCACGAGGGCAATCTCGACAAGGACGTAGACCTACCCGAAGAAGGAGTGGAAATCTCAGCAAAAGAACGAGATCTTGTGGTCGGAAAGGTGTATTCCAAAATCATGGAGATTGAGTCCCGCCTGTTGCCTTGCGG…
820	1485	9	630	GAATTCCGTTGCTGTCGTCTGCCTTTTACAAGAGTCTCACCAATGACTGAGGAGCACCTTTCTGTGAAGCACTTTTCGGTTGAGGGTCAGCTTGAGTTCAAGGCTGTCCTCTTCGTCCCGAAGAGGGCTCCATTCGATCTGTTCGACACCAAGAAGAAGCCCAACAACATCAAGCTCTATGTCCGCCGTGTCTTCATCATGGACAACTGTGAGGAGTTGATCCCAGAATACCTTGGCTTTGTTAAGGGTATTGTCGACTCTGAGGATCTTCCCCTTAACATCGCATGCGGATGGTTTCAGCAGAACAAGATCTTGAAGGTCATCCGCAAGAACTTGGTTAAGAAGTGCATTGAGATGTTCCAGGAAATTGCTGAGAACAAGGAGGACTACAACAAGTTC…
821	800	9	605	TCCACGTCGCCCCAAGTGTACTCTCTTACCCCAAATCACTCCTCTCCAACGAACCAATCAAACCCTAGCAATGGCAAATCCTAAGGTTTTCTTTGACATGACGATCGGAGGCCAGCCGGCCGGCCGCATCGTGATGGAGCTCTACGCCGACACCACCCCCCGCACCGCTGAGAACTTCAGGGCTCTCTGCACTGGCGAGAAGGGCGTCGGCCGCTCCGGCAAGCCCCTCCACTACAAGGGATCCGCCTTCCACCGCGTGATCCCCGGTTTCATGTGCCAGGGAGGTGATTTCACTGCCGGAAACGGCACCGGAGGCGAGTCGATCTACGGCGCCAAGTTCGCGGACGAGAACTTCAACAAGAAGCACACCGGACCCGGAATCTTGTCCATGGCCAACGC…
822	1469	9	618	AATCCCGAAGAGTGATAATTTATACACGGTGATTCATTGTTGGGTTATTGCACCTCAGATTTAGGATTCCCTGACATTTTTCTTTTGGTACAAAAAAGTTCACATCACAACATTCTCAAACCAGCCTAACATTTATTCTGCCAATCCTTCAATCATGCTTTCAGCTCACAACACACATAAACGGAGTGAAGATCCGGAAAATCTTCAAGAGTCGGTGCGGGACTTGACAATGAAATTCTGACGGCTAATGGGATTCATGACCACCGGTGGACCGGCAGTCCGAGGCCATGCCTGAAACTTCTTGTCAGTTTCTTCCCACCATTCTTTGTTTGCAACAGTTGACGGAGTACTTCCTCCAAATATTTTCTTGTCAGCGAAATAATGGTCAGCTGTCCATGC…
823	1570	9	602	CACGAGGCTCATACAAAAATTGGCGATGCTGCCTCAGAATTGTTCCCCTGAGTTCTACAAACAAGCCAAAATAGTTGCTCAACCTATAACCATTGAGGAACCGAACCAAAAAAGTGAACACACAGACTCAACCAATTCCTAGTAACCAAATAACAATAACATAAGACTACATGATTACTTGAGCAGATCACACTCAGCAACTAATTCTTCGGCGCCTTGCTCAACAAGTACTTCTTCAAAACATCCATCACAGACCCAAAATCCGCCTTCACTTGCACCGGCGGGTTAGCATACTTGCAAGCCAAATCCTTGATATCATTTGAATGATAATCAATCTTCGACTGCGTGAATTTCAGCCCGTGAGCCGTGCTCACCACCACAGTCCGGTCGTTAGTGCCT…
824	1480	9	648	CTCCCTGGAAGGGAGGAGTTAAGGGAGAGGGGTGAGAGAAAGTCTTCGTTTCCAAGTCTCTGTGTTTCTCCGGAACTATGTCGCTGCTCACAGATCTCATCAACCTTGATCTCTCAGGCTCTACTAAGAAGATCATCGCAGAGTACATATGGATTGGTGGATCTGGAATGGATATCAGAAGCAAAGCAAGGACTCTGCCAGGACCAGTGAGTGATCCATCAAAGCTCCCCAAGTGGAATTATGATGGTTCCAGCACAGGTCAAGCTCCTGGAGAAGATAGTGAAGTTATCTTATACCCTCAAGCCATTTTCAAGGATCCATTCAGGAGAGGCAACAACATTTTGGTGATATGCGATACCTACACACCTGGTGGAGAACCGATTCCAACCAACAAGAGGG…
825	790	9	595	CGAATTCCGTTGCTGTCGATCTGCTTCTGTGTCATCAATTCAATCAAACTTTCCGCTGTGAAATTTTCAATCTCCAATTCCAAAAATGACTTCCGAATCCGGTGGCAATTCACGAGGCGTTTATCTGCTTCTGTGTCATCAATTCAATCAAACTTTCCGCTGTGAAATTTTCAATCTCCAATTCCAAAAATGTCGTCGTGCTGCGGTGGTAAATGTGGTTGCGGGTCCGGCTGCAGCTGCGGCAGTGGCTGCAACGGGTGTGGGATGGCTCCTGATCTGAGCTACATGGAGGGGTCCACCACTGAGACCCTCGTCATGGGAGTTGCTCCCCAGAAGTCTCACATGGAGGCATCTGAGATGGGAGTTGCTGCCGAGAACGGATGCAAGTGCGGAGACAAC…
826	763	10	590	CCTACCAGGAAACTCCCCTTTTCATCAAACTTCCACAGCCCAACACCCTCCTCGTCTACAACCAAACAAATGGCAGCCACCTCCTCCGCCTTGTTCTCAGCCCCATCCATCTCCTCCACCGCCGCAAGGCACCACCAGACCCTCTCACCAACCCAAATATCCTTCCAAGGCCTCAGACCCCTCACCAAGTCC-TCCCCTCCC-ACCAAGCTGGGTTTGATTGCACCCAGCACCAGGAGAAGGTCATGGGTTGTGAAAGCTGAGCTGAACCCATCGCTGGTCATCAGCCTGAGCACCGGTCTCTCTCTCTTCCTTGGGAGGTTTGTGTTCTTCAACTTCCAGAGAGAGAATGTGGCCAAGCAAGGGTTGCCGGAGCAGAACGGGGTGACACATTTCGAGG…
827	2183	10	599	CACGAGGCTTTTAGACAAAACCCCACCCACCCAACTGAACTCAGAAGCCAAAGAGTGAGAAAAACTAACCAACCATGGCGATGGCATTGGCGCTTCGCAGGCTTTCGGCTTCTGGGGACAAGCCCATTCGTCCCCTCTTCAATGCCGCCTCTCACTATTACATGTCATCTTTGCCCAATGAAGCTGTCTATGAGAAGTCTGGTGTCACTTGGCCTAAGCAGTTGAATGCTCCATTGGAGGCTGTGGATCCCGAAATTGCAAATATCATTGAGCACGAGAAAACCAGGCAATGGAAGGGGTTAGAACTGATACCCTCAGAGAACTTCACATCACTCTCTGTCATGCAAGCAGTTGGGTCAGTCATGACCAACAAATACAGTGAAGGGTATCCCGGCGCTA…
828	1666	10	589	CACGAGCGAGGCTCTCCCTATCCCTCTCCCTTCATCTCACTCATAAGCTCTGAGCAGTTCCAGCCAAGTTGCAACGCTCTTCTGTCTTCAGTGAGGAGTAGGCTGAAATGGCGCAGATTTTGGCACCCACTTCACAATGGCAGATGAAGGTTACAAAGAGCTCAGCAACTGCCAGTCCTATGACAGCAAAGATGTGGGGTTCTCTTGTGTTGAAACAAAACAAGAAAGGACCAACTCGGAGCTCTACTAAATTTAGAGTGCTCGCCACCAAGTCCGAAGGTTATACCATAAACAGGCTAGAGGGTTTACTAAACCTGGACCTCACTCCATTCACTGACAAGATTATTGCTGAGTACATTTGGATTGGAGGGTCAGGGATTGATGTTCGTAGCAAGTCAA…
829	1204	10	577	TCACGAGGCCTCGATCAGCTTTCTTATCTGCCTCTCTCTCTAGACTATACTTTCTCTCTCTACAATCATCATGGCAACATCTGGCAAGAAGATCAAGATCGGAATCAACGGATTCGGAAGAATCGGACGATTGGTTGCTAGGGTCGCTCTTCAGAGGGATGATGTTGAACTTGTTGCTGTCAACGATCCCTTCATCACCACGGACTACATGACCTACATGTTCAAGTACGACACAGTCCATGGTCCATGGAAGCACCATGAGCTCAAGGTCAAGGACTCCAAGACCCTTCTCTTCGGTGAGAAGCCCGTCACCGTTTTCGGGATCAGGAACCCAGAGGAGATCCCATGGGGTGAGTGCGGTGCTGACTTCGTTGTTGAGTCTACCGGTGTTTTCACTGA…
830	1196	10	578	CACGACACGAGGCCACTCTCTCTCTCTCTCTTTCTCTCTCCAAAGACAGACAGACATGGCGGAGTCCAGCAAGCTCCATGCTCTCTTCCTCATTTGCTTGCTCTTCATTTCCTCAGCCTCTCCAATCCTCGGCTGTGGCACTTGCGGCAAGCCAAAGCACAAGCCTGTTAAACCTAAACCAAAGACTCCCAAAGGACCCATAGTGGTTCCACCCATTCATGTCAAGCCACCTGGCGTCAAAATACCTCCAGTCACAGTCCCTCCCATCGTAAAACCACCAGTGACAATCCCACCCATTGTCAAACCACCAGTGACAATCCCACCCATCAAACCACCAGTCACAATCCCACCCATTATCCCACCCATTGTAAAACCACCAGTCACAATCCCACCCATCGT…
831	663	10	586	TGACAAGAAGTCCATTGCATCAGGGGAAAAACCAGCAGAAATCCAAAGAAGCACAGCTTAAGCAAAAATGTCTGCCTCAGTCATGACTTGTTCCGTGAGCCTAAAACCATCTCCTTTCACTGTTCAGAAGTCAGCAGTGAGAGGCCTTCCCTCTCTTTCCAGGTCTTCTGCTTCATTCAAGGTGCAAGCCAGTGGCGTCAAGAAAATCAAGACTGCCACCCCATATGGAACTGGTGGCGGCATGGAGTTGAGGAACGGTGTTGATGCCTCCGGGAGGAAGCCTACGGGAAAGGGTGTCTACCAGTTTGTAGACAAGTACGGTGCTAATGTTGATGGATACAGTCCCATCTACAACAAAGATGAGTGGGCTCCATCTGGTGATGTCTATGCTGGGGGTCT…
832	1677	10	584	CGAATTCCGTTGCTGTCGCTCTAAGCACATTGGAGACCCTTGAAGGCATTGTTGGAAAAGATAAACTTGTTGTCTCCACCTCCACCTCTCTTCTTCACACTGCTGTTGACCTTGTCAATGAGACCAAGCTCGACCAGGAAATTAAGTCATGGTTGGCTTTTGCTGCCCAGAAAATTATTGAAGTTAATGCTTTGGCCAAGGCCTTGGCTGGTCACAAGGATGAGGCATTTTTCTCTGCTAATGCCGCTGCCCAGGCTTCAAGGAAGTCCTCCCCAAGGGTGACCAATGAGGCTGTTCAGAAGGCTGCTGCTGCTTTGAAGGATTCTGACCACCGTCGTGCTACCAATGTTAGTGCTAGACTCGATGCTCAACAGAAGAAGCTTAACCTTCCAATTCTCC…
833	1309	10	629	CACGAGGCAAAAGACGACGCCCGAATAACATCGTGTTTTCGGTGGGAAAGCAAACCAAGCAAAAGTGGCGGCAGAGATGGCTCTGGTAAAACCCCTCACGAAATTCAGCAATGGCGCCCCCAAATTCGGAAGCAACCCCGGCAGCCCCAAGACAAGAGCTTCTTCGATGCTGAGGATGTCGGCCAGGGCAGAGACGGCGGCAGCAGCGGCCAAAAAGACGCCCAAGAAGGCTCCGAAAACACCCCCAAAGGAGACCCTTTTGGCGCCGAGATTCTACACGACGGACTTTGACGAGATGGAGACGCTGTTCAACACGGAGATCAACAAGAACTTGAACGAGGCGGAGTTCGAGGCGCTGCTGCAGGAGTTCAAGACAGACTACAACCAGACACACTTTGT…
834	2077	10	549	CACGAGGTTATTCTCTCTCCTCTCACAACCTCGATGCGCATCCGGAGTTCTTCTCCAGATTTACGCTCCATGGATTGTTTTCTATGTCGATTTCCATCGGATTCGCGTCGATCGTGTCGAGATCTACGCGTTGGTGTTGGTTTGAGATTGTGAGGTGATGGTTTGAGCTGCTTTTGAATTCAGCTGGTTTTACCAGCCCGAGCTTCTGTGTTCGTCGCTCTTCGATTCGAATTTACAGAAGGGCACGAGAATAAGAGGGCAGACAACCTTGTCCGTCAATAAAATGGGGTGTGCTTTCTCTGTCTCCAGCGCATCAGAGTACGTGTGTGGTTACGCCACCGCCAAATCTACCGAACCACATGCTCAACACCAGCCGTCGATCACGATGATAATTAACCA…
835	1215	10	617	TCACGAGGCATCTTCTCTCTTTACAAAATCATTATTCGATTTGCGTTGAGGTCTGATTTGATAATAAGAAAAGTATGGCGGAGGAGTACAACAAGAAGAGCGATGAACACGAGTACGAGAGGAAGACTGGGGATTACGAGG-AGGGATCGGGTGCAGGCGAGACCAAGGATCGTGGGTTGTTTGATTTCTTGGGGAAGAAAGAGGAGGAGAAGCCAACTCCTTATCAGCA--AGG----G---G------ATCAGG---------TGAACGTCGCCGAGTTTGATGAGAAAGTCAAGATCTCCGATCATCACGAT-CA--GCATGC--ATCA-T-CATA-CAACA-A-AGTAGAAGAGGAGGAAGACAAGGAGAAGAAGCACGAGACTCTCCTGCAGAA…
836	1034	11	592	CTTCAGAGCTCACACGAGAATGGAAAAGAAAAGGTTGCAGATATGAACTAGTAAGGGAGAGAGATCGGCACCTGCTTCTTCAAATGAGAAAAAGGTGTACGTCGCCACTGCGGACGTACCGGCTGAAGGATATGGGGAGGAGGATAAGGTTAAGGAGAAAGCTGACGAAGCTGATCTTGTTGTGGAGCTAACCGTGGAGGAAAGGAACCTCCTTTCGGTGGGGTACAAGAACGTGATTGGAGCTCGGAGAGCTTCGTGGAGAATTCTGTCTTCGATTGAGCAGAAGGAGGAGGGGAAAGGGAACGATCAGAATGTGAGCGAT-ATCAAGGAGTACAGGCAAAAGGTCGAGGCCGAGCTCTCCAACATTTGCAGCGGGATCATGAAGCTTATTGATGAGC…
837	634	11	530	TCACGAGGGTTGTGCACGAGGCTCGGTTCCACTGCAGATTTCCCCTAAGCTTGTTTGAGTTCTCCAAAA-CTAAACACAAATGGCAACCATTACTGCTAGCACTGCAGCCTCGTCTGTCACTAGGGCAAGCCTTGTGCACAAGCCATCTGCTGGGGCTCCATCCTCAACTGTTTTGGCTTTGCCGTCACTTGCGAGAAAGGGAAGAGTGAGCTGCTCTATGGAAGGAAAGAAGGAGAGCAACTCAAACATGGCCAAGGGTGGATCTTTGGCGGCAGCAGCTATGGCGGCGACCATGTCAAGCCCCGCTATGGCTTTGGTGGACGACAGATTGAGCACCGAGGGAACAGGGCTTCCGTTCGGATTGAGCAACAACCTTCTTGGTTGGATCCTCTTTGGTG…
838	1292	11	640	TATCGAGATCTCTTTTTCTGTTGAACTAGCTGTGAATCAACACACGCACATTGCTGGTGGATCCAGATCTCTCTCTCTCTTCCCTCTTTGAAATTTCAGTCCTCCTCCCCCTTCCCCTTCCCCTCCATTTCCAAACCCTAACCCTAGCTTTTGAATTCGATAGCATGGCGACCGAAGAAGCAACCGTGGCCGTCGCGATCGAGACGGTCGAGAATCCTCCTCCCGAGCCGGTCACCGCCGAGACGGCGGACGACAAACCGGCGGACAATCCCGGTAAGACCAGCAAGGCCAAGGAGCCCAAAGCGAAGAAGGCACCTGCTCCGAGGAAGCCGAGAGCCGCTCCCGCTCACCCTCCGTACGAAGAGATGGTTAAGGACGCGATTGTGACTTTGAAGGAGA…
839	1452	11	624	TCGAATTCCGTTGCTGTCGACGAACACCGCTCCTGATCTTCCCATTCTCTCTATCTTTCCATCTCCCCTCTTTTCTCCCATCAATCGATGGCGTCCATGACTTCCACCCTCACCTCATCCTCTCTCACCACCAAGCTCCAGAAGCCCTCCCTCCTCGACTCCTCCTTCCATGGCGCTCCCATGGTCCGCCTTCAGCCGGCCAAGGCGGCCCCCGCCAACAACGGAGGCCTCTCCGTCTCCATGTCCGCCAACGGCTTGACCCCCTCCTACGACTTGAGCGCTTTCAAGTTCGACCCCATCAAGGAATCCATCGTCTCCCGGGAGATGACCAGGCGCTACATGACTGACATGATCACCTACGCTGACACCGACGTCGTCGTAGTCGGTGCTGGCTCCGCC…
840	786	11	624	GAATTCCGTTCACGAGGCTTCCCTGAACTGTTTCTGAAAATGCCTCGTTGGCAAATCCTCTTCCTCTTTTCTCTCATTTTCCTCTCATCCTCCACCTCCAATGCCTCTGTCAATGACTTCTGTGTGGCAGATCTGAAAGGCCCAGACAGCCCTTCAGGCTACACCTGCAAGACTCCTGCTATGGTCACTGTCAGTGACTTTGTGTTCTCTGGCCTGGCCAAAGGTGGGAACACCACCAACATAATAAGCGCCGCCGTGACCCCGGCATTTGTTGCCCAGTTCCCAGGAGTCAATGGCCTTGGAATCTCTATCGCAAGGCTAGATTTAGCACCAGGTGGTGTTATCCCATTCCATACACACCCCGGAGCTTCGGAGATTCTCGTTGTGACGAGGGGTATT…
841	1584	11	615	AAAATATCCCCCACTTAGTGGGAAAAGGGCTTTGTTGTTGTTGTAGTCTTTTAAAAAAAATCTCTGTTTAATACCTACCGGTATCCCATTCCAGTTTCTTCAAGATTTTGACGAAAATTGCCCTTAAAGAGTCAAACTGTTGTTAATCTTTATACCCCATCAAAGTTAACTTAATCGCCCTGCCTTTAAAATAAATACACTTGTTGAACTTGAAAGTAGCGTGAAACCCGAGGACCAATCAGGTTCTTGTGCCGCAATCCAAAAGGTGCCATTTTGCTCACCTGTTCTGCAGTTTGTATATTCGCAAACGACTAGAAGCCTATCACAGAATCATAGCTTTATCTCCTAATACCCTCGGAAAAGCTCCCACTGTTTAGATCGAGAGCAACCCATTCCGCT…
842	1438	12	600	CACGAGGCTCACATGAGTGGACTTCACTGATATCACCACCAGCAGAAGCAGAAGCAGAAAACCATGGCTTCTTCTTCTTCTTCTTCCAGAGTTCTCTTCTTCTTCTTTGCTTTGCTTTCTCTCTCAGCA-GTTTCTTGCTTTGCT--TGAGAGCAATGAGCAGGATCCAGGTCTTGTCATGGACTTCTATAGGGACACGTGTCCTCA-GGCTGAAGAGGTCATCAGAGAACAAGTCAAGCTTCTCTACAAGCGCCACAAGAACACCGCCTTCTCTTGGCTCAGGAACATCTTTCATGACTGTGCTGTCCAGT-CATGTGATGCATCTCTGCTGCTGGACTCAACAAGGAGATCATTGTCTGAGAAGGAGATGGACAGAAGCTTTGGGATGAGAAACTTT…
843	1271	12	614	CACAAGAGTCATACACAAAGCCAGACGAGAGAAAAACAGAAACAGGCTGCAGCAGTCGCTGAGAGAGTTTGGAGAGTGAGAAAACATGTCCACCGTCACCCTGAGCAGTGGCTACGAGATGCCGGTCATCGGTCTCGGCCTTTGGCGTCTGGAGAAGGACGAGCTTAAAGAGGTCATCTTAAATGCTATTAAGATTGGCTATCGCCATTTTGACTGTGCTGCTCATTACAAGAGTGAAGCAGACGTTGGAGAAGCACTTGCAGAAGCATTTAAGACTGGACTTGTTAAGAGGGAAGAACTTTTCATTACCACCAAGATTTGGAATTCAGACCATGGGCATGTGGTGGAGGCCTGTAAGAACAGCCTCGAGAAGCTTCAGATAGATTATCTGGATCTCTA…
844	1204	12	647	CACGAGGCACTTCCACAATCTCTCTCTTCCAAACAAGTAGCAAAAGAGAGAGAGAGAGAGAGCCACCCAATTTCCACCAATGGCCGCCCTCCAACACACCATAATCTCTCTCCAATCCAAAACC-CCA--TCCCCA-CCACTCTCCTCCGCCCTCACCCCGCGGACCACCACTCTCTCCTTCTCCTTCTCCTCCACCTTCTCCCCCCTCCACCTCAAACTCTCCTCCTCAGCCCTCACCGCCCGCCGCAACGGCTCCGGATCCCTCGGCGCCCGCATGAACGCCTCTGCCGCCGCCAGCTACGCCTCCGCGCTAGCCGACGTGGCGAACTCGAACAACACCCTCGAAGCTACCAGCGGCGACGTGGAAAAGATCGAGAAGTTCTTCGGCGAGCCGTCGG…
845	1366	12	567	CACGAGGCAAACACAATGAGTTTGACAAAACGTACTGCTTGGGATTTTTGAGCAACCCAAAAAGGTTTAATGTGGCTATTACTCGTGCTAAAGCTTTGCTAATTGTAATTGGTAACCCGCACATCATCACCAAGGACCGGAACTGGAACAAGCTGCTTTGGCGTTGTGCTGACAACTCATCCTATCAGGGTTGTAGTCCCCCTGAGAGACAGGAAGATGATGAAGATACATCTTTCTCTATAGATGATGGGCAGCCGGAAGAATTCTTGCAAACAGAAGTCCCCCAGCCTGCTGGGGTTGGTGAAGCTGAATGGTCTGATTGGAACATATAAATTGGAGCAGAAGTTTATTTTCTTCATATACTATGAATTCATGGATGCTCGCCAGAACTATAATTTC…
846	1185	12	657	CACGAGGGTCTAATCCTACAGAGAATATTTATATTAGTTATAAAGCCTCTGCAATTGTATAAAAGGCAGCCTGTATCAACTCATTCTTAGATTCCCGGTTGTGTCAGCTTCTTAGAGGGGAAA-T-AGATAGGTTGTAAAAC-AATGTCTTGGTTTCTTACAGTTATCTTTCTGGTCACTACTCTTACATTTCATACTCCTTCAGAGGCTAGCTATGAGGAGATCCAGCCTTCTGCAGTAGTTGTGGGCACTGTCTACTGTGACACATGTTTCCAAGAGGATTTCTCAAATACCAGCCATTTCATTTCAGGGGCTTCTGTTGGTGTGGAATGCAAAGATGGGACTTCAACAAAACCAAGTTTCAACGCACAAGTGAAAACAAACAGCCATGGGCAATTC…
847	827	13	607	TACGCACGAGGCTCACTCTCTGCTCCTCTGCTCCTCTACCCTGCCATTCTTTGATCACAACTGTGTATCTTCTGCAACTGGTGCAAAAGCAAAGTGATGGCCTCAGCTTCTCCAATGGCTAGCCAACTTAAATCCAACTTCACTTCTCCAATCACCACCAGACCTGCCTTGCTTTCTCCCAAAGGCCTCTCTGCCTCCCCACTCAGGCTCTTCCCTTCCAAGAGACTCTCTTCCTTCTCCATCAAGGCTGTCCAATCTGACAAGCAAAATTTCCAAGTGATTCAACCCATCAACGGTGATCCTTTCATTGGAAGCTTGGAGACTCCAGTGACATCAAGCCCTTTGATTGCCTGGTACTTGTCCAACCTCCCAGCCTACAGGACAGCAGTCAGCCCACTT…
848	1231	13	577	CACGAGGTGGAAACCCACCACTAGGGTCAAGTGTTTGTTGGAGGATGAGGCTATCAAGGTTGGAGGAGCAAATCACAGCCACGCTACCCAGGATCTCTATGACTCCATCGCAGCTGGCAACTACCCGGAGTGGAAACTTTTTATTCAGACAATTGATCCTGATCATGAAGACAGATTTGACTTTGACCCACTTGATGATACTAAGACCTGGCCTGAAGATCTTCTTCCCCTGCAGCCAGTTGGCCGTTTGGTACTGAATAAGAACATTGATAACTTCTTTGCAGAGAATGAACAACTAGCTTTCTGCCCGGCCCTTGTTGTCCCTGGTGTCTATTATTCAAATGATAAGTTGCTCCAAACTCGAATCTTCTCCTATTCTGATACTCAGAGGCACCGTCT…
849	940	13	593	GAATTCCGTTGCTGTCGCACGAGCAAACCACTCTCAACCACAAACATTCATCCACAAGGGAAACACTCTCTGAGTCTCTGTTTTTGCTCGTTCTAGAGAG-AGAGAGAGGGAGGAGAGAGAGAGATGGCGGCAACCACCGGTGCAGTGCTCAACGGGTTGAACTCGGCAGCTTTCTTATGCGGAGGCAAGAGAAGTCAGGCCTTGCTCTCCGCTGCCACTGTCGGAAGCAGGGCTGGAGGT------CCTGCTCCTAAGAGGTTAATTGTGGTTGCTGCTGCCGCAAAGAAGTCTTGGATCCCGGGGGTTAAAGCCGGCGGCAACTTCACCAATCCCGAGTGGCTCGATGGCTCGCTTCCAGGGGACTACGGTTTTGACCCACTAGGACTCGGCAGGGA…
850	983	13	622	CGAATTCCGTTGCTATAGCAAGATACGCTTCTTTCAACAATTCCAAATTTAAACCCTAGCAAAAACCATGGCTCAAACCATGCTTCTCATGTCCAGTAGTGTGTCTTCAGGCCATGTCGTCGACTTGAAGTCCTCAGACCGTTTACTCCAAGTACAAGTTCAAAGACTTAGGCCTAAGTCTTTCTCTCAACTTGTTTTCAGACCCCTCCCATCATCTTCTTTTGCCTCATCGTC------------TTCGACCGTTGTCGCTCTCTTCAAATCGAAAACGAAAGCTCCTGCCAAGAAGGCCCCGTCGCCGAAGCCGAAGGTTGAAGACGGTATCTTTGGAACTTCTGGGGGCATTGGTTTCACAAAGCAGAATGAGCTCTTTGTTGGTCGGGTTGCCAT…
851	1045	14	553	TCAAGCGCCCAAAACCCGCACATACCATGGAAAGATTGCCAGGAGTATTACTCTTCTTTCTTGCCATATTTTTCTCAACAACTCAAGCTTATGAGCCACTTATAAACCACCATATCCATCTCCTCAGGCCGAAATCCGGGGCGGGTGGCAGCAGCGTTCCCGGCCTGTCTTGTCTGAGTTGGCGTTTGGCGGTGGAAGTTGGG-AACATTA-TCAACTG-GA-AGACTGTTCCGGCACAATGTGGAAGCTACGTTGGGCACTACATGCTTGGGCACCAGTACAGGAAGG-ACTCAAAATTGATCACTGATGTGGCTTGGCTCTATGCCAAGAGCCTCAATCTTAAAAAGGATGGCAAGAACGTTTGGGTCTTTGATATAGATGAAACCACACTCTCTAA…
852	1367	15	623	CGAATTCCGTTGGAGGCTCTCACTCTCTCTCCCCTCTGTGCTTTCTCACTCCCATTTCTATCTCGCTCACTCTCTCCGGCAATGGCTTCCCTTCGCGTGCTCTACATTGCTTTCATGCTCTCGCTCTTCATGGCGGCCAACGCTAGAATTCCAGGGGTTTACACCGGTGGCGCATGGGAGGGCGCCCACGCCACCTTCTACGGCGGTAGTGACGCCTCTGGCACCATGGGCGGAGCTTGCGGGTACGGCAACCTCTACAGCCAGGGGTACGGAGCCAACACGGCGGCGCTGAGCACTGCTCTGTTCAACAATGGGCTGAGGTGCGGCGCTTGCTACGAGATTAGGTGTGTGAACGACCCCAAGTGGTGCCTGCCGGGC------TCCATTGTGGTCACC…
853	733	15	585	CACGAGGCTTTCACTCCCACTCTCTCTGTCCACAACACAAAAAAGCCTTGCAACCAAAGCAAACCAACAAACATGGCAGCCACAGC---------TCTCTCAGGCACCATGGTCAGCACCTCCTTCATCCGCGGCCAGCCGATGACCAGCCTGCGGTTATCCCCCAACGTCGGTCAGGCCCTTTTCGGGCTCAAGGCCAACCGCGGAGGGCGTGTGGCGATGGCTGCCTACAAGGTGAAGCTGCTCACACCAGAAGGGCCACAAGAGTTTGAGTGCCCCGACGACGTGTACATTCTCGACGCGGCGGAGGAGGCCGGGATTGACCTTCCCTACTCATGCAGGGCAGGGTCTTGCTCCTCGTGCGCCGGCAAAGTTGTGAGTGGGGGTGTGGATCAGTCG…
854	797	15	497	GCACGAGGTGCTTTTTTGTTCTTCATCTTCTTCGATTCAATTTATCGCGATTGCTTCTGCGATTGGGAATTAGGGTTCTTGGGCTTCGCAAGAGGCTCCTCTCTTCGAATTCCAGACATGAGGCCGAGACGAACAGAGCGCGAATCAAGCAGAGATGGCCCGTACCAAGCAAACTGCTCGTAAGTCAACTGGAGGAAAGGCTCCCAGGAAGCAGCTCGCAACCAAGGCTGCCCGTAAGTCTGCACCAACCACTGGAGGAGTCAAGAAGCCCCACAGATACCGCCCTGGTACCGTTGCT-CTTCGTGAAATCCGTAAGTACCAGAAGAGTACTGAGCTGTTGATCAGGAAGCTGCCATTCCAGAGGCTTGTTCGTGAAATTGCCCAGGACTTCAAGACTG…
855	1471	15	590	CGAATTCCGCTGATTCCGTTGTTGTTTTTTATGAGCATCCATTAGCATTCTGTTCCAATATTTTCAGTCTCAATGGGGTTCTGTCTCCCTCACATCCTTGCTTTTCTAACTCTCACACTGGTGGCATGCCATGCTGCTCTACCACCTCAACTTTACTGGAACTCTGT-CTTGCCAAACTCAAAAATGCCAAAAGCTATCAG-TGAACTTCTCCAGCCTGCAGATTTCACAGAGGATAAGAGCACCTCTGTTGTAGTAGGAAAGGGTGGTGTCAACGTTGATGCAGGAAAAGGAAAGCCCGGAGGCACCCATGTCGATGTTGGGAAGGGTACTGGAGTGCATGTGGAAGCCGGAAAAGGAAAGCCAGGCGGTGGCACTAACGTGAACGTAGGAGGCAAAG…
856	783	15	569	CGAATTCACTAGCAGTCACTCTCGCTGTCGCATTTGGTTCCTTAATTTCTAAGAGAAGAAGAAAAACACAGAGAAAAAAATCAAGG---ATCAATGGCGGATCAACTGACCGACGATCAGATCTCTGAGTTCAAGGAAGCCTTCAGTCTATTCGACAAGGATGGAGATGGCTGTATCACAACTAAGGAGCTTGGCACTGTCATGAGATCATTGGGGCAGAACCCGACTGAGGCAGAGCTCCAGGACATGATCAATGAAGTGGATGCTGATGGTAATGGGACCATTGACTTTCCTGAGTTCTTAAACCTCATGGCCAGGAAGATGAAAGACACCGACTCTGAGGAGGAGCTGAAAGAGGCTTTCAGA-GTGTTTGACAAGGATCAGAATGCTCCGGTGAC…
857	1021	16	588	GAATTCCGTTGCCGCCACGCTGCTTCGGCGCAAGGGTTTTACATTTGTCTCACCAACCAACAAGAAGCTTTGAAGGACGTTTGACCATGGGGAAGTGCTACCCTACCGTGAGCGAAGAGTACAAGGCGGCCGTCGACAAGGCCAGGAGGAAGCTCAGAGGCCTCATCGCCGAGAAGAACTGTGCTCCTCTCATGCTTCGCATTGCATGGCATTCAGCTGGAACTTACGACACCAAGACGAAGACCGGAGGGCCGTTCGGAACCATGAGGTGCCCGGCTGAGCAAGCTCACGGGGCCAACAATGGCCTCGACATCGCCGTCAGGCTCTTGGAGCCCATCAAGCAACAGTTCCCTATTCTCTCTTACGCTGACTTCTACCAGTTGGCTGGTGTTGTTGCTG…
858	1206	16	621	ATATCGAATTCCGTTGCTGTCGCCATTCTAGACGCTGTTGCCG-TCAATTCTGCAGCTGTGTCAGCTTCGTTAGTTAAGAGCTTCAACCTCACCTCCTCCGCCCTCTCTCTTGCCACCAGCAGGAAACCTAGTTGTATTTCTGC-CAGGATCAGCACTTCTTCTTCTTCT------AGATCTCCTCCTCCAAACCTCATCCAAAACAAGCCTGTTACCTCCGTTCCTGCTATCACTCGGAAAGAAGAAATGGCAAAGGAGTACGAAGAGGCCATTGCATCTCTCCAGAAACTTCTCAGTGAGAAGGAGGAGCTGAGAGTTGAAGCGGCTGCGAAGGTGGAGCAGGTTACAGCCGAGCTTGCGACAGCCGAGGCCAGCGGCGCCACCAAGCCTTATGACG…
859	723	17	614	TTTCGAGGATTAAAACTCATCCGTCCTCCCGTTCCCTTTTTTTCACTCCTTTTCAACTTGAGGCGACCAGCTTGCTAGAACACATTCAATCAACTACATACAATGGCCTTCGTCAACCCCGCCGCGGTCGCTATCCCATCATTCACCGGACTCAAATCCGCCGGCGCAGCCAAGGTTAACGCTGCAGCTAAGGTCTCAGCCTCCCCAAGGCAGATGTGCATCGTCAAGTCATCCCTCAAGGATGTCGGTGTGGCCGTTGCCGCCACTGCCGCCAGTGCTATCCTCGCCAGTAATGCCATGGCCATTGAGGTCTTGCTAGGCAGCGATGACGGTGGCTTGGCCTTTGTCCCCAACAGCTTCTCCATCGCCCCCGGTGAGAAGATTGTGTTCAAGAACAAT…
860	1314	17	630	AGTTTAAGTCCACAGATCTTGATTCCTTATAATAAATGTTATCAATTCTTCCAAAAACTATTATTGTGCAGAATTCCTATAACATAGCTGGACATAATATGATAGTACTTCACAAATCCCGTCGATCTCTGGATGCAATAACACGTGGAAAGTCACTCACCCGTCAACACTAGACTCATTAAGTGATATGTTAGACATGCATAGTGAAAAAAGCAGAGGATCCTACCCAAAGATTTATCTAAGACAAGGAACCATGAGGTGCATTGGCTCAAGCTTGGATGAAATCTGCTACTTTTGTTTATCTATTACACATTTCGAGCCCACCTACGAATCCTCAGCAGTTATTTCACCACGAATCACAAACCAGACACAACTCTCTCTCTCTCTCTTTCCTCTCTC…
861	1034	17	596	CACGACGCTAGCCATGTATTCCTCTACAGCACTAACCCCCCATCCCTACCTGAAAATCCGACCATAATTCAGGTGGG-AAAACAATGGCTACGGTCACAACTCAAGCCTCGGCGGCCGTTTTCCGGCCGTGTGTCAACTCGAAATCAAGGTTCCTTTCAGGGTCTTCGAGTAAATTAAATAGGGAAGTGGCTTTTAGGCCTATGGCTTCTCCTTCTGCTTCTTCGTTTAAAGTTGAGGCCAAGAAG-GGTGAGTGGTTACCCGGCTTGGCTTCACCAGACTACCTCACCGGAAGTCTTCCCGGTGACAATGGATTTGATCCTCTGGCACTTGCTGAGGACCCAGAGAACTTGAGGTGGTTTGTCCAAGCTGAGCTTGTCAATAGCAGATGGGCAATGTT…
862	864	17	590	CGAATTGCATTCCGGTGCAAATCCTCCTCCTCATCATAACCATTCTGTTTTCCGCATAATATCCAAAAACCTATCA-TGTCTGAAGAGAAACACCACCG-CGGTCTCTTCCACCACCACAAGGATGAAGACAAACCCTCAGACTACCCTCAGTCTGGCTACTCTGATGAAGGACGTCCCGGCGGCCTCGGTGGTGGTTACGGCGACACCAATGATTATTCTGGTGAAGGACGTACCGGCGGCCTAGGTGGTGGCTATGGCGACACCAATGCTTATTCTGGTGAAGGACGTCCCGGCGGCTATGGCGGCTATAACGAGACCACTGCTTACTCTGAGGAAAGAGTTGAAAGACCCGGCGGTGGCCGGTACAGTGAGACTACTGCGGCATATGGCAGCACCA…
863	1704	18	572	TTTCGAGGAGGAAATCGCGATGCTGTTGGAAAAACTACTAACTAATATACCTAGTCGTTATAGCAGTGCTTCCCTTAACAGAAGCAGTGCTTCCCTGAACAGGAGCAGTTTTCCATCAGGCTTTGTATTTGGTTCAGCTTCAGCATCTTACCAATATGAAGGTGCATGGAATGAAGGTGGTAAAGGACCAAGCATATGGGATAACTTCACCCACCAGTATCCAGAAAAAATCAGTGATGGAAGCAATGGGGACGTGGCTAATGATCAATACCACCGCTATAAGGAAGATGTAAAGATTATGAAGGATATGGGATTGGATGCTTATAGGTTCTCTATCTCATGGTCCAGATTGTTACCAAATGGAAAGCTAAGTGGGGGTGTGAGCAAGGAAGGAGTACA…
864	2363	19	581	CACGAGGCCGGAAAGCAGCTCGAAGACGGCCGAACCCTCGCAGACTACAACATCCAGAAGGAGTCAACCCTCCACTTGGTGCTCCGTCTGCGTGGTGGCATGCAGATCTTTGTCAAGACCCTCACCGGCAAGACTATCACCCTTGAGGTCGAAAGCTCCGACACCATTGACAACGTCAAGGCCAAGATTCAAGACAAGGAAGGGATTCCCCCAGACCAGCAGAGATTGATCTTCGCTGGAAAACAGCTAGAGGATGGCAGGACCCTTGCCGACTACAACATCCAGAAGGAGTCAACCCTCCACTTGGTGCTCCGTCTGCGTGGTGGCATGCAGATCTTCGTCAAGACCCTCACCGGCAAGACTATCACCCTTGAGGTCGAAAGCTCCGACACCATTGAC…
865	1481	19	610	TTTTTTTTGTGGAAAACAAAAGAATATGTTCACGATTTTTATGCAGAAATAACGACATTTAAATATCACTAGATTTCCTCCAAATAGCATCCGAACAATTTGATCTCACAAACAGTCAAACAAAGCTCTTAAAAAGCCTTATACATCAAATACATTAAACCCTTTTAGGGTTTAACCAAGCTTTGCAAGAACATCATTGAGGGAAGATACGGTCGCGGCGTAGTACTTCTCTGCTTCCGGGGTGCTCTTGATCTTTGCTGCATGGTCCAAGCCGTCAATGTCTTTGAAGAGCTTTCCAGCGAGTTCCTTGAGGGGCTCCTTCTCGGGTTTAGGTTTGGCAGAAATGACGGTCTTGAGGTCATAACGGAGATACGAGGATCTGAGACGAAGATCGTTCTG…
866	1353	20	654	CACGAGGATTCATGACAAAACCAAACTAGTTTATGGAAGTTGCACGTTGGTAAACAAGGAAACAACAATGTCCATCACAACGTCACTCAAAGTCGGAGGCAAGAAGTGCAGAACTGAAACACCAGTAGGCAGTAGCCGGTGTCGACACAAGGACATACGGCTAATGGAATTTCTTAATGAAGTCGTGTAACTGTGCGCCCGCCTCCACCCGCGTACGCCCCACCTCTACCCCCGTCGCACCTTAGCACACAACCATGGCAACAACCGCAGCTGCTGCCGCCGCTGCATCCTCATTCATCGGGACACGCCTTCCGACCGACGCCTACTCGAACTCGGGACGGGTCCAGGCCCGTTTCGGATTCGGCACCAA--AAAG----CCCAAGAAA---ACAAAAC…
867	1480	20	616	TATCGAATTCCGTTGCAGTTGCAACGGTATGCCGGAGGAGATAAGATTATTTTAAACTTGCTCTCTCTCACTAGGCTGCCACTCTTTGCAGCTAACGATGGC-TTCTGCATCTTTCCTCAAGTCTTCTCCGATTCTCGACAAATCTGAGTGGGTGAAGGGCCAGACCCTCCGCCAGCCTTCCGCCTCCTCGGTAGTCAGATGCCTACCCACTGCCCCATCCGGTCTAACCATTCGTGCCGGTTCCTATGCTGATGAGCTTGTTAAGACTGCTAAAACTGTTGCATCCCCAGGCCGTGGAATCTTGGCCATGGACGAGTCCAATGCAACTTGTGGCAAGCGTCTTGCCTCAATCGGGCTAGAGAACACTGAGGCCAACCGCCAAGCCTACCGTACCCTCC…
868	1244	22	569	CGAATTCCGTTGTCGAATTCCGTTGCTGTCGAATGGTACGTGTGGATTAAGCACTTTTGCACTGTTAGTATATCCAGTGGTAGCATTAGAAAGG-CTTAATTCTCAATGCCGATTCGTGTTGCTTTTCAAAGGGCTCTTCTGGGTCTCTGGTTCTGCTTCTTTGCTGCAAGCTTCTGCTATAGCAATGGAGAGACCATTGAGGTAACTGGTGAACAAGCAGCAGCCAAAGCTTTTTCAGAGCTGCAAAGAGCAGAAGCTGCAGAAGTCAATGAAGAAGACAAATTTAAATTGCCTCCACACAAGCCATTCTTCAAGAAGCCGGCTCCACCTCATATCTTTCCTCCAAAGCCCTTTTTCAAGCCACTCCCTCCACCAGCTCCAGTCTATAAGATTCCTCC…
869	1700	22	562	CACGAGGCACAGTCTCGAGGCCGGTCTCGCCCGTTCAAATCCGTCACGAGAGTATGACTTTCCAGAACTTTCTGGTAACTTAACATGGGTAAAGAGAAGTTTCACATCAACATCGTGGTCATTGGCCATGTCGACTCCGGCAAGTCGACCACCACTGGTCATCTT-ATCTACAAGCTTGGAGGTATTGACAAGCGTGTGATTGAGAGGTTCGAGAAGGAAGCTGCTGAGATGAACAAAAGGTCATTCAAGTATGCCTGGGTGCTTGACAAGCTTAAGGCTGAGCGTGAGCGTGGTATCACCATTGATATCGCCTTGTGGAAGTTTGAGACCACAAAGTACTACTGCACGGTCATTGATGCTCCGGGACATCGTGATTTCATTAAGAACATGATTACTGG…
870	965	24	585	GCTTGTTTTCGAATTCCGTTGCTGTCGACTTCTTTGCACGAGGCACAAACCCTTAATCTTGCAGGCACTAAATTTGCCAATGGCTTCCAACACTTTGATGAGCTGTGGCATCGCCACTACTGCCTTCCCTTCAGTCCTCTCATCCTCCAAGTCTAAATTTGCGACCAGCGCAGTCCAGCTCCCAAGTATTGGTGCCAATGCCTCCTCCAGGTTCTCCATGTCCGCCGAGTGGATGCCCGGCGAGCCCCGCCCTCCTTACCTCGACGGCTCTGCCCCCGGTGACTTTGGATTTGACCCACTTCGGCTAGGAGAAGTGCCAGAGAACTTAGAGAGGTTCAAGGAGTCCGAGCTCATTCACTGCAGATGGGCAATGCTTGCTGTTCC-AGGGATTCTAGTAC…
871	974	24	644	CGAATTCCGTTGCAGTCGCCATTGCGGTGGTGTCGGATTTCGATTTCTGTGGCGGTGGGAGAGAGAGAGAGAGAGAGAGCGCTAGAGAGAGA--AAATGGCAGCTCAAGCTCTGGTTTCATCATCTTCTTTAACAGCCTCAAAGGAGGTTGCTAGGCAGATATTTGGAGGAACAAAGGCTGTCCAATCTCCATTTGGGTCGAGAAAATCTGCTTCCTTTGTAGTAAGGGCGGCATCTACTCCTCCCGTTAAGCAAGGAGCAGACAGACAGTTGTGGTTTGCTTCCAAGCAGAGCCTTTCTTACTTGGATGGCAGCCTTCCCGGCGACTTCGGATTCGATCCATTGGGCCTCTCTGACCCAGAAGGCACAGGTGGGTTCATCGAGCCCAGATGGCTAGCC…
872	999	25	612	CACGAGGAAGAAACTTAACATATCCACACGACGAACTTCTCCCCGCTCATTTCTGCACCACACCTTGAGACAATCACAAAGAGGAGTGAGAGTGAAGGAAATGGCCTCCACTGCATGCTTTTTGCACCACCATGCACTCACTACCGCCGCTTCTGCCCGGTCCTCGTCGTCGTCGCAGCGCCAAGTGGTGAACATCAACAAGCACAACCAGGTTGTGATCTGCCGGGCCCAGAAGCAGGCCGCCGGCCAGGAAGAAGAGAGCGGTGCTAACGTCTCACGGCGGTTGGCTCTCACAGTCCTCATCGGTGCTGCAGCCCTTGGCTCCAAGGTTTCCCCTGCTGATGCAGCTTATGGTGAATCGGCCAATGTCTTCGGAAAGCCAAAGTCGAACACAGACTT…
873	1752	25	640	CACGAGGTTTGAAGACATATAAGCTGCAATCATAGATGGAAAATTTATATAAATTCCAATCGACTAGTGTCTAGCAAGGGCACATACGAAAACAAAAGCCTTCAACACAACCTCGAGGACCGGCCAAGAACACAAAAACTCGTGGACCAGCCATGATAAAAACTCGAGAAAATCAAACACGCTTCTACAACTCTCCGTCCTCATATCCTAAAATACAAGCGAGATAGTTCTGGAGGCTCCTATTCCAGGGCCAGGCACGAAGCTTACTTACCCTTGCAACGTCCTCTAACTCCTCCTCTCTTCGATCTTTCTTGACGACCCGATCAAAATGGTGACCGTCGAAGAAGTTCGCAAGGCTCAACGGGCTGAGGGTCCGGCCACTGTTTTGGCCATTGGGAC…
874	1594	26	641	GCACTTGGGCGCCCGCTGCTTAGCTATATCCTCCCTCCCACCCACCCTGCCCTGAGCTAGTTA---GTGCCTAGCTAGCTCCCCTCCGCTCCAAGAATGGCTTCGGCTATTCTTTCCGTGGCCAAACCATCTCTTCAGGCCAATGGAAAGGGATTTGCAGAATTCTCAGGTCTCCGTACCTCATCAGCTTGCCTTCCTTTCGGAAGGAAGACCTCAGACGATTTATTCTCAGTCATTGCCTTCCAGACCTCTTCTGTGGGAAGCAACGGAGGATACAAAAAAGGAGTAACGGAGGCGAAGCTAAAGGTGGCTATAAATGGATTTGGAAGAATTGGAAGGAACTTCTTGAGGTGCTGGCATGGACGCAAGGACTCCCCTCTTGATGTCATTGCCATCAAC…
875	563	27	474	CACGAGCACCACGACGATTCAAGCGAAAACCCTAATTTAAACACATCTTCAGCTCCAAGTTCTTAAGTTTATCTTCAACATGTCGGGCAAGTGCGGCAACTGCGATTGTGCTGACAGCTCCCAGTGCGTGAAGAAGGGAAACGGCTACGACTTGGTGATCGTGGAGACTGAGAACCGCTCCATGGACACCGTCGTCGTGGACGCTCCTGCAGCCGAGAACGACGGAAAGTGCAAGTGTGGCACAACCTGCCCATGTGTGAACTGCACCTGTGGTCAGTAAGCCCAGATAACCAAATTAAAGATGTGATTAATAAAAGTGTCATATTAATTAAGGGATTATAGACCCTTAATTAATGAAAAGTGTTTGTGGGAAAAAAATAACGTTGTGGCTTTGTCTTT…
876	1261	29	627	CACGAATTACACGCTCAGATCAAAAAGATCCAACGGTCATCAGTCACCGAGAGCTCGATATCTGCTTGGTCTGATCTTGTACCTAAAGCGATAATGGAGGGCAAGGAAGAGGATGTTAGGCTGGGAGCGAACAAGTTCTCAGAGAGGCAGCCGATCGGGACGTCGGCTCAGAGCCAGGACGACGGGAAGGACTACAAGGAACCACCGCCTGCTCCACTGTTCGAGCCCGGCGAGCTGACGTCATGGTCCTTCTACAGGGCCGGGATCGCCGAGTTCATCGCCACCTTCCTGTTCCTCTACATCACCATCTTGACTGTGATGGGCGTTGTCAAGTCGAAGT-C--G-AAGTGC-A-CGACGGTCGGGATTCAAGGAATCGCTTGGGCCTTTGGCGGGACC…
877	1310	30	627	CATACAATTTCACAGATCAAATAAGCAGCAAAGTTTGGTTGAAGTCTCACAAAATGGCCTCCGCTTGGGCTTCCCGAGGCGCCATAGCACCTCCCGTTGTACTTTCTCGGTAATCCGTTTTTCGTTCCCGTTGCTTTCGAATTTCACAGATCAAATAAGCAGCAAAGTTTGGTTGAAGTCTCACAAAATGGCCTCCGCTTGGGCTTCCTCTTCCGCCATTGCAACCTTCGCCGTATCTTCACGCTCCCAGAAGGGTGGGGCTACTTTGGCAGTGACCAAGGCTTCTTTCTTTGGTGGAAGGAAGCTGAGAGTGAGAAGCTTCACAGCAC-CCACCGGATCA-TCGTCATCTTTTACAGTACGT-GCTGCTGCTGCTGACCCTGATAGACCTCTGTGGTT…
878	2085	33	593	GGCACGAGGGTTTGACTCCTTAAACGTCAAGGTACTTCTACGATTTTTCATACAAGATAGTAGGCATGATAATATACAAGAAGATAATGATCTGAGTGATCTCAGTGCTTGTTGTTCAATTGGGTTACAAAGAGAGTTGAGCAACACCTTTTTAACTTATAGCAAAATCTGAAACCCAGAATCACCATTAATACATAGAGGAAAAACGAAACTAATCAAGCTGAGCATACCAAACTCCCTGGATTTTGACATCCTTTGGAGTCTTGGCTCCCAAGTCAGTGTCGGATGGCTGAAGGCTCTCGAACACCCCAATCAACTCACCAGTCTCAGGCTTGGTCTTTGTCACACTCAGTGTTATCTTCCCCTTCGATGCTGCTGTATTCTTGGTGTTCTCCTTTG…
879	1013	47	616	TTACGAGGCGCGAGGGCCCAACGCCACCACGAGGCTCAACACCACCAAAACTTCAAACAGAAAAAAA--GCAGCAAGCAATGGCAACCTCTGCAATCCAACAATCAGCATTTGCTGGCCAGACTGCTTTGAAGCAGTCCAATGAGCTCGTCCGAAAGATCGGCGGCCTTGGCGGCGGCCGCTTCTCCATGCGGCGCACCGTCAAAAGTGCCCCCCAGAGCATATGGTACGGCCCAGACCGCCCCAAGTACTTGGGACCATTCTCCGAGCAAACTCCGTCATACTTGACCGGTGAATTCCCCGGAGACTACGGATGGGACACTGCTGGACTATCTGCAGACCCCGA-GACATTTGCCAAGAACCGTGAGCTTGAGGTGATCCACTCCAGATGGGCCATGC…
880	1673	59	577	TTGCGGGCAACCAGGAGTGCCCCGCTCCGTTACTCAGTCCAGGAGGCTCACTCTCAGGACACCACTTTGATCCATGACCACCATGCACACAGTCTCGAGCGTCGGAACTGTTAACCGGACTCCGGTGAGCCTGAACGGCTCCGGTTCCGGAAGCTCGGCCTTCTTGGGCACCACTTTGAAGAAAGCGACCTCAAGAGTCCCCTACCAGAAGATTGCATCTGCAGGCAAGTTAAAAATCAATGCGGAAGTCGACGAGAATAAGCAAACCAACAAGGACAGATGGAAAGGCCTTGCCTACGATATTTCCGATGACCAACAAGACATAACAAGAGGAAAGGGTTTGGTTGATTCTGTGTTCCAAGCTCCCCAGGGGAGTGGAACTCACTATGCTATCATGAG…
881	968	66	620	GAATTCCGTTGCTGGCATCGTTTACGAGGATCCCATGCGCACGCAGTCTCTCTCTCTCTCTCTCTCTCTCTCTGCCTCTCTCTCTCATCCCCAATGGCAACTATGGCTCTCTCATCCCCATTCACTGGGAAGGCCATTCCTCTTAACACACAGACAGAGTTCTCAGCTGTCCAAGGAAATGGTAGGGTTTCTATGAGGAAGACGGGCAAAAAGCCTGCTGTCTCATCAGGGAGCCCCTGGTACGGCCCTGATCGTGTCAAGTACCTCGGACCATTCTCCGGTGAGGCTCCATCTTACCTAACCGGTGAATTCCCCGGTGACTACGGGTGGGACACTGCTGGGCTATCAGCAGACCCCGAAACCTTTGCCAAGAACCGTGAACTTGAAGTCATTCACTCA…
882	2228	158	595	TTTTGGGGGTTTTTTCTCAGAGCTGAGATACTCCTACTTCAACAAATATATCAACTTTAACAGAGGTTTAGGCCCTGCTACATCGCACGGGCGGCTCGTTGATTCCAAAAAGAGCTAGCCAAACAGACAAGTGACAATTGAATGACACGAATCTTGATGGTATGACAATTTGGGTTAGCCCCGATTAAACCAATTAGTTCTATCAATAACTACCAGTGTTGTAACGGACGTGAAAAGATAGA-GCAATTCCATTTAAGGATCAAGGTTAAAAGC--------CTTTAAAAGGACTCAATTTGATATACAATGCTTTT-AATTTTGATTGGAGGAGAATAAGGAGGAAACTTAAAATTACAGGGTTGGAGCTCTTTCGATAGATCCACCAATGACAGTAA…
883	1719	234	639	GAATTCCGTTGACGAAGCGAGTTTTCAAATCAAGTTCTTTCATATCCATCTTTCATACACATATTTGGTAATCCACAGCCTTTTTAAGTCATTAATTATGGCTAGCTCTGCAGTGACCAAGCTTGCTTTGGTGGTGGCCTTGTGCATGGCGGTGAGCGTTGCTCAT-GCCATAACATGTGGCCAAGTGACCAGCAGCCTTGCGCCATGCATTGGCTACGTGAGGAGTGGCGGAGCTGTCCCTCCAGCTTGCTGCAATGGAATCAGAACCATTAACGGCTTGGCCAGGACCACCGCTGACCGCCAGACTGCTTGCAACTGCCTGAAGAATCTTGCCGGCAGCATCAGTGGTGTTAACCCTAACAATGCAGCAGGGCTTCCTGGAAAGTGTGGAGTCAACG…

## Sheet: Fasta
>	1	CACGAGGCGGAAACTTCTCTTGAAAATGTATGATCTTGGAGTACGAAGGGTTTTGGTGACGGGGACAGGACCACTAGGCTGTGTGCCGGCCGAATTGGCCATGAGAAGCAGGAACGGAGAATGCTCGGCGGAGCTGCAACGAGCGGCGTCTCTGTACAACCCCCAACTCGTTCAGTTGCTGAGATCACTCAACAGCCAACTCGGTTCCGATGTCTTCATTGCTGCAAACACTCAGCAGACGCGCAATGACTTCGTCAGCAACCCTCAAGCTTATGGATTTTCTACGTCAAAGATTGCATGCTGTGGACAAGGACCTTACAATGGCTTGGGGCTGTGCACGGTGGCCTCAAATTTGTGCCCGAACCGCAACCAATACGCTTTCTGGGATGCATTTCATCC…
>	2	CACGAGGGAAGTTCAGGACGGTAACTTTGCTTTAAGTAAAGGCTGGATTATTGGGAAGGTGAGTGTATTGGGACTGGATGGAAGCGGAGGAACATCTGCTCTCGAGATTGATGGAGACCAAATGACAAGCATTTCAAACATAGAGTTGATTGCTTCAGAACAGACGTATCTCAATGAGATAGAAGACGGAGGGAAGACCAAGAGCACAGTGGTGGAGGTTGACGGTCTGTCCTTTCCTGTTGGGAAGAACTTTGCCATGTCCTGGAAAGTGGGGACCAAGCCTTAATAGCTAGACCCTTATTTTGAGCTAGCTAGTTTAGGTCCTCTAATTTACTTCTTCTGCAGCCATTCGGGCGGAAATAGTTATGTGTTTGGAGTTATTGTCTTGGTTGTTGATGG…
>	3	TTGGCACGAGGCAACGGCACCAACTTACTTGATAACCCCGATATCAACCCAGTCATCGAATGCGACTGTTCTTATTACAACAATGCTACATGCCACATCACCAAACTGAGAGTGTATGCTCTTAACAAACGAGGAGTGTTTCCAGAAGAATTTGTGGCTCTGAGATATCTCACATATTTGTTTATCGATCGGAATTATTTCACCGGTCCCCTACCGGCATTCATTGGCAAAATGTCTGCATTGACTCTATTGTCAATTGGCTTCAATCCATTCTCTGGGCCCATCCCCAAGGAGCTTGGAAACCTTAAGGAGCTAACTCTGCTGAGCATCGGATCAACTAATTTCTCCGGAACACTCCCTCCAGAACTTGGTAATTTAGTCACGCTCGAGG
>	4	TTACGAGGCCCAGAGAAGAGGTCCCCATGACGGCTGATTCTAGTGTGAAGAAATCTGCCCCTGGAGAGCCTCAGATTGCACAAATGACCATCTTTTATGGTGGACAAGTAATCGTGTTCAACGATTTTCCTGCGGACAAGGCCAAGGACGTCATGCTCTTAGCAAGCAAGGAGAGTTCTCAGAGCCACACCGCTCCGGCTTCACCTCCGGCCAAGTCTAACAACGCCTTTGCCTCTCATTTGGGCAAGAGTCCCGTTAATTCCAGCAGTTCAGTTCCTCCGAGCTCCAACATGTTTCCTAACTTTGGCAATCAAGCGATTCAGGAGGGCGTCAAGCCATCCCCTCGACCCGTTGTTTGTGATCTTCCGATTGCAAGGAAAGCTTCGCTTCATCGATTCC…
>	5	CACGAGGTTAACAACTAATGTCCAATAATATTATAAAAAAAATTTACTTCCATTACAAGAAAGAGTTGATTGCTTCTGAACGAGGAAGACGCAACTGCATTACATATCAAATAACACAAAGAAACCGACTACGCACACAATCTGCAAACATTACGTTTACAAAGGAAACAGAGAGGGATTG
>	6	CACGAGGATAAATCAGAATGGGGGAAAGAGGTTGGTTGGATCTATGGCTCTGTTACAGAGGATATCCTAACGGGATTCAAGATGCATTGTCATGGCTGGCGATCTGTGTATTGCATGCCCAAGAGGCCTGCATTCAAGGGTTCTGCTCCTATTAACTTGTCAGATCGGCTTCACCAGGTGCTTCGGTGGGCTTTGGGATCCGTTGAAATTTTGTTGAGCAGGCATTGCCCGATTTGGTATGGATATGGGTGTGGTTTGAAATGGTTGGAGCGCTTTTCTTATATAAACTCGGTTGTTTATCCTTTAACATCCATCCCCTTGCTTGCGTACTGTTCCTTGCCGGCCGTCTGTCTCCTTACTGGGAAATTTATTGTCCCTGAGATTAGCAACTATGCCAGC…
>	7	CACGAGGCATGAACTCATTTAATACGAAAAATCCAACCACATAACAACGGTCAAATAAAGTCAAACATTTCCTTCATCAAAATATTAAGGCTAAAGCTACGATTAGCCTAATCCTAAAGGGTCTAAATATTTGATTAAAATCTAAACCAAAACATCGTCATGATATGTGGTGGTGGAGCGAGATGGAATCAGACGGTAACCGGGGCTTCGGCCACAGACGCCTTCTTCTCAAGGGGGGTGACGAAGAACCAGTTAATGCCGAAAGGATCCTTAATCTGAGCCCAACGCTGCTCGTCGCCAAAGAAAGCACCACCAGCTTTGATCTCCCCAACCGCCGCAGCTCCCGCCTGGACCGCCTTGGACACAGCCGCATCGACGTCCCCAACAGTAAGCAACAGA…
>	8	CACGAGGCACATATATAGGGTTTAGGGTGAATAATTTATATGTATATACACATTCTGTATATTTCTCCCATTTCCTCATTTATGTCATCTAAGTCGATAACATTTCTTTCATTTCCTTCCACTTCCCCTGTTCCAAGTACACCGATTTGCTTTTGTATTTTCTCCCCCTTATCTGGTAATCTTGAAACCATTGCATGAAGGACGGTGTCATTGATGAGCATTCCTCCAGATGATACGTTATCCACGAAGCCCTTCTTCAGCTGCTCATTGTTTGTAAAGGCATATACTGCAAGAGGCTTTGGCTTTGAATTTATCACACTGAAACTGTCTTCAATCTTCTCAACAGTGACGATGGGCATTAATGGCCCAAATATCTCCTCCTGCATAATTTGAGCGTCT…
>	9	TCACGAGGTTTTGACTTGTAATTCACTCCATTTTTAACCATTCTTGCTTCATAAGAACACCCATGTTTAACAGAATTGCATACACAAGACAAACTATATACAAGTGATTGAAGACCCAAGTAAAACTTAAAAATCACCATGGGACAGAAACAGCTTCGTATGGTATCACTTCTTTTCGCGATCAACGCAGACTCCCGACGGTCTTTTTATACGTGTACCACTTGGCAATGAAGAGGTATACTCCAAGGTTAAGAACACTCAGCACTGCCAATAGCCAGAAGAAATAATCAAGGTGTCCGTAGTTCAAATTGTTCGGTATCCATCCAGGGTTGCCGTTCTTTGTAGTCCTTTTGGTGACGATGGTGACAAGAATAGAGTTGAAGTAGTTTCCTAGTGCAA…
>	10	TCACGAGGGGAAAAGCAGGGAAAGTTCAATTTCAATAACGTTGCTGGTCTCGATCTTTAGTTTTTAGATACAAAAACGATGTTACAATAACATGAAAAAGCAGGAGGCCAGGGAGGAAATTAAAATGTGAAACCCAACACAAAGATTTCACCTCTTATATTATTATCTAAGTTGCTGAGAAGAAGCTGCATATTAGGAGGTTACAGTGCCGCAATGCACCCAGTTTCAATCTTGGCATCCAATGGCAGCGCTGCTACCTGAAATATTGACCGTGCTGGGGCTGGAGATGGAAAATATTTAGCATAGATTTCATTGAATTTCTTGAAGTCATTCCAATCAGCCAACAGGATAGTCGTTTCAACCACAGAGGAATAGCTGGCCTCGCTTGCTTTCAGTACT…
>	11	TCACGAGGCTAGGGGATATGGTTTAACTTTTAATTTCTTACCTCAAAATATGTAATTTTTATTTGTATCTCATTTTTTTGATTCATTCCACATAAAAGAACATAAAAATGAGTCATCTGACGCCTCAAGGACATGAAATGTTACTGCACCTAAAATATATAGCAGCCTCTCGAAGGGAAAAAAGAAGAAAACGCAAGAGCATGAGACTGCAACATTCTTCAACGCGAAATTATATACAGAACATTGTCATCGAAATACAGCCGAGGGCTCTTCCAGTGTAACATAACAGCTTGACTGAAACGTCCATCTACCGCCTTAACATTCCGTCGAGCACAATTGTGCCTTCATGTGCATCCTCTGCAATCCGTA
>	12	GAATTCCGTTGCTGTCGGCCGGTAAGCAGCTGGAGGACGGCAGGACCCTAGCTGACTACAACATCCAGAAGGAGTCAACCCTCCATTTGGTGCTTCGTCTCCGCGGTGGTATGCAGATCTTCGTTAAGACCCTCACTGGCAAGACCATTACCCTCGAGGTGGAGTCATCCGACACCATCGACAATGTCAAGGCCAAAATCCAGGACAAGGAGGGCATCCCCCCAGACCAGCAGAGGCTTATCTTTGCTGGAAAGCAGCTTGAGGACGGCCGTACCCTCGCCGACTACAACATCCAGAAGGAGTCCACTCTCCATTTGGTGTTGCGTCTCCGTGGTGGCATGCAGATTTTCGTCAAGACCTTGACAGGAAAGACCATCACCCTGGAGGTCGAGAGTTCGG…
>	13	TCGAATTCCGTTGCTGTCGCAACTTTTGCCACTCATGGCTCCTCCTCCTCCCAAATTCTTCTCTCTCCTCTTCCTCTTCTCTCTCATCCTCTTCTCTCTCCAAGCTCAAGCCAGAGACGGCCAATTCTTTAGCAAAGTCGCCAGCTCCAACAGCAACAATGTGAAGGAATCAGAGCTCCCGAACTACAACAACTACTACAATTTTGAGAAGCAGGGGATGAGTAACGCTAGGTTTTTGAACGGCAAGTATTACTACGACCGGAGCAGCGAGAGCAACTACAACCAGAACCAGTATGGAAACCCTTAGGGTTGTGGACTCGAAAAACTGGTACAATAACAGGGGTAATTACGGCAACGGAAACCAGACTGAGGAGGAGCAACAGAGCGAAGATCAGTTCG…
>	14	GAATTCCGTTGCTGTCGAAAGAAGTAAAGCACTCAAGCAAAGAAGAGAAAACAGAGAGAGAGAGCAATGGCTTCCTCCATGATTTCCTCCGGTACCGTGGCTACAGTTTCCGCCCCCGCTCAAGCCAGAATGGTTGCTCCATTCACTGGCCTCAAGTCCTCCTCAGCTTTCCCTGTCACCAGAAAAAGCAATGACATTACCTCTATTGCAAGCAATGGAGGAAGAGTGCAATGCATGCAGGTGTGGCCTCCACTTGGACTGAAGAAGTTCGAGACCCTCTCTTACCTTCCTCCCCTTTCTACCGAGTCCTTGGCCAAGGAAGTTGACTACCTCCTCCGCAAAAACTGGGTTCCCTGCTTGGAATTTGAGTTGGAGCATGGATTCGTGTACCGTGAGAAC…
>	15	GAATTCCGTTGCTGTCGGTCCCCAACTATCCGAAGCCACTTGCAACGTCTCCTTTTTCTTCTTTCAAATAAGAAAAAAGTTAAATAACGGACTCGGTGTAAATATAATACAAATATAGGTCAACACACCCTCATAAATCCCTATTCACCTACTCCCCTTGTTCTTCCTCAAGCGGCTTTGATTTCACGACCAAGCAGATCAGACATTTTATGGATAAAGCAGGACTTGGCAAGGAGGCTCCTGAAGAAGTGACTCGTGAGTCGCTTATTTCCATTTCTTACTCTGAACCAGAGAAGAATCTGACTTCAAATCTCTCTTCTGGAAAGTCGAATGGCGAGGCAATAGATGCTGATGGAGAAGAGAAGTTTAGATCTGAACTGATCTCCATTTCCTATGCAG…
>	16	TGAAGGGTCTGGACGGGGGAATTGGGGAACACCCTCCGATGACATTGCTCCGGAGATTGAGGAGCCTGGCACTGAAACTGAGAAGAATTTTGGTGCTGAGAAGCAGTCGGGAGAGAATGAGGCTGCAGATGCCAACAAGGATAGCACTGTGAATGAGACGGAAGAGAAGGAGTCTGAGGAGGAGAAGGAAATGACATTGGAAGAGTACGAGAAGGTGCTTGAAGAGAAGAGGAAGGCTCTGCTTGCATTGAAGACTGAGGAAAGAAAGGTTGACGTAGACAAAGACTTGAAGGCCATGCAGCTGCTTTCAAACAAGAAGGAAAATGATGAAATCTTTATCAAGCTGGGTTCTGAGAAGGATAAGCGCAAAGAGGCTGCTGAGAAAGAAGAGAGAGCCAA…
>	17	CACGAGGGATTACGGAGGTGAACCTTTTATTAATGGCCAAGCTGTGCCATATGATCCCAAGTACCATGAAGAATGGATAAGAAACAATAGTCGAGCAAATGAGAGAAATAGACGTAATGACAGACCTCGTAACTTTGACAGATCCAGGAACTTTGAAAGGAGGAGGGAAAATACCGGTCCATCTCCTATGCCTAATCAAGCTGGCCCAAATTCGGGACCTGGACCTGCCAACATGGGTCCTCCACCCCCCAACAGGGGTCCTCCACCTCCCAACATGGGTCCAGGCCCGATGCCTCCCAACATGGGTCCTCCACCCCCCAACAGGGCTCCAATGCCGCCTCACAACATGGGTCCACCAAACAACTACAATAATCCCCCGCCAAGCAGCAACTGGAACTC…
>	18	CACGAGGAGATGATGTTTCAGAAGACATAAAGATCGTCAAAACACGGCTGAAGTTCCGGGTGGAAGAAAAAAGATTGTCAAACCAACTAAAATTAACAGAACAAGAAGCATGTTTCCCTCATAACATATTGCAACCTCGCATTCAACTAAATCGAATTGGAACCTAAAATTATAGAATATGCTAGTGCCCGCGCGGTTCTAAGAAATCCGTAGCTCATGGGGTTACCACAATCCGGCCTGCAACTTGGTCAAGATCGCGTTGACCGTTAGATGTGATTCTCCTCCCCCCCTTAGGATCAACATCAACAATGTTCAATTTCTGTAACTGTTGGAGAATGTGTCGGGCAATAGCACCACTGCTCTCGCAGAAATGTGGTGGACGACTTCCATTCCTCTGGC…
>	19	CACGAGGGATTCTACAAAATCTGCAGGGGCCGAAACATCTGTGGCGTGGACTCCATGGTCTCGACTGTTGCTGCAGCTTCGGTTAAGACCAACTCAGAGTAGTAGGGTTCAACCCTAACTTACAATAGCAGTTGTGTTTAATGTATATACAGTTGTGGTGATATTTATCGGGCCACGGCGATCGATTTAGCGTTCAATAAGTTGAGGGGAGCTATCCCGAAATCTATCATTTCGGCTTCGTATATCGGGCACTTGGATTTGAGCCACAACCACCTCTGCGGGCGGATTCCGGCCGGGCCGCCGTTCGATCACCTCGAGGCGTCGTCTTTTAGTTACAACGATTGCTTATGTGGCAAGCCACTAAAAACTTGCTAGCTTAAACATTAGATTGCGAAGGTG…
>	20	GCACGAGGACTTCATCGAACAGTTTCCGATTCAGAAATCCAAGCTTGAAACAAAATGACTGGGCGTGGAAAGGGAGGAAAGGGTCTGGGAAAGGGAGGAGCAAAACGTCACCGTAAGGTCCTCCGCGACAACATCCAGGGGATCACAAAGCCGGCCATCCGCCGTTTGGCTCGCAGGGGCGGCGTGAAGCGTATCAGCGGTCTGATCTACGAGGAGACACGTGGAGTGCTCAAGATCTTTTTGGAGAACGTCATCAGAGACGCCGTGACCTACACCGAGCACGCTCGCCGCAAGACCGTGACGGCCATGGATGTGGTCTACGCGCTCAAAAGGCAGGGCAGGACCCTGTACGGGTTCGGTGGCTAGGGTTTTTGGGGGTCTTCAAGTCTTGCTGTCAAG…
>	21	CACGAGGTCGACCTCCAGCATTGCCCTTCCCAGTTTCGAAATCCGAATCCCCGGATCCGATTTGGGTTCAAACCCAAAATCCATATGTTTCACTTGTCAGCCTCGTTTGCTTCCTCTCACGCGTCGGAGCAACAGTAAGAGTAGATCAAGAGGAGGAGTTGTGATGGCGGTGGCAGTGACTGGCAATGACCAGTCCCAAGTGGAAGTCGACGTCTCTCTGAGCCCACGAGTCAACTCCGTCAAGCCTTCGAAGACAGTCGCCATTACTGACCAGGCCACGGCTCTCGTGCAAGCCGGAGTGCCCGTCATTCGATTAGCTGCTGGCGAACCTGATTTCGATACCCCTTCCATCGTAGCTGAGGCGGGTATCAATGCGATTCGCGAAGGCTTCACCAGGTA…
>	22	CACGAGGACCCAAATCTATCTTCCGAAACGACACCGTAAGACGCGACAATGACAGGCCGTGGAAAGGGAGGAAAGGGGCTGGGCAAGGGCGGAGCGAAACGGCACCGTAAGGTCCTCCGCGACAACATTCAGGGAATCACCAAGCCGGCAATTCGGAGACTGGCCAGAAGAGGTGGGGTGAAGAGAATCAGCGGCCTTATCTACGAGGAGACCAGAGGCGTCCTCAAGATCTTCTTGGAGAACGTGATTCGCGATGCTGTTACCTACACCGAGCACGCGCGGCGGAAGACGGTGACCGCAATGGACGTCGTCTACGCTCTCAAGAGGCAGGGCAGGACCCTGTACGGATTCGGGGGTTAATTTTGTAAATTGGGATATCGGGGTTTCGAATGGGTCGGA…
>	23	GCACGAGGCGTAAAAGCACTTATATTCAGAGCTCAATTACAGATAACAATCACCCAAAATTCAAATTTCTTCATCCTTGTAACTATACTTTCTAATAACAAATCCACAAACATTTGGAAACATAAAAGCACTTCCGTTCATCCAAATTCTTCAACTAGAGTCGGTGCTCACACAATAACTAATGATTTCGTCCACATAGCATATCATTAACCACCGCCGCCAGACCCATACTTTTTGCCAAGAAGTACGACTTGCAGCTTGTCATAGCCAGCAAGCACACCGGCACCTGCAACAGCACGCAATATGTTTGCTCCAGCACCCTTAAACAGCGACTTAGCACCTTCGTTTTTGATGATTTGCTTAAATGCATCAAAAGAGCTACTGTATTTCACAGCTTCT…
>	24	CACGAGGCTCTCTCTCTCGTCGCAGCCCTTCGTTCTCAGATCAAGCGAAATGGCGGGTCACAAGATTGCTCATGCCACATTGAAAGGTCCAAGTGTTGTCAAGGAGATATTGTATGGATCGGTGCTTGCCTTGGCTTGCGGGAGTCTGTGGAAAATGCATCACTGGAATGAGCAGAGGAAAGTGAGGGCGTTCTACGACTTGCTCGAGAAGGGTGAAATCAGTGTTGTCGTTGAAGAATAGCTATTCGCAGTTCCGACCATGAATCCAACACCCAGTTAATCATTCTCCCTTTCCATTTAGTTTGGTCTTGAAATTATCAAGTTTATCAACTGTTGTGGATTACAGTATTACTTCAAAAATCAAACTATGTCATTGATATTTGCTTCCTTGTGATTGCA…
>	25	CACGAGGGTTTGACATTATCACCTTGGGGGAAATCTTGCAAATCAAACCATTACAAAAACTAGAAAGCAATTGGGAAGCCAATCAGTTTTTAATCACTAGACATCCCAGCGACGCACAAACATAAATGGTAGATGGTACTGGCATTCAACACTGATCATAATCTAGTACACATAAATATAGTTTCAAATGGAAGTAGTACACATAAATATTAGTTTCACATGGAAATATGTCTTAGGTCCTGGAATCCAAAGCCAAGATGGTGCTGAGATTCATGGGGTACATGTACTTTTCATCCCCTGTCAAAATATTCTCAACGATCAGTCTGTTCCCCTTTTCGGACGGATGAAATGCATCCCAGAAAGCATATAGGTCGCGGTTCGGGCACAAATTGGAAGCTC…
>	26	CACGAGGGCCGATCCTCAGCTTCCACTCGCAAGTTAATTCGCCCTTTTTGATAAATGCTTATCCCTACTTTGCTTACAAGGCCAGTCCAAGTGAAGTTTCTTTGGAGTACGTGCTGTTCCAGCCTAATCCTGGCATGGACGATTCAGTCACGAATCTCCACTACGACAACATGCTGGATGCCCAGATAGACGCCGTTTATTCTGCCATCAAGGCGATGGGGCATTCAGACATCGAGGTCCGGATATCCGAAACCGGGTGGCCTTCGAAGGGGGATGCGAACGAGGCCGGCGCCACGCCGGAAAATGCTGGTATTTACAATGGTAACCTGATTAGGAAAATTGAAGAGAAGCAAGGGACGCCGGCGATGCCTAAAGTTCCGGTCGACATTTACGTTTTTG…
>	27	CACGAGGCTCCAATGGCTTCCTCCTCCCTATCCCTCCTCTCCCCCCACAATGCCTCCACCGCCACCCACCTTATCCTGCGCACCCCCAAATCCCCTAACATGCGCTCTTCCTACCGACCCATGTCCGTCAAAGCGCGCACAGTCCCCGCGCTCACTCAAGATGACCTCAAGAAGCTCGCCGCCGACAAGGCCGTCGAGTACGTCAAATCTGGAATGGTCCTCGGCCTCGGCACCGGCTCCACTGCCGCCTTCGTGGTCTCCAAGCTCGGTGAGCTCCTCAAATCCGGCGAATTGAAGGACATTATTGGAGTCCCGACTTCCAAGCGCACGGAGGACCAAGCTCGCCAGTTGGGTATTCCCCTTTCCGTGCTCGACGATCACCCGAAGATCGATTTGGCG…
>	28	CACGAGGCAGCGGCATCACCGATCAGCCATGGGTAAGGTTCACGGATCGCTCGCACGTGCCGGGAAGGTTAGGGGTCAGACTCCGAAGGTGGCGAAGCAAGACAAGAAGAAGAAGCCCAGAGGCCGCGCCCACAAGAGGCTGCAGTACAACAGGAGATTCGTCACAGCCGTTGTTGGATTCGGGAAGAAGAGGGGGCCGAACTCTTCCGAGAAGTAAGGTTGCTCTGTGAGGACTTTTACTGGTTTTTAATGAGGGATTAGTTTCATTTTAAATATGGATTGTGAAATTTTGTAGCAGTTCGATTAGCTTCTGGTTATGTTTAACTTGTACCCTTTAGGAGCACTCTCTATGATGTTCAGATTGGGAAATGCTTAGTAATATGTTTTACTTTTGACCAC…
>	29	CACGAGGGGGCGAAGAAGTGAAGGCGGCGCCGGTGGTTCCGGAGTCAGTGCTGAAGAAGAGAAAGAGAGAGGAGCAATGGGCCCTTGCTAAAAAGCAAGACCTCGAATCTGCCAAGAAGAAGAGCTCCGAAAACCGCAAGCTGATCTACAACCGGGCCAAGCAGTACGCCAAGGAGTACGATGAGGAGCAAAAGGAGTTGATTCGATTGAAGCGCGAAGCGAAACTGAAGGGTGGGTTTTATGTAAACCCAGAGGCCAAGCTGTTGTTCATCATCAGGATTCGTGGAATCAATGCTATTGACCCAAAAACTAAGAAGATTTTGCAGCTTCTTCGTTTGAGACAGATATTCAATGGTGTGTTCTTGAAAGTAAACAAGGCCACATTGAACATGCTTCACA…
>	30	CACGAGGGAGAGAGAGAGAGAGAGAGAGAGAGAGAGAGAGAGAGAGAGAGAGAGAGAGAGAGAGAGAGAGAGAGAGAGAGAGTCAAAACGTGCTTCGATTTAAAACAACGAAACAGAACCAGTAGATAATGTCGAACCATAATCTGAAACTTCAAATGAAACTAATGCCTCATAAGAAAACAGCAAAAAGTCCCCAAAAAGCAACCTTACTTCTCGGAAGAATTAGGCCCCCTCTTCTTCCCGAACCCAACAACGGCGGTGACGAATCTCCGGTTGTACTGCGCGCGCTTGTGAGCGCGACCTCTGGGCTTCTTCTTCTTGTCTTGCTTGGCGACCTTCGGGGTCTGACCCCTGACCTTCCCGGCACGCGCGAGCGACCCGTGAACCTTACCCATGGCT…
>	31	TCACGAGGCTCCGCCTGAAGTCGTGAAACAGTTTGAAGAGGTTTTAACTGCAAAACCTGAGGTTAAGAGCCATGTTAAAATATTCCCGAAAGTGTCACATGGGTGGACGGTGAGGTACAGTGTTGAAGACGAAGCAGCTTGTAAGTCTGCCGAGGAGGCTCATCAAGATTTGTTGAAGTGGTTCTTGAACCATGTCAAGTGAGTGGCCTCATCAAGATTTGTTGAAGTGGTTTTCCTTATCAGCTGCTATCTATTAGTAATGGATAAATAATGCCTCTGGAGTTTTATGTTCGTATTTGTTTAAAGTTTTGTAGTAGAATTTTACGGCTTAATTTTCATGTATTCCATAATTCTGAATATAAGTACATACAATCCTTATTACATAAGGAAACAATAAAG…
>	32	CACGAGGCTAATTCACTACACATTTGTCGGCAGAGCTTTGTGCTCACTGTTGACCCAAACCAGTGCTCAGAACTTTCTCCGCCGCCGCCGCCACTCAACACCCACTTAATCAAACATTCTACCTCACAATGCAGCTCCTCCACGGCGGCCTCGGCCTTGTGTTGGTTCTGAATTCGTTGCTTCTGCTTGTGTCTTGTCAAGTTCAGCAACCCCGGGCCAGCACCCGCTGGCTCCCAGCCATCGCCACCTGGTACGGCAACCCCGAAGGCGACGGCAGCGACGGCGGAGCGTGTGGGTACGGGTCAATGGTGGACGTGAAGCCGTTCAGGGCGAGGGTTGGTGCGGTGAACCCGGTTCTGTTCAAGAGCGGCGAGGGGTGCGGCGCGTGTTACAAAATCA…
>	33	CACGAGGCTTATCGCAGGTCTCCATGGTTTCAAGACTAAAACATGAGAATGCTGTCGAGCTTGTTGGTTATTGTATTGATGGCCCTCTCCGTCTCCTTGCCTATGAGTATGCTCCTAAGGGGTCCCTTCATGATATTCTCCATGGTCGGAAAGGTGTTAAGGGAGCACAGCCAGGTCCGGTTCTGTCATGGGTACAAAGGGTTAAAATTGCTGTAGGAGCAGCGAGAGGACTTGAATATCTACATGAAAAGGCGCAGCCTCATATAATCCATCGTGATATTAAGTCCTGCAATATACTGCTTTTTGATGATGATGTTGCAAAGATTGCTGATTTTGATCTGTCAAATCAAGCACCTGATATGGCAGCACGTCTTCATTCTACTCGTGTTCTTGGGACTT…
>	34	CACGAGGGTCGAGCTGAATGGAAGGCTTAACAAGTGTGGGGTTATCAGCCCTCGTTTTGATGTCGGCGTTAAGGAGATTGAGGGATGGACTGCAAGGTTGCTTCCCTCTAGACAGTTTGGATACATTGTGCTGACAACATCTGCTGGCATTATGGACCACGAGGAGGCTAGAAGAAAGAATGTCGGTGGTAAAGTGCTTGGTTTCTTTTACTAGGCAAAGCTTCAACGAATGAGAATCGAGTTTTCCTGTTTCTGAGAGGAGCTTTGGGGTGTACTTTTGAACATCTTAGGATACGTCTATGTTTCAATTTGTGTTTGTTTTGGATGCTGATAGAGATTACTGAAACGTTATTTGCTTTACTTTTATCTTATGGAATCCAAATTTTGGCTTCAATCAAG…
>	35	CACGAGGGAGGGTTTTCAAAGGTACAGAGAAAATCTCAATTTGTAAAGCCAAAAGGAAAGCATGAATGATAGCTTGGGAAGGAAGCATTCTAACATTGTATGAACTATACACATACCCCCCAAAACACCATGTAAACTATATCCACCCTCGATAAATCTATGCTTCTCCACTCTCTGTACACCGAAAAAACTGACCCAGCGCGCTATATCAACCAAATGCCAATGGAGTGACTGTAGTGCTCATTCATATCACAATATCCATACATTGCTTGCAGCCCTCTCAAATAGAAGTTGCCTCATCTGCCTGGCTTACTCTGCTCCGGTGGTGATGCTTTCCATGGCGGCGCCTCCCTTTCCCGAATGTGACAGGGTCAAATACACGCAGTCTTTCAGCTTCTT…
>	36	CACGAGGATAGCTTTCATTCTTCTTTTGTCTGTTGAGTTCCTTGCTTTTTACCAGTAGAACTAAAAGTCCGTATTCCATGCCAGACTTTTACAACTGGAATAGAGTCAAAGTTAGGTATTGCGACGGGGCATCATTCACTGGTGATGTTGCAGCTGTAAACCTAGCTACCGGTCTTTTCTTCAGAGGAGCAAGGATTTTTCGTGCAGTCATTGAAGAACTATTAGCAAAAGGAATGGGGAAGGCTAAAAACGCTATTCTCTCTGGTTGTTCTGCTGGTGGATTGGCGTCCATTCTTCACTGTGACAACTTCCATGCCCTCTTACCTGTTGGAGCTAAAGTGAAATGCGTTTCAGACGCTGGTTACTTCATTAATGCGAAGGATGTTTCTGGAGCACGAC…
>	37	GGACTGAACATACACGATTGCAAGCAGGGTGGGAACGCTATGGTGAGGAACTCCCCAGAGCACTTCGGGTGGAGGACCATATCGGACGGCGACGGAGTGTCGATCTTCGGTGGGAGCCACGTGTGGGTGGACCATTGCTCGTTGTCCAACTGCAAAGATGGGTTGATTGATGCTATTCATGGGTCCACTGCGATAACAATTTCAAACAATTACATGACGCACCATGATAAGGTGATGCTTTTGGGACATAGTGATTCGTATACACAAGACAAGAACATGCAAGTCACCATTGCATTCAATCACTTTGGAGAAGGGTTGGTTCAAAGAATGCCAAGATGTAGGCATGGATATTTCCATGTGGTGAACAATGACTATACCCATTGGGAGATGTACGCTATT…
>	38	CACGAGGACTTTATGAAGCACTAATCAACATCATCAAATGTCTGAGCATGAATTATACCACTCAGCAAATTCCAAACCTTAAAGAACCACGCTGTTCTCAAACCTCTACTCTTCCAAGCGACAAATTTTACACACAAATATTGGCACATAAAATTGCAGACATTGTTCTGATTCATAGTAAATAGAATGCAGTTGGGACGATAAGGTTCAAATTATTCTTGTCCTTCACTGAAAATAGAACGCTTCACAGTAATGACGATACCATTCACTTGACATGGTTCAAGAACCACTCCAACAAGTCTTGATGAGCCTCCTCGGCAGCCTTACAAGCTGCTTCATCTTCATCGTTGTACCTAGTGGTCCACCCGTGTTCCACTTTTGGAAATATCTTCACACGGC…
>	39	CACGAGGCTAGAATCTTTACAAACAGGATCCAGATTCAATAAATAAAGGGAGTTTTAACAAAGCATTCCTGGGACCGTTCACTTTTAAAGAAAAACCACACTGACACACCCCGTCCCGAAGAAGGCGTGCTGGCCGTCACGTGAGAGTGACGTAACCATTTACACAGTTCGGAAGCTCTTAAAATACAATTACTAAATGGAAACCCCTAAAGGTGAGTCCTACTTTTGTGAATTCTGTCAAAACGCCGTTGGGTTCCTCGTGGCCACCAAAGCTCTGCTAACTTAAACCTGGAGTTCGCCCAACAACTCCCTAGCACCGTACATCAAGGCGTCGTGATGATCAGTGCCTGTGGCCAAGGCCAATTTGGCCTGGAAGTGCTTCAATTTCACCAAAACCGT…
>	40	CACGAGGATATTGTATGCCCGGCAATCGGATCGAAGCCCTGAGATTGCATTCATCCATCACCATGTGCTTGAACTTAGGAATGAGACAAAGGGCCTTAAGTGGAACTTAAGAATAAGGGATAAGGTTGAATGGAAAGTGAAGAACGAAGATATGTTATGGCTAAGCCATTGGATTATGGGGAACAATGAATTGGAATGCGGGGAAGAAGTGTGTTTTGAAATCGAAGAGCAAGACGGTTTCATCACAAAGGAGCTTGGAGTCCAGTTTGTGTACGAGCAGCAAAATAAGGATAAGGAGGATGTCCCACCAAGTAGTGAAGATCCAATGATCCTACGTGACAGATCGCCTTGGAAGTGGAGCTCATATTTCCTTGGACAGGGGTATAGGGGGGCAACTGC…
>	41	CACGAGGCTCTTCTGTGTCCGCGTCGCCATGGAGGTCCAACCAGGCCGCCACCGCCTCCTCCTTTATCCTGTCCCGAAATCTCATCGACGGCCGTGACTTCTCCGATGGGCTCAGATCCGCCTATTTCATCCCTGACTTGTATCTTCCGTCCAGAGGTTTTGCGTCTGGTTCACTGACCCCTTCGGGGGACAACAATCTAGTTCCAGACGTTCCGCCAACTGTGGCAGCTGTCAAGAACCCTAGTTCAAAGATAGTTTATGACGAGTACAACCATGAGCGTTACCCTCCAGGTGACCCCAGCAAGCGTGCATTTGCCTACTTTGTCCTCACAGGTGGTAGGTTTGTCTATGCTTCTCTGATTCGTCTGCTTATCCTTAAGTTTGTGCTAAGCATGTCAG…
>	42	TGCACGAGGCTGCTTCAGCTGCTCCGACCGAAAAAATGGCCTCCATAGCCCTCAAATCCTTCATCGGCCTCCGCCAAACTGCCGCGGAGAAAACCCATTTTACAATCCAAGCAAAACCCATTTCTCCAAACCCCTCAAACCACCGGACCCTCCAAGTCAAAGCCGCCAAAACCAGCCCAAAAGTCACTGGCCGAAACCTCCGCGTCGCCGTCATAGGTGGCGGACCCGCAGGGGGAGCTGCCGCAGAAACTCTCGCCAAGGGCGGCGTCGAGACGTTCCTCATCGAGCGGAAAATGGACAACTGCAAGCCCTGCGGCGGCGCCATCCCGCTCTGCATGGTGGGCGAGTTCAACCTCCCACTGGACATCATCGACCGCCGCGTCACCAAGATGAAGATGA…
>	43	TGCACGAGGGGAGTTTTTTTTTTTTTTTTTTGCGAGAAATTAAGCCAAATAAAAATAACATTTCCAGAAGTCCTCAAAACATAAATCCTTCCGTTGTACCCAGAAATCATCGAGCAGATGGTCCCAATTGGATTCCTACAAAAGCAAATTTCAAAATACCATAAAACCCTGAGCATCCGTACCCTTCGAGACCCCAGCCCCAAATTCAAACTTTACACCTAAAAACCCTAATTCCATCGCCACTCCCCAAATACCCAGTTCCCAAATTACTACACCAAATCCTTAAGAGCTAGTAAACTTGGGCACCGACTTAGTCCCCTCAGAGACAGCGTGCTTGGCGAGATCACCGGGGAGCACCAAACTCACCGCCGTCTGAATCTCCACGGGAAGTGATTGTTG…
>	44	GCACGAGGCTTAATTCCTCTCTTCCTCTCTCTCTCTGAAAATCTTTGTTTGAGCTCTGTTTCTCTCTCTACAAATGGCTCGATTCAGCGGCGTCGTTTTGGTGCTAATGGTTTCTCTCTTGCTGGCCTCGACCTGGGCGCAATCCCCTGCATCGTCACCAGCCAAGTCTCCCTCACTTTCCCCTAAAAAATCTCCCGCCGCCCCTTCTCCGTCGAGCACTCCACCTACTGCCGCCGCTCCTTCTCCATCGAGCACTTCACCATCCGCTTCTCCTTCGACATCTCCCGTCGCTGACTCTCCACCTTCTTCGTTTCCGACTACTTCTCCATCTTCAGTTTCTGGACCTCCCTCCGAGGCTCCCGCTCCTGCTAACGGTGCTGTTTTGAACAGGTTCTCAGC…
>	45	CACGAGGGTGAATTACAACTACTGTGTCTATGAGTCAGACATAGCAACTGGCTATGGGGTTGGTGCATTTTTGTTCTTCTTGGTAGGTCAGGTCATTATAATGGTGGCAAGCCGATGCTTCTGTTGCGGGAAGCCATTGAGGCCTGGAGGGTCAAGAGCTTTGGCAGTTATCCTTTTCATAATCTGCTGGGTATTGTTCTTAATCGCTGAGGTGTGCTTGTTGGCGGGTTCGGTGAGGAATGCATACCACACCAAGTACAGGACCATTTTCAGCGAAAGCCCTCCAGATTGCCAGCAACTAAGAAAGGGAGTTTTCGGTGCAGGGGCAGCTTTCATTTTCCTCACCACAATTGTTTCTGAGTTCTACTATGTTTGCTATTCCAGAGCCAGGGAAAGCTT…
>	46	GGCACGAGGAATTCTCTAGCCACTACATCAAAGAACAATGATGAAGTGAATGGAAAACCTGGTCCCGGTGGACTTTTTGTCAAGGTCAGCATGGATGGGGCTCCCTACCTGAGGAAGGTAGACCTGAGAACCTACTCTACATATCAAGATCTGTCTTCTGCTCTGGAAAAGATGTTCAGCTGTTTTACCATAGGGCAATACGGGTCCCATGGAGCTCCGGGGAGGGAAAGACTGAGTGAGATTAAGCTGAGAGATCTTCTTCACGGATCAGAATATGTTCTTACATATGAGGACAAGGATGGTGACTGGATGCTTGTTGGGGATGTCCCATGGGAGATGTTTATTGACACATGCAAGAGGTTGAAGATAATGAAGGGCTCCGATGCCATTGGTTTAGCT…
>	47	TTGGCACGAGGGCAACTTCAAGAAGATCCTCAAGCGGCTGCGGCCCAGTCCTCCGCTCCGCTCCACCACCCGCCGTAAGGTTCCAAAGCACTCGGTATTCCTCTTCCTCCGCCTTTGCTTCCTCCACTTCCAGCTTCACCTCCCGCTCCTCCACCTTCTTCAACCGCACCGTCTCCCCCCCGCGCCTCAACGTCGCCACCGCCTCTCCCTCCGCCCAGTCCGTACGTTTCTCCTTCGACCGCCCAACCTCCCCCAGCCGATCCATCTCCGTCTCACCACGCGGCACCGGCGGCCACCACCACCACCACACCGCCGTCCCCAGCGGCCGGAATATCAGTCAGCCGAAGCGAACCTGCATGTGTTCCCCTACCACGCACCCCGGCTCCTTCCGCTGCAGCC…
>	48	CACGAGGCTCGATTAACCCAACAAAATGGCTACCCTTAACACGATCGCAGCTCACAACCTCCCTTCACCCTCAACCTCCTCCTTCGCCACCCAATCTCACAAACCCAACTCGCTTTCACCCTTCTTCTGCACCCAAACCTCCAGCAAACCCCACCCACCACGGCTTCCGGCCTTCCCGACCAGGAAAAAACGAAGCTGGATTGTTAGATCGATCACGGAGGACAGAGAGGTGGTTCCCTTGAAGAAGAAGGATACAGGGGAACAAGATAGCAGCTTGCTGCTTAATGGGTCGGGAGAATTTCAGGCTCTTTCGACATCATCGGAGGAGAAAGGAGAGGGGGATGATTTGGATAAGCTGACGAGCAGAGCTATTAATGCGTTAATTGTTCTGGGATTTGG…
>	49	CACGAGGGCAAGAATGAAGATCTACTCAGTTTCAACTAGGTGCTATTATGCGTTTGGGGCACTTGTATCTGAAGAGGTTTCACTCAAAATCAAAGTTGCCTGGAGTCCGTTGGGTACTTCCTGATTCCTACTTGGATGTTAAGAACAAAGATTATGGAGGTGAACCTTTTATTAATGGCCAAGCAGTGCCATATGATCCCAAGTACCGTGAGGAATGGATAAGAAACAATAGTCGAGCAAATGAGAGAAACAGGCGTAATGACAGACCTCGTAACTTTGACAGATCAAGGAACTTTGAAAGGAGAAGGGAAAATATGCAGAATCGTGATTTTCAGAATACGGGTCCATCTCCTATGCCTAATCAAGCTGGGCCAAATTCAGGACCTGGACCTGCCAACA…
>	50	TTAGCCGAGCCTGGTAAGCATGTTGGCATTGTAGGCCTTGGCGGGCTTGGTCACGTTGGTGTGAAATTCGCTAAGGCCTTTGGGGCAAAAGTGACTGTGATTAGTACCTCCCCTAGCAAGAAAGATGAAGCTCTGAAGCAACTTGGGGCTGATTCATTCGTGGTTAGCCGCGACCCCCAGCAAATGCAGGCTGCCATAGGAACACTGGATGGCATCATCGACACAGTCTCAGCTGCGCATCCCATTGTGCCCTTACTTGGTCTTTTGAAGCCCCATGGGAAACTTATTCTGGTGGGCGTACCAGAAAAGCCACTTGACCTCCATGTGTTTCCTTTAATCATGGGAAGGAAGTCGGTGGCGGGTAGTGGAATCGGAGGAATGAAGGAGACCCAAGAAATG…
>	51	GCACGAGGAGAAACTCTAACATCAATTTAAAGCAGGGAAAAGATCGTCAAGAACAATCTGATGTTTTACAGAAACCTAATAACAAGGATAATTAGAACCACGATATTTGCTTTAAAGCTCCAACAAGGTAGAAAAGTAACACAAGTAGATTTAGAAAAGAGAGGTTCCCTTCCCCTTCTTGTCTCCACCAATCTCAAAATGCTTGCACCTCTTGATCGGGTGCTGGGACACATGCTTGCAACCCTGGCATTGGAGCCTCAGAACAATCTTCTTGGTAGTTTTTGCCTTCTTGTGGAACACTGGTTTGGTCTGACCTCCATAACCTGACTGCTTACGATCATAACGCCTCTTTCCCTGAGCAGCAAGGCTATCCTTTCCTTTCTTGTATTGGGTAACCTT…
>	52	CACGAGGGTATCCTCTCCTCATCAGTTCTGTGGGCATCATTGTTTGTTTAATCACAACCCTATTTGCCACTGATTTCTTTGAGATCAAGGCTGTCAAGGAAATTGAACCAGCTTTGAAAAAGCAGCTTATCATCTCCACTGGTCTCATGACTATTGGAATTGCAATTGTTAGCTGGATTGCTCTGCCATCATCCTTCACAATTTTCAATTTTGGAGTTCAGAAAGTTGTTAAAAACTGGCAATTGTTCTTGTGTGTGGCTGTTGGTCTTTGGGCTGGACTCATTATTGGGTTCGTCACCGAGTATTATACTAGCAACGCATACAGCCCTGTGCAAGATGTTGCTGACTCCTGCAGAACTGGTGCTGCCACCAATGTTATCTTTGGGCTTGCTCTGGGAT…
>	53	CACGAGGGTGCCATCAAAAGGGCGGTTCTGGGAAGCGTAAGCGACTACTGCACTCATCACGCTCACTGCACCGTGATGATTGTGAAGAAGCCTAAAATCAAGCACTGACTGGCCTCTGGGGTTCAGTTAAGCACGACGAACTCAGATTCGTGTTTGAAAAATTGCTGATATATAGATAATAAATTTGTCCCCTTGAGAGTTGAATCTTGAAAGGTTGTATGTTTATATACTTTGTACTTATGGTTTGATCGTTCAAAATTCAGAGTATGGCATGTATTTTATAGGTTGAAACAAGATTCCGAGATTTAGTAATCAACTACCGAATTAGAATAAAAAAAAAAAAAGG
>	54	CACGAGGCACAGGAAGTGCTTCTGAGTTCTAAAAATGGTTTTGATGGTGAGCTATTTTTCAATTTAGTTGGATTTTTTGTGTCATGTGTCATGTGTCATGTGAAGTCAGTTCGGTTGGCAAACGATGTGTTGAGGCGGGGTCACTCGACGACTGGGTATATTTCGATGTTGATTTATCATAGCTTCTCATCCACGCGAGAGGCTTGCCTGCTTGCAATGTGAAATGGTTCTCTGTATATGTGGTGGGCAGAAAATCAGTCCAAAACCGTCCTCGCCTTGCCTAATCTTTGGTTCAACCATCTCTTTCGGTAGTATGTTTGTAGCTGGAGAGTGATTGGGATGCTGTTTTTTTTTTTCCTGTTCTTTTTTGGCCTTTCATTTCCCTTTTGTTCTATATTC…
>	55	CACGAGGCTTTTTGCTCTTCATTTGATCATTTTTTCAAGTCAAAAAATCACAATGGGAGTTTTCACCTATGAAACCGAGTTCATCTCGGTCATTCCCCCACCTAGATTGTTCAAGGCTTTCATCCTCGACGCCGATAACCTTATCCCGAAGCTTGCTCCACAAGCAGTGAAGGGCATTGAAATCCTTGAAGGAAACGGAGGGGTTGGAACCATTAAGAAAGTTACCTTCGGCGAAGGCAGCCAATTAGGGTTTGTAAAGCACAGAATCGATGGGATTGACAAGGACAATTTTGTATACAGTTACACTTTGATTGAAGGAGATGGTTTGTTGTCCGACAAAATTGAGAAGGTAGCTTATGAGACCAAATTGGTGGCATCTCCTGATGGAGGATCCATCGT…
>	56	TTTTTTTTTTTTTAATCAAGTTCCTTAAAACTTACATTAACTTCTCTAAAACCAACCTCTTTCAAGTTCCTCAACACATTGACTGACTGACATCAACTAAGCATTAACAAGATATGACAAGCTTCTTGTAAACCTACGAAATTTACTCCACCTTCATACTACTACAGCAAGAACAACAGCGCCACAGAATTCCGAAATGATCCTATCCTTCTTTCTACAAACGGGACGATGAGTTTATGAGAAAGCGAATGACCTATTTGTTAATGGTCGGTACTCTAACCCCTATCGTTTGGAGGGTCTCTCGTCATCCTCTCCTCCATCATCGTCGTCATCATCTGAGTCATCTTTGTCCGATCTCTTTCTCTTTGGGGGAGCCTCCACCTTCCCACCAGCGTCATC…
>	57	CACGAGGGTGCTCTCAAAAATATTAGCCGAGGAGGCTGGCTGGAAATTTGCTGAAGGAAATGGAATCGATATGGTGTCAATGAATCCTGGGTTGTGTATTGGTCCACTCTTAAATCCAACTCTTATGACCTCCGTTGAGCAGCTTCTGAATGTCATGAGTGGTACCCCAACACCGTTTCTAAATTACCCATTTGTAGACGTTAGAGATGTTGCCTCTGCTCATATTCAAGCATTTGAAGTTCCTTCAGCTAGTGGCAGATATTGTTTAGTTGGCCACGTTGTTGACGGATTCGATACCCTAAATATTTTACGACAACTCTACCCTACTTTGACCCTTGCTGAGGCTGTCAATCCTTCAGACTCAAAGTATCAAGTGTCCCAGGAGAAAGCAAAAGGTTT…
>	58	CACGAGGCTTTCGTCAACAATGAAACGACAATCCTCAAGATCTTCTGGGGCCATGGCCTCATTGCCCTGCATGCTCCTTCTCCTCCTCCTCCCCCTTGCCGCCGCCATGGACATGTCCATCGTCGACTACAACGAGAAGCATGGCATGCCCGCCTCGTCGGACCGAACCGAGACGGAGGTCAAGGCCCTCTACGAGTCCTGGCTAGTCAAGCACGCCAAAAACTACAACGCTTTGGGGGAGAAGGAGCGGAGGTTCGAGATTTTTAAGGATAATCTCAGGTTCATTGACGAGCACAATAACCAGAGCCGGACTTACAAGGTGGGTCTGAACCGGTTCGCCGATCTGACCAACGAGGAGTACCGGTCTGTTTACTTGGGTGCCAAGGTGGACCGGCGGTC…
>	59	CACGAGGCTTTCTTCTCCTCTGCTTCAGCTGCTCCGACCGAAAAAATGGCCTCCATAGCCCTCAAATCCTTCATCGGCCTCCGCCAAACTGCCGCGGAGAAAACCCATTTTACAATCCAAGCAAAACCCATTTCTCCAAACCCCTCAAACCACCGGACCCTCCAAGTCAAAGCCGCCAAAACCAGCCCAAAAGTCACTGGCCGAAACCTCCCGTCCCCCTCCTAAGGGGGGGAACCCCCGGGGGAACTGCCCCAAAAACTCCCCCCCAGGGGGGGGTCCAAACCTTCCTCCTCCAACGGAAAAAGGAACACTGGAAGCCCTGGGGGGGGCCCCTCCCCCTCTGGATGGGGGGGGAATTCCACCTCCCACTGGAACTTATCCACCGCCCCGGCCCCCAAA…
>	60	CACGAGGGACTTGAACAAAAAGGAAAAGGTTAAACATGGAATGGAAGACATCGTGCGGAAACCTCCTCCAAAATTTGGATTAAACCTTAATGCAAGGGCACTTGGCGGAAAGGAAGCTACTTTGCGAACCCCCACTCCAAACTTTGACTTAAATCAGAAGGAAAGGGTTCAGAGTGGGAAGGAATCGACAAAGCGAAAGAACACTCCAGTTTTTGACTTGAACCAGATTTCGAGAGAGGAGGAGGAGGAATTTCAAGCCAATTATGAGCCAATGAGGATAGAGGAGCCCAACAAAAGTTTACGCAGAGGGGGAAATGACGAGCAGCACAATGACATGAAGTTGCTGGCTTGCAGGACTATAGGGAGCGGGTCAAACCGATCGGGGAAGAGGAAGATTAC…
>	61	CACGAGGCGCAGCTGCTCCATCGTACCAAATTCAGAGAGGAGAGAAAGTCGACATGGGAAGCAGATTGGGAAGGAGGGTAGTCCACTTCGCGAACCTACCCATCAAGCTTTTGATGCCCAACAATTTCGCCAACATCACAGAAATCGCTCTCAAAACCATCCCATCGGCCTCCAAGATCGAAATCAAGCGCGTCATGGAGTCCCTCTACGGCTTCCAGGTCGACAAGGTCCGCACCCTAAACATGGAGGGCAAGAAGAAGAAGCGCAGCGGTCTTCTCATCGCAAAACCCGACTACAAGAAGGCCTACGTCACCCTCAAGGGCCCCCTCTCCCTCTCCCAGGACCTCTATCCCATCGGAATCGTCCAGCAGGACCGCAAGCAGCAGGCGGCCAACCAGT…
>	62	CACGAGGGGTTTACTTAGCCGCTGTGCTCGAGTACCTCGCAGCTGAAGTCCTGGAGTTGGCTGGAAATGCAGCTCGGGACAACAAGAAGAACAGGATTATCCCAAGGCATCTGCTACTGGCTGTGAGGAACGATGAGGAGCTTGGAAAATTGCTTGCTGGTGTGACCATTGCTCACGGCGGTGTGCTTCCAAACATCAACCCGGTCCTCCTGCCCAAGAAATCAGAGAAAGCCGCCGGAAAGGAGCCAAAATCTCCAACCAAGGCAACCAAGTCTCCAAAGAAGGCTTAGGTTCTCTCAGTGAATCAATCCCAGCAAATGTTTAGTCAAATCCCCACATGTTTAGATTTAGTTTGTGACCCCTCCTCATTTGTATGTAGTCTGTATGCAGCAGGTCTTT…
>	63	TCACGAGGGTTTAACTAAACCTTGTTTTAGTTTAAGCATACTACACGGGCATCGGCATGAATCAAACTACATTTGATTTTGTAACTTAAAACCAACTGCACAACCACAAATGTGTGCACTCCTTCATACGCCCAAAGTACTGATTGTCAATCCAAGATGCCATCTTCGTTCCGTTTTCTCGAAACAAGAGCCAGAACTCACTAATTAATACGGGTTGTAGCGAATGCGGCCACGACCGCTCTCACCGCTTTGCCTTCCACCACTTGAGCTGCCACCGCCACCACTTCTTCCACCTCGGGATTGCGGTGGAGGCATCTGTGGTTGTACTCCCGGCTGTTGCAGAACATATCCAATCCTTCCGTCAGGCAAAAGCATAGGCATCATTGCCATGCCAGCAGA…
>	64	CACGAGGCATGTGTCAGGGTGGAGATTTCACAAAAGGCAATGGGACCGGAGGAGAGTCAATTTATGGGGCGAAATTCGCTGATGAGAACTTCAACTTGAAGCATACCGGCCCTGGAATTTTGTCGATGGCGAATGCTGGACCTAATACCAATGGTTCACAGTTCTTCATTTGCACTGCAAGAACCCCATGGCTTGACGGAAAGCACGTTGTGTTTGGAAAAGTTGTTGATGGATACAGTGTTGTTGAGAAAATGGAGAAGGTGGGTTCGGAGAGTGGGACTACTTCTGAACCTGTTGTGATCGAAGACTGCGGCCAGGTAAAAGATGAGTGTTGATGTTTGAATAGTTGGGTGAAGTTTCAATTAACGTCGTAGCTTAGGGTTGCTGGTAGAATTAGTT…
>	65	CACGAGGATAAGTCTTGGCGAAAAACCAGAGGCTGGAGAGGGAAACAAGTTTCAGAGTGAAAATATATAGTTTTCTGGTGTGACCAAGCACCTAAACAATAATGGGGAGAAGCCCTTGTTGTGCAAAGGAGGGCATGAACAGAGGTGCTTGGACTGCCCATGAAGACAAAGTTCTCACTGAATACATCAAGCTCCATGGAGAAGGCAGATGGAGAAACCTTCCCAAAAATGCAGGTTTAAACAGATGTGGGAAGAGCTGCAGGCTTAGGTGGTTGAATTATCTGAGGCCAGACATTAAGAGAGGTAACATATCTCCAGATGAAGAAGAGCTTATCATTAGGCTTCACAAGCTTTTGGGGAACCGATGGTCTCTAATAGCTGGTAGGCTTCCAGGGCGAA…
>	66	TCACGAGGATTACACCACAGAGGCAATTGAAGGAAGATGCAGAGATAGTGATGCAGCAATTGATGACGTTAGTTCTAAATACAGCTGAATTATATCATGAGTTACATGCCTTGGACAGATTTGAACAAGATTATCGGCGGAAGCTTCAAGAGGAAGACAACTCAAGTACTACCCAAAGAGGAGATAGCCTTGCAATCTTGAGAGCAGAGTTGAAGAGTCAAAGGAAGCATGTGAGAAGTTTGAAGAAAAAATCACTTTGGTCCCGAATTTTGGAAGAGGTCATGGAGAAACTTGTTGATGTTGTGCATTTCTTACATATGGAGATTCATGAAGCATTTGGAAATGCAGATACTGATAAACCTGTGAAAGGTTCTCAGAACAATCACAAAAAGTTGGGGT…
>	67	TTCACGAGGATCCGGTCGAAAATATGATGCTGTGATCCACTGTGCAACAGGCATTCCTTGGTCAACTTTTGATTCTAATTTGAGTGCGAACGGTAAGGTAATAGATATTACTCCCACCCTCGGTTCTGTGGCAAGCTTTGCATTGAAGAAACTTACCTTTTCCAAAAAGCAATTGGTGCCACTGCTCTTATCTCCTAAGGCCGATAACCTTGATTATCTTGTTAAGTTGGTGAAAGAAGGGAAGCTCAAGACGATAATTGACTCAAAGTATCCCCTGGCCAAGGCAGAGGACGCTTGGGCTAAAAGCATGGATGGCCATGCTACCGGAAAGATAATTGTGGAGCCTTAGTTTTGACCATGCTATGCTTTGAATTGCCCTGTGTTATGGAGTTATATGAG…
>	68	CACGAGGCTACAATCTCAGCAGATTATCGATTATAGCCTTCTGTTGGGCCTACATTTTAGAGCTCCCGAGAATCTGAAGGGATTTTCGCAACCTCCTGCTGCAATGCACAATGATGAGAGTTTACCTACTAATGATGGTGTGTCTTCCCAAGGGGAGCTTTTGATTCCTCCTAAAGGTCTTCTGCTGGTAACCCATGAGCCTGGCTCTGTCAGTACCGCACCAGGTCCTCACATCAGAGGAAGTACATTGAAAGCTTATTCTCTCGGTGACAAAGAAGTTGATCTTCTAGTCCCCGGTACAGGAAGGTTAAGAGTGCAATTAGGTGTAAACATGCCAGCCCAGGCCTATCATAAGCTTACACAGGACGAGGTCGATTCAACAGAAGTAGAACTTTTTGA…
>	69	TGCACGAGGGTTGATCCCAGCGCGGAGGGCAGGGTGATGGAAACCGGTGGGAAGTTCAAGAAAGGCGCAGGAGGGAGGAGAGCCGGCGGTCCCAAGAAAAAACCGGTTACCCGGTCTGTGAGAGCTGGTCTGCAGTTCCCGGTCGGACGTATCGGCCGGTACTTGAAGCATGGCCGATACGCTCAGCGAATCGGAACCGGAGCTCCGGTTTATCTGGCTGCTGTGCTCGAGTACCTTGCTGCTGAGGTTTTGGAACTGGCTGGAAATGCTGCAAGAGACAACAAGAAGAATCGCATTATCCCAAGGCATGTGCTATTGGCCGTGAGGAACGATGAAGAACTTGGAAAGCTCCTGAAGGGTGTGACAATTGCTCATGGCGGTGTTCTTCCCAACATCAAT…
>	70	CACGAGGAAATTGCATGGCTGTTATGTTGTTGGAAGTTGTGGCTCAAGCCAAAAAGTTGATCTTCTGAGGAATAAGCTTGGGTTTGATGAAGCTTTTAACTACAAAGAAGAGGCAGACCTGGATGCAGCTTTGAAAAGGTACTTTCCACAAGGCATTGACATTTACTTTGATAATGTGGGAGGGGACATGCTTGATGCAGCACTTGTGAACATGAGAATTCACGGTCGGATTGCTGTTTGTGGAATGGTGTCTGAGAAAAACCTCTCTGATCCCCGAGGGATCCGCAATGTATTCAATCTGATATCAAAGCGTATCAGGATGCAGGGATTCCTGCAAAGTGATTACATACACTTGTACCCACGCTTCTTGGAACATGTCATTAGTTACTACAAGCAAGG…
>	71	CACGAGGGTAAGAAAGCTCGAAGGCACCACACTATATGGATCGAGGACTTTGTTTTTTCTTACCCCTGAAGGTACACTCAGGCCACTGGTCATTGAGCTAACAAGAGCACCGATGGACGGAAAGCCACAATGGAAGCAAGTTTTCCAACCGGCGTGGAATGCCACGGATGTCTGGCTCTGGAGGCTTGCTAAAGCTCATGTCCTTGCCCACGATTCTGGTTATCATCAGCTTGTTAGTCACTGGCTACGAACACATTGTGCCACAGAACCCTTCATAATCGCCACAAATCGGCAACTGAGTGTCATGCACCCAATCTATAGATTGTTACATCCCCATTTCAGATACACCATGGAGATTAATTCTCTTGCTCGTGAATCACTTATCAATGCCGGTGGTAT…
>	72	CACGAGGCCCTTATGACTGACTACTTTTTGCAACCAACCCGATTTTTCCATCCGAGTTTTTTTTCTTCAGTTTTCAAGTTCTAGGTGTTTTTGTTGGAACCCACAAAGTAAAAAATGGGAAAAGCTTGGACCTTTCTTACCCAACTTCACACGGTTGCTGGGCCAGTGCTGATGTTGCTTTACCCTTTGTATGCATCAGTGGTAGCCATAGAGAGCACATCTAAACTAGATGATCAGCAGTGGCTTGCCTATTGGATTATTTACTCTTTCCTCACTCTCATGGAGATGGTGCTCCAACCGGCCCTTGAGTGGTTACCAATTTGGTACAATGTGAAGCTTGTGTTTGTGGCATGGTTGGTTCTGCCACAGTTCAAGGGGGCAGCTTTCTTGTATGAGAGA…
>	73	CACGAGGTTGGGTTGCATGTTGAACTCAAAAGATGAAAAGGTTGAAGTCTTAACCGATGACCAAATTGCTGACAACATTTTGGGTGTGCTTTTTGCTGCTCAAGACACCACAGCTAGTGTAATGACCTGGATTGTCAAGTACCTCCACGATGACCCTAAAGTTCTAGAGGCTGTAAAGGCTGAGCAGAAGATAATTCGTGAAGCAAATGAAGAAGGCCAGCAACCATTGAGCTGGGCACAGACTAGAAACATGCCAGTTAGTCACAAGGTTATTTTAGAGAGTTTGAGAATGGCAACTATTATATCTTTTGCCTTTAGAGAGGCTGTCGTTGATGTGGAATACAAAGGGTACTTGATTCCAAAAGGTTGGAAAGTGATGCCTTTGTTCAGGAACATTCA…
>	74	CACGAGGGCCTCAATTTCTACTGCAGAGCCAACAAATTGCTCCTGGTTTCGTTCAAATCATGAATCTGCGTTGCGCACTCGACCAAATCGACATCCAAGATCTGAAACAACTTCTTCGTCCTTCCTACGAAGTAGTCACTCAAGCACCTTCGTTATCAAACAGTAGCGATCGAGATAAAGATGATGGAGGACAACAAATAGAGGGTCAGACTGAGAATTCACAGAGAGATAATGAGCGAGCGCAAGGGCGTGAAGAGAGAGAGAAGGAATTGAGTTTTTCCATTGAAACCCATCTGGGCTCAAGATCTCCACGCCCACGGCGACCGGACGGCGACAAATCAGGAAATGTGGGTCCGAGGAACCTCTCGAAGATGGCCGTGACTAAGAACAGGAAAATGA…
>	75	GCACGAGGGTGATTTTCCTTAACACTCAAATGTACATAGAGTACAATATTTATACATGAACTGTCCTCATAACCATCGTAGATTATTTACAACATAAACGACAAATGAATTACATAACGGAAAGTGGTTAAAAAGAACTTGTAACAAAATAAAGTAGAAATAAATTGCAGAACAAAAAGTGGTTACAAAGAACTCATTCAATAGACGATTAAGAGGGCAACTCCCTAGCAGCTTCCATTGCTTCAGAGCTTCCACTTTCGTCCTCTGACTCATCGCTTCCACTTGCTTACTCAGATTCATCGCTTCCATTTTCTTCATCAATAGCCATCTCTGCCACTTGCTTCCTCAGATTAGTTGTTTCCACTGGCTTCAGGATCAACACTCCCACTTGCTGCAGAC…
>	76	TTACGAGGAAGGGATGAAGATGTTCACTCAGTTGCGGTTCACATATGAACAAGAGAGTCATCCGGAGGAGTTCTTTATTCCATACCTGTGGCAGCTAGTTCTATCTCGCTGCACACTCGGTTTCAACCCTCGATCCATAAATTTGTTTACAGTTGATCCTCCATCCGAAAAACAGAGTGATTATGAAGTGGAATCCAGCGATCATGTTAATGGAGAGTCGGCCAAGCAAGCAGTCTTTCTTGATCCGTAGCTGTGATACATAACGATGCTGCAAGAGACGCAGAGGCTTTCTGGAGGACGTGTAAATACGTGAAATAGTAGCAAAGATGTATTCTTGTCATTCTTTTCTGTTGATATGTTTGCAACACCAGTACCTCTTATACGAAAATGTATTCCAAA…
>	77	TACGAGGGCTCTGCGACTCTTGCCAATCGGCGACGGCGACTCTGTTCTGCCGCGCCGACTCCGCCTTCCTCTGCGTCAACTGCGACTCCAAGATCCACGCGGCCAACAAGCTCGCCTCCCGCCACCCCCGCGTCTGGCTCTGCGAGGTCTGCGAGCAAGCTCCAGCTCACGTCACCTGCAAGGCCGACGACGCCGCCCTCTGCGTCACCTGTGACCGCGACATCCACTCCGCCAACCCTCTCAGCAGTCGCCACGATCGAGTCCCTGTCACGCCGTTTTACGATTCCGTGAACTCGGCTGCAAACTCGGTCCCCGTCGTCAAATCTGTCGTCAACTTCCTCGACGACCGTTACTTGTCCGACGTGGACGGAGAGACCGAGGTGAGCAGGGAGGAGGCCG…
[truncated: 806 more rows]
