# Supplementary material for: Putative resistance gene markers associated with quantitative trait loci for fire blight resistance in Malus ‘Robusta 5’ accessions
Source: BMC Genet. 2012 Apr 3;13:25. doi: 10.1186/1471-2156-13-25 (PMC3443455; doi:10.1186/1471-2156-13-25)
Supplement: Additional file 3 — Predicted coding regions within fire blight resistance QTL on Linkage Group 7 of ‘Robusta 5’ (R5-US) accession. Homologues of predicted coding regions within fire blight (fb) resistance QTL on Linkage Group 7 of R5-US and their detection in fb transcript profiling data. Key to row fill color: gray = could play a role in host-pathogen interactions based upon annotation, light-orange = detected in at least one fb transcript profiling experiment, mid-orange = fb candidate resistance gene based upon annotation and detection, dark-orange = likely fb candidate resistance gene based upon multiple lines of evidence. Columns: A = Predicted coding sequence ID (WGS MDP#); B-E = WGS physical location in Genome Database for Rosaceae (GDR) G-Browse: B = Scaffold #, C = transcript start, D = transcript stop, E = transcript length; F = number of fb transcript profiling databases detected in; G = transcript database detected in; H-L = best functional annotation determined from GDR ‘Malus_x_domestica.v1.0_gene_pep_function_101210.formated.xls’; M-Q = Arabidopsis homologue determined from GDR ‘Malus_x_domestica.v1.0_predicted Arabidopsis homologs.xls’; R-V = Swiss Prot homologue determined from GDR ‘Malus_x_domestica.v1.0_gene_pep_uniprot_sprot_blastp_100610.formated.xls’; W-AA = TREMBL homologue determined from GDR ‘Malus_x_domestica.v1.0_gene_pep_uniprot_trembl_blastp_100610.formated.xls’. In all cases, GDR annotation columns list match ID, organism, protein description, percent identity and BLASTP E value. Column shading denotes data from different GDR annotation databases. [file 1471-2156-13-25-S3.xls]

## Sheet: ad file 2
CDS	Scaffold ID	Transcript Start	Transcript Stop	Transcript Length	# transcript profiling databases	Transcript Database	Best Functional Match ID	Organism	Best Functional Description	Percent Identity	E-value	Arabidopsis Match ID	Organism	Arabidopsis Homologue Description	Percent Identity	E-value	Swiss Prot Match ID	Organism	Swiss Prot Description	Percent Identity	E-value	TREMBL Match ID	Organism	TREMBL Description	Percent Identity	E-value
MDP0000392360	chr7	21873960	21875462	1503	0	na	TMVRN_NICGU	Nicotiana glutinosa (Tobacco)	TMV resistance protein N	42.82	5e-85	AT5G17680.1	Arabidopsis thaliana	disease resistance protein (TIR-NBS-LRR class), putative	39.86	2e-75	TMVRN_NICGU	Nicotiana glutinosa (Tobacco)	TMV resistance protein N	42.82	5e-85	A5AP14_VITVI	Vitis vinifera (Grape)	Putative uncharacterized protein	48.71	6e-98
MDP0000163746	chr7	21875836	21876690	855	0	na	AT5G51160.1	Arabidopsis thaliana	ankyrin repeat family protein	44.59	3e-29	AT5G51160.1	Arabidopsis thaliana	ankyrin repeat family protein	44.59	3e-29						B9ICE9_POPTR	Populus trichocarpa (Western balsam poplar) (Populus balsamifera subsp. trichocarpa)	Predicted protein	55.15	9e-33
MDP0000267033	chr7	21881897	21883832	1936	0	na	U406_DICDI	Dictyostelium discoideum (Slime mold)	UPF0406 protein	36	7e-13	AT5G51170.1	Arabidopsis thaliana	unknown protein	62.3	4e-65	U406_DICDI	Dictyostelium discoideum (Slime mold)	UPF0406 protein	36	7e-13	A5BG02_VITVI	Vitis vinifera (Grape)	Putative uncharacterized protein	72.92	5e-76
MDP0000212160					0	na
MDP0000347603					0	na
MDP0000300938	chr7	21884051	21886380	2330	0	na	AT5G61670.2	Arabidopsis thaliana	Encodes a close homolog of the Cauliflower OR (Orange) protein. The function of OR is to induce the differentiation of proplastids or other noncolored plastids into chromoplasts for carotenoid accumulation. Both proteins contain a Cysteine-rich zinc fin	84.13	5e-108											B9NAN6_POPTR	Populus trichocarpa (Western balsam poplar) (Populus balsamifera subsp. trichocarpa)	Predicted protein	74.14	6e-113
MDP0000312778					0	na
MDP0000303549	chr7	21888391	21899083	10693	0	na	WRK19_ARATH	Arabidopsis thaliana (Mouse-ear cress)	Probable WRKY transcription factor 19	38.77	8e-25						WRK19_ARATH	Arabidopsis thaliana (Mouse-ear cress)	Probable WRKY transcription factor 19	38.77	8e-25	A5BW40_VITVI	Vitis vinifera (Grape)	Putative uncharacterized protein	36.36	6e-66
MDP0000625772	chr7	21928448	21928897	450	0	na	AT5G51170.2	Arabidopsis thaliana	unknown protein	66.36	5e-38	AT5G51170.2	Arabidopsis thaliana	unknown protein	66.36	5e-38						A5BG02_VITVI	Vitis vinifera (Grape)	Putative uncharacterized protein	80.77	1e-44
MDP0000174306					1	fb_unigene (G.41)
MDP0000225882	chr7	21923037	21924973	1937	0	na	U406_DICDI	Dictyostelium discoideum (Slime mold)	UPF0406 protein	39.39	2e-13	AT5G51170.1	Arabidopsis thaliana	unknown protein	64.74	5e-69	U406_DICDI	Dictyostelium discoideum (Slime mold)	UPF0406 protein	39.39	2e-13	A5BG02_VITVI	Vitis vinifera (Grape)	Putative uncharacterized protein	75.26	4e-81
MDP0000158020	chr7	21931367	21933565	2199	0	na	AT5G61670.2	Arabidopsis thaliana	Encodes a close homolog of the Cauliflower OR (Orange) protein. The function of OR is to induce the differentiation of proplastids or other noncolored plastids into chromoplasts for carotenoid accumulation. Both proteins contain a Cysteine-rich zinc fin	78.2	8e-103											B9NAN6_POPTR	Populus trichocarpa (Western balsam poplar) (Populus balsamifera subsp. trichocarpa)	Predicted protein	75.59	3e-105
MDP0000185485	chr7	21955781	21956437	657	2	Microarray2 M.26 Ea_Mock, Microarray1 (M.26 Ea_Mock)	BCP_PEA	Pisum sativum (Garden pea)	Blue copper protein	37.93	4e-13	AT5G07475.1	Arabidopsis thaliana	plastocyanin-like domain-containing protein	50	6e-25	BCP_PEA	Pisum sativum (Garden pea)	Blue copper protein	37.93	4e-13	B9R9Z8_RICCO	Ricinus communis (Castor bean)	Blue copper protein, putative	61.98	2e-29
MDP0000185486	chr7	21962375	21964239	1865	0	na	14336_SOLLC	Solanum lycopersicum (Tomato) (Lycopersicon esculentum)	14-3-3 protein 6	58.33	3e-22	AT4G25660.1	Arabidopsis thaliana	unknown protein	57.5	5e-32	14336_SOLLC	Solanum lycopersicum (Tomato) (Lycopersicon esculentum)	14-3-3 protein 6	58.33	3e-22	B9H3G9_POPTR	Populus trichocarpa (Western balsam poplar) (Populus balsamifera subsp. trichocarpa)	Predicted protein	72.97	1e-40
MDP0000162533	chr7	21962724	21965091	2368	0	na	MYBJ_DICDI	Dictyostelium discoideum (Slime mold)	Myb-like protein J	54.29	6e-14	AT5G61620.1	Arabidopsis thaliana	myb family transcription factor	48.29	5e-51	MYBJ_DICDI	Dictyostelium discoideum (Slime mold)	Myb-like protein J	54.29	6e-14	B9R9Z4_RICCO	Ricinus communis (Castor bean)	Putative uncharacterized protein	52.26	4e-68
MDP0000268221	chr7	21965873	21971981	6109	0	na	YPTM2_MAIZE	Zea mays (Maize)	GTP-binding protein YPTM2	92.42	6e-105	AT5G47200.1	Arabidopsis thaliana	ATRAB1A; GTP binding	90.36	1e-104	YPTM2_MAIZE	Zea mays (Maize)	GTP-binding protein YPTM2	92.42	6e-105	Q40203_LOTJA	Lotus japonicus	RAB1C	97.46	1e-110
MDP0000950609					0	na
MDP0000162538	chr7	21989955	21991818	1864	0	na	AT4G25660.1	Arabidopsis thaliana	unknown protein	51.08	5e-56	AT4G25660.1	Arabidopsis thaliana	unknown protein	51.08	5e-56						B9H3G9_POPTR	Populus trichocarpa (Western balsam poplar) (Populus balsamifera subsp. trichocarpa)	Predicted protein	58.56	3e-64
MDP0000382467	chr7	21987959	21989038	1080	0	na	CNGC2_ARATH	Arabidopsis thaliana (Mouse-ear cress)	Cyclic nucleotide-gated ion channel 2	57.22	1e-50	AT5G15410.2	Arabidopsis thaliana	DND1 (DEFENSE NO DEATH 1); calcium channel/ calmodulin binding / cation channel/ cyclic nucleotide binding / intracellular cAMP activated cation channel/ intracellular cyclic nucleotide activated cation channel/ inward rectifier potassium channel	57.22	8e-52	CNGC2_ARATH	Arabidopsis thaliana (Mouse-ear cress)	Cyclic nucleotide-gated ion channel 2	57.22	1e-50	D7SXI0_VITVI	Vitis vinifera (Grape)	Whole genome shotgun sequence of line PN40024, scaffold_108.assembly12x	60.31	2e-55
MDP0000285100	chr7	21996957	22002140	5184	0	na	AT3G54190.1	Arabidopsis thaliana	FUNCTIONS IN: molecular_function unknown; INVOLVED IN: biological_process unknown; EXPRESSED IN: 22 plant structures; EXPRESSED DURING: 13 growth stages; CONTAINS InterPro DOMAIN/s: WD40 repeat-like (InterPro:IPR011046); BEST Arabidopsis thaliana protein	84.29	0											D7T4U0_VITVI	Vitis vinifera (Grape)	Whole genome shotgun sequence of line PN40024, scaffold_67.assembly12x	90.02	0
MDP0000196054	chr7	21999568	22001635	2068	0	na	C3H54_ARATH	Arabidopsis thaliana (Mouse-ear cress)	Zinc finger CCCH domain-containing protein 54	70.94	6e-45	AT5G07500.1	Arabidopsis thaliana	PEI1; nucleic acid binding / transcription factor/ zinc-mediated transcriptional activator	70.94	5e-46	C3H54_ARATH	Arabidopsis thaliana (Mouse-ear cress)	Zinc finger CCCH domain-containing protein 54	70.94	6e-45	Q6WEQ1_BOEDR	Boechera drummondii (Rock-cress) (Arabis drummondii)	Zing finger transcription factor PEI1	57.32	2e-44
MDP0000662596	chr7	22009441	22009968	528	0	na	AT4G05120.1	Arabidopsis thaliana	FUR1 (FUDR RESISTANT 1); nucleoside transmembrane transporter	64.66	4e-37	AT4G05120.1	Arabidopsis thaliana	FUR1 (FUDR RESISTANT 1); nucleoside transmembrane transporter	64.66	4e-37						B9H200_POPTR	Populus trichocarpa (Western balsam poplar) (Populus balsamifera subsp. trichocarpa)	Equilibrative nucleoside transporter	71.07	2e-38
MDP0000288163	chr7	22010740	22012774	2035	0	na	CNGC2_ARATH	Arabidopsis thaliana (Mouse-ear cress)	Cyclic nucleotide-gated ion channel 2	61.47	2e-143	AT5G15410.2	Arabidopsis thaliana	DND1 (DEFENSE NO DEATH 1); calcium channel/ calmodulin binding / cation channel/ cyclic nucleotide binding / intracellular cAMP activated cation channel/ intracellular cyclic nucleotide activated cation channel/ inward rectifier potassium channel	61.47	1e-144	CNGC2_ARATH	Arabidopsis thaliana (Mouse-ear cress)	Cyclic nucleotide-gated ion channel 2	61.47	2e-143	B9T3S5_RICCO	Ricinus communis (Castor bean)	Cyclic nucleotide-gated ion channel, putative	64.1	5e-158
MDP0000228439	chr7	22018548	22019219	672	0	na	AT4G05120.1	Arabidopsis thaliana	FUR1 (FUDR RESISTANT 1); nucleoside transmembrane transporter	63.79	2e-35	AT4G05120.1	Arabidopsis thaliana	FUR1 (FUDR RESISTANT 1); nucleoside transmembrane transporter	63.79	2e-35						B9H200_POPTR	Populus trichocarpa (Western balsam poplar) (Populus balsamifera subsp. trichocarpa)	Equilibrative nucleoside transporter	73.04	6e-37
MDP0000287631	chr7	22016272	22018069	1798	0	na	AT4G05120.1	Arabidopsis thaliana	FUR1 (FUDR RESISTANT 1); nucleoside transmembrane transporter	65.52	5e-36	AT4G05120.1	Arabidopsis thaliana	FUR1 (FUDR RESISTANT 1); nucleoside transmembrane transporter	65.52	5e-36						B9H200_POPTR	Populus trichocarpa (Western balsam poplar) (Populus balsamifera subsp. trichocarpa)	Equilibrative nucleoside transporter	69.92	2e-36
MDP0000122458	chr7	22026328	22026774	447	0	na	OLEO1_PRUDU	Prunus dulcis (Almond) (Prunus amygdalus)	Oleosin 1	79.31	1e-38	AT4G25140.1	Arabidopsis thaliana	OLEO1 (OLEOSIN 1)	67.05	5e-32	OLEO1_PRUDU	Prunus dulcis (Almond) (Prunus amygdalus)	Oleosin 1	79.31	1e-38	Q84T91_CORAV	Corylus avellana (European hazel)	Oleosin	84.44	1e-37
MDP0000517257	chr7	22039364	22040374	1011	0	na	ERF2_TOBAC	Nicotiana tabacum (Common tobacco)	Ethylene-responsive transcription factor 2	39.3	2e-45	AT4G17500.1	Arabidopsis thaliana	ATERF-1 (ETHYLENE RESPONSIVE ELEMENT BINDING FACTOR 1); DNA binding / transcription activator/ transcription factor	80.52	1e-33	ERF2_TOBAC	Nicotiana tabacum (Common tobacco)	Ethylene-responsive transcription factor 2	39.3	2e-45	A1ILM2_MALDO	Malus domestica (Apple) (Pyrus malus)	Ethylene response factor	86.61	2e-158
MDP0000517262	chr7	22065454	22066155	702	0	na	EF106_ARATH	Arabidopsis thaliana (Mouse-ear cress)	Ethylene-responsive transcription factor ERF106	79.75	3e-34	AT5G07580.1	Arabidopsis thaliana	DNA binding / transcription factor	79.75	2e-35	EF106_ARATH	Arabidopsis thaliana (Mouse-ear cress)	Ethylene-responsive transcription factor ERF106	79.75	3e-34	D5L131_MALDO	Malus domestica (Apple) (Pyrus malus)	AP2 domain class transcription factor	100	4e-111
MDP0000122464	chr7	22067938	22073730	5793	0	na	K6PF4_ARATH	Arabidopsis thaliana (Mouse-ear cress)	6-phosphofructokinase 4, chloroplastic	51.28	6e-51	AT5G51180.2	Arabidopsis thaliana	unknown protein	56.78	1e-98	K6PF4_ARATH	Arabidopsis thaliana (Mouse-ear cress)	6-phosphofructokinase 4, chloroplastic	51.28	6e-51	D7U7A3_VITVI	Vitis vinifera (Grape)	Whole genome shotgun sequence of line PN40024, scaffold_13.assembly12x	66.86	2e-113
MDP0000122465	chr7	22078716	22082870	4155	0	na	WDR8_MOUSE	Mus musculus (Mouse)	WD repeat-containing protein 8	43.89	8e-119	AT5G07590.1	Arabidopsis thaliana	WD-40 repeat protein family	81.18	0	WDR8_MOUSE	Mus musculus (Mouse)	WD repeat-containing protein 8	43.89	8e-119	B9R9Y2_RICCO	Ricinus communis (Castor bean)	WD-repeat protein, putative	86.68	0
MDP0000237988	chr7	22084272	22101699	17428	0	na	HEAT1_ARATH	Arabidopsis thaliana (Mouse-ear cress)	Uncharacterized protein At3g06530	48.35	0	AT3G06530.3	Arabidopsis thaliana		54.04	0	HEAT1_ARATH	Arabidopsis thaliana (Mouse-ear cress)	Uncharacterized protein At3g06530	48.35	0	B9R9Y1_RICCO	Ricinus communis (Castor bean)	Putative uncharacterized protein	61.78	0
MDP0000237989	chr7	22103468	22111448	7981	0	na	PPA1_SOLLC	Solanum lycopersicum (Tomato) (Lycopersicon esculentum)	Acid phosphatase 1	65.52	4e-97	AT5G07620.1	Arabidopsis thaliana	protein kinase family protein	59.68	6e-103	PPA1_SOLLC	Solanum lycopersicum (Tomato) (Lycopersicon esculentum)	Acid phosphatase 1	65.52	4e-97	B9N0M2_POPTR	Populus trichocarpa (Western balsam poplar) (Populus balsamifera subsp. trichocarpa)	Predicted protein	68.79	9e-121
MDP0000219463	chr7	22120924	22125723	4800	0	na	PUB35_ARATH	Arabidopsis thaliana (Mouse-ear cress)	U-box domain-containing protein 35	53.43	0	AT4G25160.1	Arabidopsis thaliana	protein kinase family protein	53.43	0	PUB35_ARATH	Arabidopsis thaliana (Mouse-ear cress)	U-box domain-containing protein 35	53.43	0	D7U7E2_VITVI	Vitis vinifera (Grape)	Whole genome shotgun sequence of line PN40024, scaffold_13.assembly12x	66.13	0
MDP0000311115	chr7	22132161	22132594	434	0	na	PUB52_ARATH	Arabidopsis thaliana (Mouse-ear cress)	U-box domain-containing protein 52	66.67	9e-33	AT5G61550.1	Arabidopsis thaliana	protein kinase family protein	66.67	7e-34	PUB52_ARATH	Arabidopsis thaliana (Mouse-ear cress)	U-box domain-containing protein 52	66.67	9e-33	D7U7E2_VITVI	Vitis vinifera (Grape)	Whole genome shotgun sequence of line PN40024, scaffold_13.assembly12x	76.92	2e-37
MDP0000219466	chr7	22136949	22140397	3449	0	na	DERL1_ARATH	Arabidopsis thaliana (Mouse-ear cress)	Derlin-1	54.49	2e-52	AT4G29330.1	Arabidopsis thaliana	DER1 (DERLIN-1)	54.49	2e-53	DERL1_ARATH	Arabidopsis thaliana (Mouse-ear cress)	Derlin-1	54.49	2e-52	B9T8V1_RICCO	Ricinus communis (Castor bean)	Derlin-2, putative	61.48	5e-79
MDP0000530255	chr7	22143394	22145460	2067	0	na	COPT1_ARATH	Arabidopsis thaliana (Mouse-ear cress)	Copper transporter 1	43.56	5e-10	AT2G26975.1	Arabidopsis thaliana	copper transporter, putative	42.86	6e-14	COPT1_ARATH	Arabidopsis thaliana (Mouse-ear cress)	Copper transporter 1	43.56	5e-10	C6T5M0_SOYBN	Glycine max (Soybean) (Glycine hispida)	Putative uncharacterized protein	53.91	9e-22
MDP0000154434	chr7	22138327	22140360	2034	0	na	AT2G42040.1	Arabidopsis thaliana	FUNCTIONS IN: molecular_function unknown; INVOLVED IN: biological_process unknown; EXPRESSED IN: 22 plant structures; EXPRESSED DURING: 13 growth stages; CONTAINS InterPro DOMAIN/s: WRC (InterPro:IPR014977); Has 154 Blast hits to 154 proteins in 12 specie	95.12	5e-19											B9II97_POPTR	Populus trichocarpa (Western balsam poplar) (Populus balsamifera subsp. trichocarpa)	Predicted protein	39.34	1e-36
MDP0000191616	chr7	22148874	22151603	2730	0	na	QOR1_ECOLI	Escherichia coli (strain K12)	Quinone oxidoreductase 1	44.57	2e-27	AT5G61510.1	Arabidopsis thaliana	NADP-dependent oxidoreductase, putative	70.59	2e-51	QOR1_ECOLI	Escherichia coli (strain K12)	Quinone oxidoreductase 1	44.57	2e-27	B6VC74_GOSHI	Gossypium hirsutum (Upland cotton) (Gossypium mexicanum)	Ted2	80.15	2e-55
MDP0000290170	chr7	22153279	22156017	2739	0	na	EXB15_ORYSJ	Oryza sativa subsp. japonica (Rice)	Expansin-B15	63.91	9e-72	AT1G65680.1	Arabidopsis thaliana	ATEXPB2 (ARABIDOPSIS THALIANA EXPANSIN B2)	56	6e-67	EXB15_ORYSJ	Oryza sativa subsp. japonica (Rice)	Expansin-B15	63.91	9e-72	D7TZD1_VITVI	Vitis vinifera (Grape)	Whole genome shotgun sequence of line PN40024, scaffold_2.assembly12x	75.2	1e-98
MDP0000191620	chr7	22164022	22165655	1634	0	na	HEX6_RICCO	Ricinus communis (Castor bean)	Hexose carrier protein HEX6	77.6	0	AT1G11260.1	Arabidopsis thaliana	STP1 (SUGAR TRANSPORTER 1); carbohydrate transmembrane transporter/ sugar:hydrogen symporter	55.31	4e-136	HEX6_RICCO	Ricinus communis (Castor bean)	Hexose carrier protein HEX6	77.6	0	B9R9W6_RICCO	Ricinus communis (Castor bean)	Sugar transporter, putative	77.8	0
MDP0000290173	chr7	22167821	22182807	14987	0	na	RGAP1_ARATH	Arabidopsis thaliana (Mouse-ear cress)	Uncharacterized Rho GTPase-activating protein At5g61530	72.07	5e-148	AT5G61530.1	Arabidopsis thaliana	small G protein family protein / RhoGAP family protein	72.07	4e-149	RGAP1_ARATH	Arabidopsis thaliana (Mouse-ear cress)	Uncharacterized Rho GTPase-activating protein At5g61530	72.07	5e-148	D7U7C1_VITVI	Vitis vinifera (Grape)	Whole genome shotgun sequence of line PN40024, scaffold_13.assembly12x	82.42	1e-162
MDP0000709955	chr7	22174137	22174328	192	0	na	GSVIVT00030825001	Vitis vinifera	N/A	73.68	7e-10
MDP0000290174	chr7	22185297	22190134	4838	0	na	ASPG3_ARATH	Arabidopsis thaliana (Mouse-ear cress)	Probable isoaspartyl peptidase/L-asparaginase 3	83.67	7e-18	AT5G61540.1	Arabidopsis thaliana	L-asparaginase, putative / L-asparagine amidohydrolase, putative	83.67	8e-19	ASPG3_ARATH	Arabidopsis thaliana (Mouse-ear cress)	Probable isoaspartyl peptidase/L-asparaginase 3	83.67	7e-18	D7U7C1_VITVI	Vitis vinifera (Grape)	Whole genome shotgun sequence of line PN40024, scaffold_13.assembly12x	82.14	6e-20
MDP0000678574	chr7	22188714	22191449	2736	0	na	QOR_PSEAE	Pseudomonas aeruginosa	Quinone oxidoreductase	48.84	8e-27	AT5G61510.1	Arabidopsis thaliana	NADP-dependent oxidoreductase, putative	74.24	7e-55	QOR_PSEAE	Pseudomonas aeruginosa	Quinone oxidoreductase	48.84	8e-27	P93619_VIGUN	Vigna unguiculata (Cowpea)	Ted2 protein	76.52	1e-55
MDP0000214959	chr7	22191927	22193165	1239	0	na	QOR1_ECOLI	Escherichia coli (strain K12)	Quinone oxidoreductase 1	51.83	4e-45	AT5G61510.1	Arabidopsis thaliana	NADP-dependent oxidoreductase, putative	78.31	9e-85	QOR1_ECOLI	Escherichia coli (strain K12)	Quinone oxidoreductase 1	51.83	4e-45	A5B928_VITVI	Vitis vinifera (Grape)	Putative uncharacterized protein	63.36	4e-97
MDP0000290042	chr7	22198675	22202656	3982	0	na	QOR_PSEAE	Pseudomonas aeruginosa	Quinone oxidoreductase	48.08	4e-74	AT5G61510.1	Arabidopsis thaliana	NADP-dependent oxidoreductase, putative	77.49	4e-143	QOR_PSEAE	Pseudomonas aeruginosa	Quinone oxidoreductase	48.08	4e-74	B6VC74_GOSHI	Gossypium hirsutum (Upland cotton) (Gossypium mexicanum)	Ted2	83.92	9e-151
MDP0000774110	chr7	22203162	22206283	3122	0	na	DYAD_ARATH	Arabidopsis thaliana (Mouse-ear cress)	Protein DYAD	56.14	5e-59	AT5G51330.1	Arabidopsis thaliana	SWI1 (SWITCH1); phospholipase C	56.14	3e-60	DYAD_ARATH	Arabidopsis thaliana (Mouse-ear cress)	Protein DYAD	56.14	5e-59	B9R9W1_RICCO	Ricinus communis (Castor bean)	Putative uncharacterized protein	47.47	2e-70
MDP0000774112	chr7	22210674	22213319	2646	0	na	RPP8_ARATH	Arabidopsis thaliana (Mouse-ear cress)	Disease resistance protein RPP8	36.6	2e-133	AT5G43470.2	Arabidopsis thaliana	RPP8 (RECOGNITION OF PERONOSPORA PARASITICA 8); nucleotide binding	36.6	2e-134	RPP8_ARATH	Arabidopsis thaliana (Mouse-ear cress)	Disease resistance protein RPP8	36.6	2e-133	B9NHG2_POPTR	Populus trichocarpa (Western balsam poplar) (Populus balsamifera subsp. trichocarpa)	Nbs-lrr resistance protein	53.67	0
MDP0000832994	chr7	22207376	22209760	2385	0	na	BBP_NEUCR	Neurospora crassa	Branchpoint-bridging protein	41.52	1e-63	AT5G51300.3	Arabidopsis thaliana	splicing factor-related	74.18	0	BBP_NEUCR	Neurospora crassa	Branchpoint-bridging protein	41.52	1e-63	B9R9V5_RICCO	Ricinus communis (Castor bean)	Zinc finger protein, putative	69	0
MDP0000139028	chr7	22211817	22214462	2646	0	na	RPP8_ARATH	Arabidopsis thaliana (Mouse-ear cress)	Disease resistance protein RPP8	36.6	2e-133	AT5G43470.2	Arabidopsis thaliana	RPP8 (RECOGNITION OF PERONOSPORA PARASITICA 8); nucleotide binding	36.6	2e-134	RPP8_ARATH	Arabidopsis thaliana (Mouse-ear cress)	Disease resistance protein RPP8	36.6	2e-133	B9NHG2_POPTR	Populus trichocarpa (Western balsam poplar) (Populus balsamifera subsp. trichocarpa)	Nbs-lrr resistance protein	53.67	0
MDP0000188626	chr7	22220378	22221331	954	0	na	AT3G60580.1	Arabidopsis thaliana	zinc finger (C2H2 type) family protein	36.72	2e-32	AT3G60580.1	Arabidopsis thaliana	zinc finger (C2H2 type) family protein	36.72	2e-32						B9GPC0_POPTR	Populus trichocarpa (Western balsam poplar) (Populus balsamifera subsp. trichocarpa)	Predicted protein	37.18	3e-32
MDP0000188627	chr7	22228307	22230739	2433	0	na	AT4G25190.1	Arabidopsis thaliana	unknown protein	47.95	4e-44	AT4G25190.1	Arabidopsis thaliana	unknown protein	47.95	4e-44						B9MUH9_POPTR	Populus trichocarpa (Western balsam poplar) (Populus balsamifera subsp. trichocarpa)	Predicted protein	55.29	1e-49
MDP0000188628	chr7	22233421	22237726	4306	0	na	Y5148_ARATH	Arabidopsis thaliana (Mouse-ear cress)	Probable leucine-rich repeat receptor-like protein kinase At5g61480	66.15	0	AT5G61480.1	Arabidopsis thaliana	leucine-rich repeat transmembrane protein kinase, putative	66.15	0	Y5148_ARATH	Arabidopsis thaliana (Mouse-ear cress)	Probable leucine-rich repeat receptor-like protein kinase At5g61480	66.15	0	B9H072_POPTR	Populus trichocarpa (Western balsam poplar) (Populus balsamifera subsp. trichocarpa)	Predicted protein	74.64	0
MDP0000357999					0	na
MDP0000188629					0	na
MDP0000287897	chr7	22257619	22262466	4848	0	na	AT4G25170.2	Arabidopsis thaliana	FUNCTIONS IN: molecular_function unknown; INVOLVED IN: biological_process unknown; EXPRESSED IN: 23 plant structures; EXPRESSED DURING: 13 growth stages; CONTAINS InterPro DOMAIN/s: Uncharacterised conserved protein UCP012943 (InterPro:IPR016606); BEST Ar	47.55	3e-27											B9R9V3_RICCO	Ricinus communis (Castor bean)	Putative uncharacterized protein	56.29	3e-33
MDP0000188633	chr7	22265463	22268099	2637	0	na	AT4G25170.1	Arabidopsis thaliana	FUNCTIONS IN: molecular_function unknown; INVOLVED IN: biological_process unknown; EXPRESSED IN: 23 plant structures; EXPRESSED DURING: 13 growth stages; CONTAINS InterPro DOMAIN/s: Uncharacterised conserved protein UCP012943 (InterPro:IPR016606); BEST Ar	40	1e-40											B9R9V3_RICCO	Ricinus communis (Castor bean)	Putative uncharacterized protein	51.81	1e-58
MDP0000287899	chr7	22268952	22271494	2543	0	na	AT5G09380.1	Arabidopsis thaliana	DNA-directed RNA polymerase III RPC4 family protein	44.51	3e-37	AT5G09380.1	Arabidopsis thaliana	DNA-directed RNA polymerase III RPC4 family protein	44.51	3e-37						B9R9V4_RICCO	Ricinus communis (Castor bean)	DNA binding protein, putative	44.44	5e-62
MDP0000375092	chr7	22280008	22281248	1241	0	na	TIP51_ARATH	Arabidopsis thaliana (Mouse-ear cress)	Probable aquaporin TIP5-1	64.92	9e-88	AT3G47440.1	Arabidopsis thaliana	TIP5;1 (tonoplast intrinsic protein 5;1); urea transmembrane transporter/ water channel	64.92	9e-89	TIP51_ARATH	Arabidopsis thaliana (Mouse-ear cress)	Probable aquaporin TIP5-1	64.92	9e-88	B9MUJ0_POPTR	Populus trichocarpa (Western balsam poplar) (Populus balsamifera subsp. trichocarpa)	Aquaporin, MIP family	80.42	8e-110
MDP0000197761	chr7	22282937	22286312	3376	0	na	NOS1_ARATH	Arabidopsis thaliana (Mouse-ear cress)	Nitric oxide synthase 1	72.49	0	AT3G47450.2	Arabidopsis thaliana	NOA1 (NO ASSOCIATED 1); GTPase/ nitric-oxide synthase	72.49	0	NOS1_ARATH	Arabidopsis thaliana (Mouse-ear cress)	Nitric oxide synthase 1	72.49	0	D7T204_VITVI	Vitis vinifera (Grape)	Whole genome shotgun sequence of line PN40024, scaffold_22.assembly12x	74.95	0
MDP0000294785	chr7	22286940	22297842	10903	0	na	SMC21_ARATH	Arabidopsis thaliana (Mouse-ear cress)	Structural maintenance of chromosomes protein 2-1	74.83	0	AT5G62410.1	Arabidopsis thaliana	SMC2 (STRUCTURAL MAINTENANCE OF CHROMOSOMES 2); transporter	74.83	0	SMC21_ARATH	Arabidopsis thaliana (Mouse-ear cress)	Structural maintenance of chromosomes protein 2-1	74.83	0	B9MUI8_POPTR	Populus trichocarpa (Western balsam poplar) (Populus balsamifera subsp. trichocarpa)	Condensin complex components subunit	81.79	0
MDP0000197764	chr7	22298123	22306069	7947	0	na	PGK2_METKA	Methanopyrus kandleri	2-phosphoglycerate kinase	31.28	1e-18	AT5G61450.1	Arabidopsis thaliana	2-phosphoglycerate kinase-related	65.3	3e-145	PGK2_METKA	Methanopyrus kandleri	2-phosphoglycerate kinase	31.28	1e-18	D7U7F7_VITVI	Vitis vinifera (Grape)	Whole genome shotgun sequence of line PN40024, scaffold_13.assembly12x	73.13	3e-165
MDP0000891985	chr7	22306994	22308861	1868	0	na	FB254_ARATH	Arabidopsis thaliana (Mouse-ear cress)	F-box protein At5g07670	61.09	2e-158	AT5G07670.1	Arabidopsis thaliana	F-box family protein	61.09	2e-159	FB254_ARATH	Arabidopsis thaliana (Mouse-ear cress)	F-box protein At5g07670	61.09	2e-158	B9R9U5_RICCO	Ricinus communis (Castor bean)	Ubiquitin-protein ligase, putative	64.15	0
MDP0000294788	chr7	22310296	22320013	9718	0	na	SMC6_HUMAN	Homo sapiens (Human)	Structural maintenance of chromosomes protein 6	27.87	4e-91	AT5G07660.1	Arabidopsis thaliana	structural maintenance of chromosomes (SMC) family protein	58.68	0	SMC6_HUMAN	Homo sapiens (Human)	Structural maintenance of chromosomes protein 6	27.87	4e-91	B9R9U6_RICCO	Ricinus communis (Castor bean)	Structural maintenance of chromosomes 6 smc6, putative	64.99	0
MDP0000294789	chr7	22329466	22336775	7310	0	na	Y1689_ARATH	Arabidopsis thaliana (Mouse-ear cress)	Uncharacterized membrane protein At1g06890	28.57	5e-19	AT5G57100.1	Arabidopsis thaliana	transporter-related	60.7	8e-110	Y1689_ARATH	Arabidopsis thaliana (Mouse-ear cress)	Uncharacterized membrane protein At1g06890	28.57	5e-19	B9SNX8_RICCO	Ricinus communis (Castor bean)	Organic anion transporter, putative	63.06	7e-110
MDP0000153154	chr7	22350002	22350541	540	0	na	PX11B_ARATH	Arabidopsis thaliana (Mouse-ear cress)	Peroxisomal membrane protein 11B	70.45	1e-63	AT3G47430.1	Arabidopsis thaliana	PEX11B	70.45	1e-64	PX11B_ARATH	Arabidopsis thaliana (Mouse-ear cress)	Peroxisomal membrane protein 11B	70.45	1e-63	D7T1Z3_VITVI	Vitis vinifera (Grape)	Whole genome shotgun sequence of line PN40024, scaffold_22.assembly12x	77.09	6e-76
MDP0000153155	chr7	22352018	22353913	1896	0	na	B9GM61_POPTR	Populus trichocarpa (Western balsam poplar) (Populus balsamifera subsp. trichocarpa)	Predicted protein	31.5	3e-09											B9GM61_POPTR	Populus trichocarpa (Western balsam poplar) (Populus balsamifera subsp. trichocarpa)	Predicted protein	31.5	3e-09
MDP0000421222	chr7	22359794	22361763	1970	0	na	Y1487_ARATH	Arabidopsis thaliana (Mouse-ear cress)	Uncharacterized protein At1g14870	26.75	2e-07	AT2G45010.1	Arabidopsis thaliana	unknown protein	66.39	5e-94	Y1487_ARATH	Arabidopsis thaliana (Mouse-ear cress)	Uncharacterized protein At1g14870	26.75	2e-07	D7T1Z5_VITVI	Vitis vinifera (Grape)	Whole genome shotgun sequence of line PN40024, scaffold_22.assembly12x	79.08	2e-115
MDP0000153157	chr7	22362995	22365645	2651	0	na	AT2G45010.1	Arabidopsis thaliana	unknown protein	48.54	8e-60	AT2G45010.1	Arabidopsis thaliana	unknown protein	48.54	8e-60						D7T1Z5_VITVI	Vitis vinifera (Grape)	Whole genome shotgun sequence of line PN40024, scaffold_22.assembly12x	56.27	8e-76
MDP0000150261	chr7	22367717	22373050	5334	1	Microarray2 M.26 Ea_Mock	COG7_MOUSE	Mus musculus (Mouse)	Conserved oligomeric Golgi complex subunit 7	23.84	9e-11	AT5G51430.1	Arabidopsis thaliana	EYE (EMBRYO YELLOW)	71.4	8e-158	COG7_MOUSE	Mus musculus (Mouse)	Conserved oligomeric Golgi complex subunit 7	23.84	9e-11	B9R9S8_RICCO	Ricinus communis (Castor bean)	Putative uncharacterized protein	77.24	3e-171
MDP0000396030	chr7	22367851	22368510	660	0	na	HS235_ARATH	Arabidopsis thaliana (Mouse-ear cress)	23.5 kDa heat shock protein, mitochondrial	45.71	9e-30	AT5G51440.1	Arabidopsis thaliana	23.5 kDa mitochondrial small heat shock protein (HSP23.5-M)	45.71	9e-31	HS235_ARATH	Arabidopsis thaliana (Mouse-ear cress)	23.5 kDa heat shock protein, mitochondrial	45.71	9e-30	B9GVE8_POPTR	Populus trichocarpa (Western balsam poplar) (Populus balsamifera subsp. trichocarpa)	Predicted protein	60.61	3e-37
MDP0000150262	chr7	22373473	22376308	2836	0	na	LC7L3_PONAB	Pongo abelii (Sumatran orangutan)	Luc7-like protein 3	36.02	6e-41	AT5G51410.3	Arabidopsis thaliana		72.12	6e-109	LC7L3_PONAB	Pongo abelii (Sumatran orangutan)	Luc7-like protein 3	36.02	6e-41	C6THB0_SOYBN	Glycine max (Soybean) (Glycine hispida)	Putative uncharacterized protein	78.36	2e-111
MDP0000120906	chr7	22385699	22386034	336	0	na	AT4G25225.1	Arabidopsis thaliana	unknown protein	80	6e-21	AT4G25225.1	Arabidopsis thaliana	unknown protein	80	6e-21						Q1G3H9_ARATH	Arabidopsis thaliana (Mouse-ear cress)	Putative uncharacterized protein	80	2e-18
MDP0000652676	chr7	22389650	22394007	4358	0	na	SPX2_DANRE	Danio rerio (Zebrafish) (Brachydanio rerio)	Sugar phosphate exchanger 2	47.89	7e-113	AT3G47420.1	Arabidopsis thaliana	glycerol-3-phosphate transporter, putative / glycerol 3-phosphate permease, putative	71.67	0	SPX2_DANRE	Danio rerio (Zebrafish) (Brachydanio rerio)	Sugar phosphate exchanger 2	47.89	7e-113	B9R9S6_RICCO	Ricinus communis (Castor bean)	Glycerol-3-phosphate transporter, putative	79.36	0
MDP0000687361	chr7	22407738	22408319	582	0	na	ppa020257m	Prunus persica	N/A	55.19	1e-33
MDP0000687362	chr7	22409325	22413389	4065	0	na	AT5G62390.1	Arabidopsis thaliana	ATBAG7 (ARABIDOPSIS THALIANA BCL-2-ASSOCIATED ATHANOGENE 7); calmodulin binding	72.83	6e-68	AT5G62390.1	Arabidopsis thaliana	ATBAG7 (ARABIDOPSIS THALIANA BCL-2-ASSOCIATED ATHANOGENE 7); calmodulin binding	72.83	6e-68						B9I4N2_POPTR	Populus trichocarpa (Western balsam poplar) (Populus balsamifera subsp. trichocarpa)	Predicted protein	55.48	3e-100
MDP0000687363	chr7	22414299	22415069	771	0	na	B9R9S2_RICCO	Ricinus communis (Castor bean)	Putative uncharacterized protein	46.34	2e-10											B9R9S2_RICCO	Ricinus communis (Castor bean)	Putative uncharacterized protein	46.34	2e-10
MDP0000129571					0	na
MDP0000243452	chr7	22425222	22430116	4895	0	na	RIN2_ARATH	Arabidopsis thaliana (Mouse-ear cress)	E3 ubiquitin protein ligase RIN2	63.79	0	AT4G25230.2	Arabidopsis thaliana	RIN2 (RPM1 INTERACTING PROTEIN 2); protein binding / ubiquitin-protein ligase/ zinc ion binding	63.79	0	RIN2_ARATH	Arabidopsis thaliana (Mouse-ear cress)	E3 ubiquitin protein ligase RIN2	63.79	0	B9R9S4_RICCO	Ricinus communis (Castor bean)	Protein binding protein, putative	69.88	0
MDP0000240958	chr7	22399282	22404176	4895	0	na	RIN2_ARATH	Arabidopsis thaliana (Mouse-ear cress)	E3 ubiquitin protein ligase RIN2	63.79	0	AT4G25230.2	Arabidopsis thaliana	RIN2 (RPM1 INTERACTING PROTEIN 2); protein binding / ubiquitin-protein ligase/ zinc ion binding	63.79	0	RIN2_ARATH	Arabidopsis thaliana (Mouse-ear cress)	E3 ubiquitin protein ligase RIN2	63.79	0	B9R9S4_RICCO	Ricinus communis (Castor bean)	Protein binding protein, putative	69.88	0
MDP0000251585	chr7	22432596	22434961	2366	0	na	OTSB_MYCTU	Mycobacterium tuberculosis	Trehalose-phosphate phosphatase	31.47	4e-34	AT5G51460.2	Arabidopsis thaliana	ATTPPA; trehalose-phosphatase	65.81	3e-145	OTSB_MYCTU	Mycobacterium tuberculosis	Trehalose-phosphate phosphatase	31.47	4e-34	B9R9S0_RICCO	Ricinus communis (Castor bean)	Trehalose-6-phosphate synthase, putative	76.55	1e-166
MDP0000377084	chr7	22464359	22468029	3671	0	na	INVB_DAUCA	Daucus carota (Carrot)	Beta-fructofuranosidase, soluble isoenzyme I	61.2	0	AT1G12240.1	Arabidopsis thaliana	ATBETAFRUCT4; beta-fructofuranosidase/ hydrolase, hydrolyzing O-glycosyl compounds	57.52	0	INVB_DAUCA	Daucus carota (Carrot)	Beta-fructofuranosidase, soluble isoenzyme I	61.2	0	A0A7Y9_PYRPY	Pyrus pyrifolia var. culta	Soluble acid invertase	95.66	0
MDP0000226700	chr7	22473432	22477187	3756	0	na	SKS1_ARATH	Arabidopsis thaliana (Mouse-ear cress)	Monocopper oxidase-like protein SKS1	67.11	0	AT4G25240.1	Arabidopsis thaliana	SKS1 (SKU5 SIMILAR 1); copper ion binding / oxidoreductase	67.11	0	SKS1_ARATH	Arabidopsis thaliana (Mouse-ear cress)	Monocopper oxidase-like protein SKS1	67.11	0	B9I4M9_POPTR	Populus trichocarpa (Western balsam poplar) (Populus balsamifera subsp. trichocarpa)	Predicted protein	68.72	0
MDP0000226701	chr7	22481293	22482495	1203	0	na	NAC7_ARATH	Arabidopsis thaliana (Mouse-ear cress)	NAC domain-containing protein 7	53.19	3e-81	AT1G12260.1	Arabidopsis thaliana	ANAC007 (ARABIDOPSIS NAC 007); transcription factor	53.19	3e-82	NAC7_ARATH	Arabidopsis thaliana (Mouse-ear cress)	NAC domain-containing protein 7	53.19	3e-81	D7T292_VITVI	Vitis vinifera (Grape)	Whole genome shotgun sequence of line PN40024, scaffold_22.assembly12x	67.59	9e-105
MDP0000232955	chr7	22507311	22511418	4108	0	na	AT5G51510.1	Arabidopsis thaliana	unknown protein	38.89	8e-20	AT5G51510.1	Arabidopsis thaliana	unknown protein	38.89	8e-20						B9I4M2_POPTR	Populus trichocarpa (Western balsam poplar) (Populus balsamifera subsp. trichocarpa)	Predicted protein	46.03	5e-27
MDP0000735850	chr7	22518146	22519365	1220	0	na	Y3475_ARATH	Arabidopsis thaliana (Mouse-ear cress)	Probable LRR receptor-like serine/threonine-protein kinase At3g47570	49.84	8e-78	AT3G47570.1	Arabidopsis thaliana	leucine-rich repeat transmembrane protein kinase, putative	49.84	8e-79	Y3475_ARATH	Arabidopsis thaliana (Mouse-ear cress)	Probable LRR receptor-like serine/threonine-protein kinase At3g47570	49.84	8e-78	B9N7S9_POPTR	Populus trichocarpa (Western balsam poplar) (Populus balsamifera subsp. trichocarpa)	Predicted protein	55.73	4e-90
MDP0000503341	chr7	22539399	22541557	2159	0	na	21KD_DAUCA	Daucus carota (Carrot)	21 kDa protein	45.78	3e-38	AT5G62360.1	Arabidopsis thaliana	invertase/pectin methylesterase inhibitor family protein	64.2	1e-56	21KD_DAUCA	Daucus carota (Carrot)	21 kDa protein	45.78	3e-38	A9PIS7_9ROSI	Populus trichocarpa x Populus deltoides	Putative uncharacterized protein	63.87	4e-62
MDP0000576178	chr7	22546361	22547314	954	0	na	21KD_DAUCA	Daucus carota (Carrot)	21 kDa protein	41.18	2e-16	AT5G51520.1	Arabidopsis thaliana	invertase/pectin methylesterase inhibitor family protein	41.76	1e-14	21KD_DAUCA	Daucus carota (Carrot)	21 kDa protein	41.18	2e-16	B9ICT9_POPTR	Populus trichocarpa (Western balsam poplar) (Populus balsamifera subsp. trichocarpa)	Predicted protein	49.5	2e-18
MDP0000159531	chr7	22551974	22553587	1614	0	na	PAT1_ARATH	Arabidopsis thaliana (Mouse-ear cress)	Scarecrow-like transcription factor PAT1	64.8	3e-161	AT5G48150.2	Arabidopsis thaliana	PAT1 (phytochrome a signal transduction 1); signal transducer/ transcription factor	64.8	3e-162	PAT1_ARATH	Arabidopsis thaliana (Mouse-ear cress)	Scarecrow-like transcription factor PAT1	64.8	3e-161	B9SST2_RICCO	Ricinus communis (Castor bean)	Chitin-inducible gibberellin-responsive protein, putative	67.77	0
MDP0000185067	chr7	22551941	22552279	339	0	na	21KD_DAUCA	Daucus carota (Carrot)	21 kDa protein	47.37	9e-26	AT5G62360.1	Arabidopsis thaliana	invertase/pectin methylesterase inhibitor family protein	54.46	2e-32	21KD_DAUCA	Daucus carota (Carrot)	21 kDa protein	47.37	9e-26	A9PIS7_9ROSI	Populus trichocarpa x Populus deltoides	Putative uncharacterized protein	68.52	3e-39
MDP0000339022					0	na
MDP0000155269	chr7	22562793	22566253	3461	0	na	KAD_PRUAR	Prunus armeniaca (Apricot)	Adenylate kinase	86.67	2e-105	AT4G25280.1	Arabidopsis thaliana	adenylate kinase family protein	66.51	6e-81	KAD_PRUAR	Prunus armeniaca (Apricot)	Adenylate kinase	86.67	2e-105	D7MG22_ARALY	Arabidopsis lyrata subsp. lyrata	Putative uncharacterized protein	47.38	1e-125
MDP0000602739	chr7	22570336	22571427	1092	0	na	ODO1_PETHY	Petunia hybrida (Petunia)	Protein ODORANT1	56.6	3e-75	AT4G12350.1	Arabidopsis thaliana	MYB42 (myb domain protein 42); transcription factor	49.33	4e-70	ODO1_PETHY	Petunia hybrida (Petunia)	Protein ODORANT1	56.6	3e-75	Q2LME5_MALDO	Malus domestica (Apple) (Pyrus malus)	MYB19	81	3e-126
MDP0000155272	chr7	22574907	22582558	7652	0	na	Y0701_DICDI	Dictyostelium discoideum (Slime mold)	Probable serine/threonine-protein kinase DDB_G0272282	48.53	5e-88	AT5G62310.1	Arabidopsis thaliana	IRE (INCOMPLETE ROOT HAIR ELONGATION); kinase/ protein serine/threonine kinase	63.73	0	Y0701_DICDI	Dictyostelium discoideum (Slime mold)	Probable serine/threonine-protein kinase DDB_G0272282	48.53	5e-88	B9R9Q3_RICCO	Ricinus communis (Castor bean)	Kinase, putative	67.14	0
MDP0000807952	chr7	22584855	22589869	5015	0	na	MIPEP_MOUSE	Mus musculus (Mouse)	Mitochondrial intermediate peptidase	35.81	3e-107	AT5G51540.1	Arabidopsis thaliana	metalloendopeptidase	70	0	MIPEP_MOUSE	Mus musculus (Mouse)	Mitochondrial intermediate peptidase	35.81	3e-107	B9R9Q2_RICCO	Ricinus communis (Castor bean)	Mitochondrial intermediate peptidase, putative	72.78	0
MDP0000262747	chr7	22592717	22596553	3837	0	na	AT5G51545.1	Arabidopsis thaliana	LPA2 (low psii accumulation2)	62	6e-14	AT5G51545.1	Arabidopsis thaliana	LPA2 (low psii accumulation2)	62	6e-14						B9ICV1_POPTR	Populus trichocarpa (Western balsam poplar) (Populus balsamifera subsp. trichocarpa)	Predicted protein	82.61	3e-15
MDP0000807958	chr7	22601683	22602726	1044	1	Microarray1 (M.26 Ea_Mock)	AT5G51550.1	Arabidopsis thaliana	EXL3 (EXORDIUM LIKE 3)	80.32	2e-147	AT5G51550.1	Arabidopsis thaliana	EXL3 (EXORDIUM LIKE 3)	80.32	2e-147						A9P888_POPTR	Populus trichocarpa (Western balsam poplar) (Populus balsamifera subsp. trichocarpa)	Putative uncharacterized protein	84.76	1e-150
MDP0000262749					0	na
MDP0000155278	chr7	22612995	22614219	1225	0	na	GAE3_ARATH	Arabidopsis thaliana (Mouse-ear cress)	UDP-glucuronate 4-epimerase 3	65.01	2e-147	AT4G00110.1	Arabidopsis thaliana	GAE3 (UDP-D-GLUCURONATE 4-EPIMERASE 3); UDP-glucuronate 4-epimerase/ catalytic	65.01	2e-148	GAE3_ARATH	Arabidopsis thaliana (Mouse-ear cress)	UDP-glucuronate 4-epimerase 3	65.01	2e-147	D7M5S7_ARALY	Arabidopsis lyrata subsp. lyrata	UDP-D-glucuronate 4-epimerase 2	65.17	1e-145
MDP0000361260	chr7	22614852	22616259	1408	0	na	RS202_ARATH	Arabidopsis thaliana (Mouse-ear cress)	40S ribosomal protein S20-2	94.26	6e-61	AT3G47370.3	Arabidopsis thaliana	40S ribosomal protein S20 (RPS20B)	94.26	7e-62	RS202_ARATH	Arabidopsis thaliana (Mouse-ear cress)	40S ribosomal protein S20-2	94.26	6e-61	A5AJ83_VITVI	Vitis vinifera (Grape)	Putative uncharacterized protein	96.72	4e-62
MDP0000262752	chr7	22617976	22623350	5375	0	na	RS13_SOYBN	Glycine max (Soybean) (Glycine hispida)	40S ribosomal protein S13	88.62	2e-59	AT5G62290.2	Arabidopsis thaliana	nucleotide-sensitive chloride conductance regulator (ICln) family protein	59.92	5e-69	RS13_SOYBN	Glycine max (Soybean) (Glycine hispida)	40S ribosomal protein S13	88.62	2e-59	D2U835_9ROSI	Citrus clementina	Nucleotide-sensitive chloride conductance regulator	63.35	7e-76
MDP0000262753	chr7	22630409	22634222	3814	0	na	EXS_ARATH	Arabidopsis thaliana (Mouse-ear cress)	Leucine-rich repeat receptor protein kinase EXS	29.33	1e-58	AT5G51560.1	Arabidopsis thaliana	leucine-rich repeat transmembrane protein kinase, putative	68.44	0	EXS_ARATH	Arabidopsis thaliana (Mouse-ear cress)	Leucine-rich repeat receptor protein kinase EXS	29.33	1e-58	B9I4K7_POPTR	Populus trichocarpa (Western balsam poplar) (Populus balsamifera subsp. trichocarpa)	Predicted protein	75.43	0
MDP0000602757	chr7	22636325	22637123	799	0	na	AT5G62280.1	Arabidopsis thaliana	unknown protein	49.79	9e-41	AT5G62280.1	Arabidopsis thaliana	unknown protein	49.79	9e-41						B9I4K5_POPTR	Populus trichocarpa (Western balsam poplar) (Populus balsamifera subsp. trichocarpa)	Predicted protein	73.39	1e-72
MDP0000155284					0	na
MDP0000262756	chr7	22641632	22643517	1886	0	na	PLZ12_LUPPO	Lupinus polyphyllus (Large-leaved lupin)	Protein PPLZ12	65.77	5e-73	AT5G51570.1	Arabidopsis thaliana	band 7 family protein	75.15	3e-142	PLZ12_LUPPO	Lupinus polyphyllus (Large-leaved lupin)	Protein PPLZ12	65.77	5e-73	Q9FHM7_ARATH	Arabidopsis thaliana (Mouse-ear cress)	At5g51570	75.15	5e-140
MDP0000368565					0	na
MDP0000262757	chr7	22647986	22653216	5231	0	na	AT1G12380.1	Arabidopsis thaliana	unknown protein	57.44	0	AT1G12380.1	Arabidopsis thaliana	unknown protein	57.44	0						A5C721_VITVI	Vitis vinifera (Grape)	Putative uncharacterized protein	71.66	0
MDP0000895781	chr7	22573248	22576953	3706	0	na	Y0701_DICDI	Dictyostelium discoideum (Slime mold)	Probable serine/threonine-protein kinase DDB_G0272282	47.38	9e-78	AT5G62310.1	Arabidopsis thaliana	IRE (INCOMPLETE ROOT HAIR ELONGATION); kinase/ protein serine/threonine kinase	78.12	2e-179	Y0701_DICDI	Dictyostelium discoideum (Slime mold)	Probable serine/threonine-protein kinase DDB_G0272282	47.38	9e-78	B9R9Q3_RICCO	Ricinus communis (Castor bean)	Kinase, putative	80.41	0
MDP0000927757	chr7	22658205	22659109	905	0	na	FKBP4_USTMA	Ustilago maydis (Smut fungus)	FK506-binding protein 4	45.19	2e-24	AT4G25340.1	Arabidopsis thaliana	immunophilin-related / FKBP-type peptidyl-prolyl cis-trans isomerase-related	69.12	9e-41	FKBP4_USTMA	Ustilago maydis (Smut fungus)	FK506-binding protein 4	45.19	2e-24	B9I4K2_POPTR	Populus trichocarpa (Western balsam poplar) (Populus balsamifera subsp. trichocarpa)	Predicted protein	75	2e-42
MDP0000321796	chr7	22661033	22667347	6315	0	na	EBP2_ARATH	Arabidopsis thaliana (Mouse-ear cress)	Probable rRNA-processing protein EBP2 homolog	63.39	1e-81	AT3G22660.1	Arabidopsis thaliana	rRNA processing protein-related	63.39	1e-82	EBP2_ARATH	Arabidopsis thaliana (Mouse-ear cress)	Probable rRNA-processing protein EBP2 homolog	63.39	1e-81	B9ICW5_POPTR	Populus trichocarpa (Western balsam poplar) (Populus balsamifera subsp. trichocarpa)	Predicted protein	65.56	2e-92
MDP0000927762	chr7	22667983	22670882	2900	0	na	ESCA_ARATH	Arabidopsis thaliana (Mouse-ear cress)	Putative DNA-binding protein ESCAROLA	33.93	2e-07	AT4G12080.1	Arabidopsis thaliana	DNA-binding family protein	67.44	4e-52	ESCA_ARATH	Arabidopsis thaliana (Mouse-ear cress)	Putative DNA-binding protein ESCAROLA	33.93	2e-07	B9I4J9_POPTR	Populus trichocarpa (Western balsam poplar) (Populus balsamifera subsp. trichocarpa)	Predicted protein	68.75	1e-76
MDP0000321798	chr7	22672214	22683259	11046	0	na	MA653_ARATH	Arabidopsis thaliana (Mouse-ear cress)	65-kDa microtubule-associated protein 3	63.28	0	AT5G51600.1	Arabidopsis thaliana	PLE (PLEIADE); microtubule binding	63.28	0	MA653_ARATH	Arabidopsis thaliana (Mouse-ear cress)	65-kDa microtubule-associated protein 3	63.28	0	D7T1Y3_VITVI	Vitis vinifera (Grape)	Whole genome shotgun sequence of line PN40024, scaffold_22.assembly12x	72.57	0
MDP0000927766	chr7	22686075	22686992	918	0	na	CPSF1_ARATH	Arabidopsis thaliana (Mouse-ear cress)	Cleavage and polyadenylation specificity factor subunit 1	53.12	9e-31	AT5G51660.1	Arabidopsis thaliana	CPSF160; nucleic acid binding	53.12	9e-32	CPSF1_ARATH	Arabidopsis thaliana (Mouse-ear cress)	Cleavage and polyadenylation specificity factor subunit 1	53.12	9e-31	B9R9N0_RICCO	Ricinus communis (Castor bean)	Cleavage and polyadenylation specificity factor cpsf, putative	62.88	1e-39
MDP0000139586	chr7	22693453	22697074	3622	0	na	CPSF1_ARATH	Arabidopsis thaliana (Mouse-ear cress)	Cleavage and polyadenylation specificity factor subunit 1	77.78	7e-66	AT5G51660.1	Arabidopsis thaliana	CPSF160; nucleic acid binding	77.78	7e-67	CPSF1_ARATH	Arabidopsis thaliana (Mouse-ear cress)	Cleavage and polyadenylation specificity factor subunit 1	77.78	7e-66	D7T1Y0_VITVI	Vitis vinifera (Grape)	Whole genome shotgun sequence of line PN40024, scaffold_22.assembly12x	80.56	1e-66
MDP0000861303	chr7	22699485	22701038	1554	0	na	AT5G51670.1	Arabidopsis thaliana	unknown protein	50.2	3e-119	AT5G51670.1	Arabidopsis thaliana	unknown protein	50.2	3e-119						B9I4J5_POPTR	Populus trichocarpa (Western balsam poplar) (Populus balsamifera subsp. trichocarpa)	Predicted protein	67.66	7e-162
MDP0000698897	chr7	22706973	22710893	3921	0	na	AT2G02650.1	Arabidopsis thaliana	reverse transcriptase-related	30.41	1e-09	AT2G02650.1	Arabidopsis thaliana	reverse transcriptase-related	30.41	1e-09						O65407_ARATH	Arabidopsis thaliana (Mouse-ear cress)	Putative uncharacterized protein AT4g21420	39.13	9e-10
MDP0000228750	chr7	22714591	22718031	3441	0	na	AT5G07170.1	Arabidopsis thaliana	unknown protein	36.4	2e-22	AT5G07170.1	Arabidopsis thaliana	unknown protein	36.4	2e-22						B9R9M3_RICCO	Ricinus communis (Castor bean)	Putative uncharacterized protein	37.81	2e-29
MDP0000133254	chr7	22721788	22722240	453	0	na	SAP6_ORYSJ	Oryza sativa subsp. japonica (Rice)	Zinc finger A20 and AN1 domain-containing stress-associated protein 6	43.97	4e-26	AT1G12440.2	Arabidopsis thaliana	zinc finger (AN1-like) family protein	43.4	1e-26	SAP6_ORYSJ	Oryza sativa subsp. japonica (Rice)	Zinc finger A20 and AN1 domain-containing stress-associated protein 6	43.97	4e-26	B9R9M7_RICCO	Ricinus communis (Castor bean)	Zinc finger protein, putative	46.26	5e-30
MDP0000137113	chr7	22741851	22744688	2838	0	na	RPM1_ARATH	Arabidopsis thaliana (Mouse-ear cress)	Disease resistance protein RPM1	32.91	8e-114	AT3G07040.1	Arabidopsis thaliana	RPM1 (RESISTANCE TO P. SYRINGAE PV MACULICOLA 1); nucleotide binding / protein binding	32.91	7e-115	RPM1_ARATH	Arabidopsis thaliana (Mouse-ear cress)	Disease resistance protein RPM1	32.91	8e-114	A5AI84_VITVI	Vitis vinifera (Grape)	Putative uncharacterized protein	52.29	0
MDP0000249156	chr7	22748356	22751877	3522	0	na	RPM1_ARATH	Arabidopsis thaliana (Mouse-ear cress)	Disease resistance protein RPM1	33.8	6e-88	AT3G07040.1	Arabidopsis thaliana	RPM1 (RESISTANCE TO P. SYRINGAE PV MACULICOLA 1); nucleotide binding / protein binding	33.8	6e-89	RPM1_ARATH	Arabidopsis thaliana (Mouse-ear cress)	Disease resistance protein RPM1	33.8	6e-88	A5AI84_VITVI	Vitis vinifera (Grape)	Putative uncharacterized protein	51.27	0
MDP0000128153	chr7	22755946	22759590	3645	0	na	AT5G07170.1	Arabidopsis thaliana	unknown protein	42.73	2e-09	AT5G07170.1	Arabidopsis thaliana	unknown protein	42.73	2e-09						B9R9M3_RICCO	Ricinus communis (Castor bean)	Putative uncharacterized protein	45.13	5e-11
MDP0000395902	chr7	22775633	22778470	2838	0	na	RPM1_ARATH	Arabidopsis thaliana (Mouse-ear cress)	Disease resistance protein RPM1	32.58	9e-104	AT3G07040.1	Arabidopsis thaliana	RPM1 (RESISTANCE TO P. SYRINGAE PV MACULICOLA 1); nucleotide binding / protein binding	32.58	9e-105	RPM1_ARATH	Arabidopsis thaliana (Mouse-ear cress)	Disease resistance protein RPM1	32.58	9e-104	A5AI84_VITVI	Vitis vinifera (Grape)	Putative uncharacterized protein	51.09	0
MDP0000252913	chr7	22781948	22784591	2644	0	na	RPM1_ARATH	Arabidopsis thaliana (Mouse-ear cress)	Disease resistance protein RPM1	33.74	3e-84	AT3G07040.1	Arabidopsis thaliana	RPM1 (RESISTANCE TO P. SYRINGAE PV MACULICOLA 1); nucleotide binding / protein binding	33.74	3e-85	RPM1_ARATH	Arabidopsis thaliana (Mouse-ear cress)	Disease resistance protein RPM1	33.74	3e-84	A5C703_VITVI	Vitis vinifera (Grape)	Putative uncharacterized protein	55.56	5e-170
MDP0000159462	chr7	22792862	22796808	3947	0	na	AT5G62240.1	Arabidopsis thaliana	unknown protein	37.89	8e-22	AT5G62240.1	Arabidopsis thaliana	unknown protein	37.89	8e-22						B9R9M3_RICCO	Ricinus communis (Castor bean)	Putative uncharacterized protein	34.41	4e-23
MDP0000159463	chr7	22798947	22805388	6442	0	na	ERL1_ARATH	Arabidopsis thaliana (Mouse-ear cress)	LRR receptor-like serine/threonine-protein kinase ERL1	74.87	0	AT5G62230.1	Arabidopsis thaliana	ERL1 (ERECTA-LIKE 1); kinase	74.87	0	ERL1_ARATH	Arabidopsis thaliana (Mouse-ear cress)	LRR receptor-like serine/threonine-protein kinase ERL1	74.87	0	B9I4J0_POPTR	Populus trichocarpa (Western balsam poplar) (Populus balsamifera subsp. trichocarpa)	Leucine-rich repeat protein kinase	79.81	0
MDP0000265868	chr7	22812609	22827721	15113	0	na	KEA5_ARATH	Arabidopsis thaliana (Mouse-ear cress)	K(+) efflux antiporter 5	84	5e-41	AT5G51700.1	Arabidopsis thaliana	PBS2 (PPHB SUSCEPTIBLE 2); protein binding / zinc ion binding	62.88	4e-42	KEA5_ARATH	Arabidopsis thaliana (Mouse-ear cress)	K(+) efflux antiporter 5	84	5e-41	D7T1W4_VITVI	Vitis vinifera (Grape)	Whole genome shotgun sequence of line PN40024, scaffold_22.assembly12x	91.2	4e-44
MDP0000201797	chr7	22806195	22809061	2867	0	na	VA727_ARATH	Arabidopsis thaliana (Mouse-ear cress)	Vesicle-associated membrane protein 727	71.03	4e-76	AT3G54300.2	Arabidopsis thaliana	ATVAMP727 (VESICLE-ASSOCIATED MEMBRANE PROTEIN 727)	71.03	4e-77	VA727_ARATH	Arabidopsis thaliana (Mouse-ear cress)	Vesicle-associated membrane protein 727	71.03	4e-76	C6TKX3_SOYBN	Glycine max (Soybean) (Glycine hispida)	Putative uncharacterized protein	87.65	2e-77
MDP0000391657	chr7	22827931	22833332	5402	0	na	AMERL_ARATH	Arabidopsis thaliana (Mouse-ear cress)	Uncharacterized protein At2g38710	69.38	5e-88	AT2G38710.2	Arabidopsis thaliana	AMMECR1 family	69.38	5e-89	AMERL_ARATH	Arabidopsis thaliana (Mouse-ear cress)	Uncharacterized protein At2g38710	69.38	5e-88	B9RPU3_RICCO	Ricinus communis (Castor bean)	AMME syndrome candidateprotein 1 protein, putative	79.71	4e-95
MDP0000309074	chr7	22816009	22819786	3778	0	na	AMERL_ARATH	Arabidopsis thaliana (Mouse-ear cress)	Uncharacterized protein At2g38710	76.77	3e-69	AT2G38710.2	Arabidopsis thaliana	AMMECR1 family	76.77	4e-70	AMERL_ARATH	Arabidopsis thaliana (Mouse-ear cress)	Uncharacterized protein At2g38710	76.77	3e-69	D7TNX5_VITVI	Vitis vinifera (Grape)	Whole genome shotgun sequence of line PN40024, scaffold_101.assembly12x	85.81	7e-74
MDP0000903895	chr7	22824669	22828149	3481	0	na	KEA5_ARATH	Arabidopsis thaliana (Mouse-ear cress)	K(+) efflux antiporter 5	82.22	3e-134	AT5G51710.1	Arabidopsis thaliana	KEA5; potassium ion transmembrane transporter/ potassium:hydrogen antiporter	82.22	3e-135	KEA5_ARATH	Arabidopsis thaliana (Mouse-ear cress)	K(+) efflux antiporter 5	82.22	3e-134	B9R9M0_RICCO	Ricinus communis (Castor bean)	Glutathione-regulated potassium-efflux system protein kefB, putative	84.01	2e-136
MDP0000525273	chr7	22837977	22845430	7454	0	na	TMVRN_NICGU	Nicotiana glutinosa (Tobacco)	TMV resistance protein N	36.69	2e-156	AT5G17680.1	Arabidopsis thaliana	disease resistance protein (TIR-NBS-LRR class), putative	41.79	2e-178	TMVRN_NICGU	Nicotiana glutinosa (Tobacco)	TMV resistance protein N	36.69	2e-156	A5B905_VITVI	Vitis vinifera (Grape)	Putative uncharacterized protein	42.84	0
MDP0000303300	chr7	22849942	22850814	873	0	na	WRK19_ARATH	Arabidopsis thaliana (Mouse-ear cress)	Probable WRKY transcription factor 19	36.54	6e-08	AT3G51560.1	Arabidopsis thaliana	ATP binding / protein binding / transmembrane receptor	40.52	2e-11	WRK19_ARATH	Arabidopsis thaliana (Mouse-ear cress)	Probable WRKY transcription factor 19	36.54	6e-08	A5C4G4_VITVI	Vitis vinifera (Grape)	Putative uncharacterized protein	42.47	1e-15
MDP0000561265	chr7	22834974	22836587	1614	0	na	SUVH5_ARATH	Arabidopsis thaliana (Mouse-ear cress)	Histone-lysine N-methyltransferase, H3 lysine-9 specific SUVH5	42.42	4e-97	AT2G35160.1	Arabidopsis thaliana	SUVH5 (SU(VAR)3-9 HOMOLOG 5); histone methyltransferase	42.42	4e-98	SUVH5_ARATH	Arabidopsis thaliana (Mouse-ear cress)	Histone-lysine N-methyltransferase, H3 lysine-9 specific SUVH5	42.42	4e-97	D7U765_VITVI	Vitis vinifera (Grape)	Whole genome shotgun sequence of line PN40024, scaffold_13.assembly12x	45.13	8e-103
MDP0000561267	chr7	22841845	22843683	1839	0	na	SUVH5_ARATH	Arabidopsis thaliana (Mouse-ear cress)	Histone-lysine N-methyltransferase, H3 lysine-9 specific SUVH5	47.29	2e-111	AT2G35160.1	Arabidopsis thaliana	SUVH5 (SU(VAR)3-9 HOMOLOG 5); histone methyltransferase	47.29	2e-112	SUVH5_ARATH	Arabidopsis thaliana (Mouse-ear cress)	Histone-lysine N-methyltransferase, H3 lysine-9 specific SUVH5	47.29	2e-111	D7U765_VITVI	Vitis vinifera (Grape)	Whole genome shotgun sequence of line PN40024, scaffold_13.assembly12x	48.97	1e-125
MDP0000761243					0	na
MDP0000855311	chr7	22851971	22852623	653	0	na	PPR34_ARATH	Arabidopsis thaliana (Mouse-ear cress)	Pentatricopeptide repeat-containing protein At1g11710, mitochondrial	52.3	6e-44	AT1G11710.1	Arabidopsis thaliana	pentatricopeptide (PPR) repeat-containing protein	52.3	6e-45	PPR34_ARATH	Arabidopsis thaliana (Mouse-ear cress)	Pentatricopeptide repeat-containing protein At1g11710, mitochondrial	52.3	6e-44	B9HZ40_POPTR	Populus trichocarpa (Western balsam poplar) (Populus balsamifera subsp. trichocarpa)	Predicted protein	57.59	7e-41
MDP0000189315	chr7	22873485	22877203	3719	0	na	Y1143_ARATH	Arabidopsis thaliana (Mouse-ear cress)	Probable LRR receptor-like serine/threonine-protein kinase At1g14390	34.06	7e-96	AT3G03770.2	Arabidopsis thaliana		52.16	4e-172	Y1143_ARATH	Arabidopsis thaliana (Mouse-ear cress)	Probable LRR receptor-like serine/threonine-protein kinase At1g14390	34.06	7e-96	B9RL27_RICCO	Ricinus communis (Castor bean)	Leucine-rich repeat protein, putative	58.95	0
MDP0000746387					0	na
MDP0000281765	chr7	22882934	22892860	9927	0	na	WRK19_ARATH	Arabidopsis thaliana (Mouse-ear cress)	Probable WRKY transcription factor 19	35.48	1e-21	AT5G17680.1	Arabidopsis thaliana	disease resistance protein (TIR-NBS-LRR class), putative	41.12	8e-32	WRK19_ARATH	Arabidopsis thaliana (Mouse-ear cress)	Probable WRKY transcription factor 19	35.48	1e-21	A5C4Q1_VITVI	Vitis vinifera (Grape)	Putative uncharacterized protein	39.82	1e-40
MDP0000176154	chr7	22892558	22893232	675	0	na	AT2G23070.1	Arabidopsis thaliana	casein kinase II alpha chain, putative	85.71	2e-09	AT2G23070.1	Arabidopsis thaliana	casein kinase II alpha chain, putative	85.71	2e-09						B9GYX9_POPTR	Populus trichocarpa (Western balsam poplar) (Populus balsamifera subsp. trichocarpa)	Predicted protein	96.55	2e-09
MDP0000444008	chr7	22902072	22902761	690	0	na	WRK19_ARATH	Arabidopsis thaliana (Mouse-ear cress)	Probable WRKY transcription factor 19	48.32	3e-25	AT4G16890.1	Arabidopsis thaliana	SNC1 (SUPPRESSOR OF NPR1-1, CONSTITUTIVE 1); nucleotide binding	38.02	3e-30	WRK19_ARATH	Arabidopsis thaliana (Mouse-ear cress)	Probable WRKY transcription factor 19	48.32	3e-25	A5B905_VITVI	Vitis vinifera (Grape)	Putative uncharacterized protein	57.83	2e-48
MDP0000500336	chr7	22927878	22932443	4566	1	fb_unigene (G.41)	PHR2_ARATH	Arabidopsis thaliana (Mouse-ear cress)	Blue-light photoreceptor PHR2	58.16	2e-22	AT2G47590.1	Arabidopsis thaliana	PHR2 (photolyase/blue-light receptor 2); DNA photolyase	58.16	2e-23	PHR2_ARATH	Arabidopsis thaliana (Mouse-ear cress)	Blue-light photoreceptor PHR2	58.16	2e-22	B9GSB0_POPTR	Populus trichocarpa (Western balsam poplar) (Populus balsamifera subsp. trichocarpa)	Predicted protein	75.25	1e-30
MDP0000810872	chr7	22933319	22935034	1716	0	na	PP295_ARATH	Arabidopsis thaliana (Mouse-ear cress)	Pentatricopeptide repeat-containing protein At3g62890	63.62	0	AT3G62890.1	Arabidopsis thaliana	binding	63.62	0	PP295_ARATH	Arabidopsis thaliana (Mouse-ear cress)	Pentatricopeptide repeat-containing protein At3g62890	63.62	0	D7U2A2_VITVI	Vitis vinifera (Grape)	Whole genome shotgun sequence of line PN40024, scaffold_5.assembly12x	68.72	0
MDP0000500340	chr7	22940799	22943892	3094	0	na	TMVRN_NICGU	Nicotiana glutinosa (Tobacco)	TMV resistance protein N	42.35	3e-26	AT1G27180.1	Arabidopsis thaliana	disease resistance protein (TIR-NBS-LRR class), putative	31.63	2e-33	TMVRN_NICGU	Nicotiana glutinosa (Tobacco)	TMV resistance protein N	42.35	3e-26	A5C7I8_VITVI	Vitis vinifera (Grape)	Putative uncharacterized protein	35.52	2e-48
MDP0000900762	chr7	22927837	22928670	834	0	na	TMVRN_NICGU	Nicotiana glutinosa (Tobacco)	TMV resistance protein N	37.62	4e-33	AT1G17600.1	Arabidopsis thaliana	disease resistance protein (TIR-NBS-LRR class), putative	36.36	9e-32	TMVRN_NICGU	Nicotiana glutinosa (Tobacco)	TMV resistance protein N	37.62	4e-33	Q8LKC5_9ROSA	Malus prunifolia	Putative disease resistance gene analog NBS-LRR	73.68	4e-66
MDP0000693582	chr7	22931086	22931289	204	0	na	ppa026368m	Prunus persica	N/A	46.27	5e-13
MDP0000297215	chr7	22937940	22956317	18378	1	Microarray2 M.26 Ea_Mock	AT5G51740.1	Arabidopsis thaliana	peptidase M48 family protein	52.25	5e-47	AT5G51740.1	Arabidopsis thaliana	peptidase M48 family protein	52.25	5e-47						B9R9L4_RICCO	Ricinus communis (Castor bean)	Peptidase, putative	55	7e-52
MDP0000446521	chr7	22938361	22941378	3018	0	na	TMVRN_NICGU	Nicotiana glutinosa (Tobacco)	TMV resistance protein N	40.12	2e-86	AT5G17680.1	Arabidopsis thaliana	disease resistance protein (TIR-NBS-LRR class), putative	37.99	6e-83	TMVRN_NICGU	Nicotiana glutinosa (Tobacco)	TMV resistance protein N	40.12	2e-86	A5AP14_VITVI	Vitis vinifera (Grape)	Putative uncharacterized protein	45.88	3e-100
MDP0000326173					0	na
MDP0000446522	chr7	22942638	22946466	3829	0	na	TMVRN_NICGU	Nicotiana glutinosa (Tobacco)	TMV resistance protein N	37.62	2e-123	AT5G17680.1	Arabidopsis thaliana	disease resistance protein (TIR-NBS-LRR class), putative	38.22	6e-121	TMVRN_NICGU	Nicotiana glutinosa (Tobacco)	TMV resistance protein N	37.62	2e-123	A5AP14_VITVI	Vitis vinifera (Grape)	Putative uncharacterized protein	44.13	2e-154
MDP0000283491	chr7	22962134	22963578	1445	0	na	AT5G51750.1	Arabidopsis thaliana	ATSBT1.3 (ARABIDOPSIS THALIANA SUBTILASE 1.3); identical protein binding / serine-type endopeptidase	57.14	1e-12	AT5G51750.1	Arabidopsis thaliana	ATSBT1.3 (ARABIDOPSIS THALIANA SUBTILASE 1.3); identical protein binding / serine-type endopeptidase	57.14	1e-12						B6UDX1_MAIZE	Zea mays (Maize)	Subtilisin-like protease	66.07	1e-12
MDP0000652631	chr7	22972901	22976730	3830	0	na	BH120_ARATH	Arabidopsis thaliana (Mouse-ear cress)	Transcription factor bHLH120	49.11	1e-35	AT5G51790.1	Arabidopsis thaliana	basix helix-loop-helix (bHLH) family protein	49.11	1e-36	BH120_ARATH	Arabidopsis thaliana (Mouse-ear cress)	Transcription factor bHLH120	49.11	1e-35	B9R9K5_RICCO	Ricinus communis (Castor bean)	DNA binding protein, putative	53.12	2e-37
MDP0000125939	chr7	22982695	22983706	1012	0	na	BH120_ARATH	Arabidopsis thaliana (Mouse-ear cress)	Transcription factor bHLH120	46.02	5e-25	AT5G51790.1	Arabidopsis thaliana	basix helix-loop-helix (bHLH) family protein	46.02	4e-26	BH120_ARATH	Arabidopsis thaliana (Mouse-ear cress)	Transcription factor bHLH120	46.02	5e-25	B9ICZ3_POPTR	Populus trichocarpa (Western balsam poplar) (Populus balsamifera subsp. trichocarpa)	Predicted protein	43.87	2e-33
MDP0000240599	chr7	22987696	22989618	1923	0	na	Y1684_ARATH	Arabidopsis thaliana (Mouse-ear cress)	Probable LRR receptor-like serine/threonine-protein kinase At1g06840	45.45	1e-29	AT4G25390.1	Arabidopsis thaliana	protein kinase family protein	51.46	9e-138	Y1684_ARATH	Arabidopsis thaliana (Mouse-ear cress)	Probable LRR receptor-like serine/threonine-protein kinase At1g06840	45.45	1e-29	B9ICZ2_POPTR	Populus trichocarpa (Western balsam poplar) (Populus balsamifera subsp. trichocarpa)	Predicted protein	56.26	7e-171
MDP0000560255	chr7	23008767	23017352	8586	0	na	Y5457_ARATH	Arabidopsis thaliana (Mouse-ear cress)	Probable LRR receptor-like serine/threonine-protein kinase At5g45780	45.45	1e-57	AT3G15890.1	Arabidopsis thaliana	protein kinase family protein	50.94	3e-75	Y5457_ARATH	Arabidopsis thaliana (Mouse-ear cress)	Probable LRR receptor-like serine/threonine-protein kinase At5g45780	45.45	1e-57	B9R9K2_RICCO	Ricinus communis (Castor bean)	Serine-threonine protein kinase, plant-type, putative	83.14	3e-132
MDP0000878771	chr7	23018782	23019297	516	0	na	RPB1_ARATH	Arabidopsis thaliana (Mouse-ear cress)	DNA-directed RNA polymerase II subunit RPB1	90.67	8e-36	AT4G35800.1	Arabidopsis thaliana	NRPB1 (RNA POLYMERASE II LARGE SUBUNIT); DNA binding / DNA-directed RNA polymerase	90.67	6e-37	RPB1_ARATH	Arabidopsis thaliana (Mouse-ear cress)	DNA-directed RNA polymerase II subunit RPB1	90.67	8e-36	B7SNX4_PEA	Pisum sativum (Garden pea)	DNA-directed RNA polymerase	78.95	2e-36
MDP0000129923	chr7	23027971	23031452	3482	0	na	AT5G51800.1	Arabidopsis thaliana	FUNCTIONS IN: molecular_function unknown; INVOLVED IN: biological_process unknown; LOCATED IN: cellular_component unknown; EXPRESSED IN: shoot apex, embryo; EXPRESSED DURING: D bilateral stage, E expanded cotyledon stage; CONTAINS InterPro DOMAIN/s: Prote	52.83	0											D7T1U2_VITVI	Vitis vinifera (Grape)	Whole genome shotgun sequence of line PN40024, scaffold_22.assembly12x	69.44	0
MDP0000121191	chr7	23044846	23046317	1472	0	na	GI1L3_ARATH	Arabidopsis thaliana (Mouse-ear cress)	Probable gibberellin receptor GID1L3	35.58	7e-23	AT5G62180.1	Arabidopsis thaliana	AtCXE20 (Arabidopsis thaliana carboxyesterase 20); carboxylesterase	53.4	2e-57	GI1L3_ARATH	Arabidopsis thaliana (Mouse-ear cress)	Probable gibberellin receptor GID1L3	35.58	7e-23	B9R9K0_RICCO	Ricinus communis (Castor bean)	Gibberellin receptor GID1, putative	64.93	5e-77
MDP0000233650	chr7	23072598	23074125	1528	0	na	ppa005703m	Prunus persica	N/A	32.37	1e-34
MDP0000130564	chr7	23070723	23071160	438	0	na	AR8BA_DANRE	Danio rerio (Zebrafish) (Brachydanio rerio)	ADP-ribosylation factor-like protein 8B-A	79.45	5e-30	AT5G37680.1	Arabidopsis thaliana	ATARLA1A (ADP-ribosylation factor-like A1A); GTP binding	94.52	1e-36	AR8BA_DANRE	Danio rerio (Zebrafish) (Brachydanio rerio)	ADP-ribosylation factor-like protein 8B-A	79.45	5e-30	Q9FHQ2_ARATH	Arabidopsis thaliana (Mouse-ear cress)	ADP-ribosylation factor-like protein	94.52	1e-34
MDP0000354681					0	na
MDP0000280240	chr7	23081984	23083448	1465	0	na	GAOX2_ARATH	Arabidopsis thaliana (Mouse-ear cress)	Gibberellin 20 oxidase 2	64.72	6e-144	AT5G51810.1	Arabidopsis thaliana	GA20OX2 (GIBBERELLIN 20 OXIDASE 2); gibberellin 20-oxidase	64.72	5e-145	GAOX2_ARATH	Arabidopsis thaliana (Mouse-ear cress)	Gibberellin 20 oxidase 2	64.72	6e-144	Q9FS09_MALDO	Malus domestica (Apple) (Pyrus malus)	Gibberellin 20-oxidase	99.74	0
MDP0000181139	chr7	23111143	23116034	4892	0	na	PGMP_ARATH	Arabidopsis thaliana (Mouse-ear cress)	Phosphoglucomutase, chloroplastic	86.33	0	AT5G51820.1	Arabidopsis thaliana	PGM (PHOSPHOGLUCOMUTASE); phosphoglucomutase	86.33	0	PGMP_ARATH	Arabidopsis thaliana (Mouse-ear cress)	Phosphoglucomutase, chloroplastic	86.33	0	B9I4H0_POPTR	Populus trichocarpa (Western balsam poplar) (Populus balsamifera subsp. trichocarpa)	Predicted protein	89.77	0
MDP0000161463	chr7	23119968	23121076	1109	0	na	PME16_ARATH	Arabidopsis thaliana (Mouse-ear cress)	Probable pectinesterase/pectinesterase inhibitor 16	65.33	5e-20	AT2G43050.1	Arabidopsis thaliana	ATPMEPCRD; enzyme inhibitor/ pectinesterase	65.33	5e-21	PME16_ARATH	Arabidopsis thaliana (Mouse-ear cress)	Probable pectinesterase/pectinesterase inhibitor 16	65.33	5e-20	B9SP33_RICCO	Ricinus communis (Castor bean)	Pectinesterase	49.11	1e-21
MDP0000267404	chr7	23122032	23134415	12384	0	na	E137_ARATH	Arabidopsis thaliana (Mouse-ear cress)	Glucan endo-1,3-beta-glucosidase 7	50	1e-10	AT3G07320.1	Arabidopsis thaliana	glycosyl hydrolase family 17 protein	64.81	9e-13	E137_ARATH	Arabidopsis thaliana (Mouse-ear cress)	Glucan endo-1,3-beta-glucosidase 7	50	1e-10	B9GQN3_POPTR	Populus trichocarpa (Western balsam poplar) (Populus balsamifera subsp. trichocarpa)	Predicted protein	62.07	3e-12
MDP0000267405	chr7	23135770	23139483	3714	0	na	AT2G31660.1	Arabidopsis thaliana	SAD2 (SUPER SENSITIVE TO ABA AND DROUGHT2); binding / protein transporter	60.92	5e-16	AT2G31660.1	Arabidopsis thaliana	SAD2 (SUPER SENSITIVE TO ABA AND DROUGHT2); binding / protein transporter	60.92	5e-16						D7U9N5_VITVI	Vitis vinifera (Grape)	Whole genome shotgun sequence of line PN40024, scaffold_62.assembly12x	73.56	1e-20
MDP0000173131	chr7	23144497	23148363	3867	0	na	SCRK1_MAIZE	Zea mays (Maize)	Fructokinase-1	65.52	5e-112	AT5G51830.1	Arabidopsis thaliana	pfkB-type carbohydrate kinase family protein	83.54	5e-146	SCRK1_MAIZE	Zea mays (Maize)	Fructokinase-1	65.52	5e-112	D7T1T7_VITVI	Vitis vinifera (Grape)	Whole genome shotgun sequence of line PN40024, scaffold_22.assembly12x	81	2e-146
MDP0000937157	chr7	23149433	23152601	3169	0	na	AT5G51840.1	Arabidopsis thaliana	unknown protein	63.11	1e-78	AT5G51840.1	Arabidopsis thaliana	unknown protein	63.11	1e-78						D7T1T6_VITVI	Vitis vinifera (Grape)	Whole genome shotgun sequence of line PN40024, scaffold_22.assembly12x	72.29	6e-95
MDP0000937158	chr7	23159010	23161977	2968	0	na	AT5G62170.1	Arabidopsis thaliana	unknown protein	50	5e-45	AT5G62170.1	Arabidopsis thaliana	unknown protein	50	5e-45						B9R9J2_RICCO	Ricinus communis (Castor bean)	Putative uncharacterized protein	43.12	9e-107
MDP0000276269	chr7	23168236	23173672	5437	0	na	SOC1_ARATH	Arabidopsis thaliana (Mouse-ear cress)	MADS-box protein SOC1	50.51	5e-18	AT5G62165.3	Arabidopsis thaliana	AGL42 (AGAMOUS LIKE 42); transcription factor	53.54	2e-22	SOC1_ARATH	Arabidopsis thaliana (Mouse-ear cress)	MADS-box protein SOC1	50.51	5e-18	Q0GMF4_MALDO	Malus domestica (Apple) (Pyrus malus)	SOC1-like protein	75.73	4e-34
MDP0000307089	chr7	23142930	23145333	2404	0	na	WRK19_ARATH	Arabidopsis thaliana (Mouse-ear cress)	Probable WRKY transcription factor 19	35.11	7e-15	AT5G38340.1	Arabidopsis thaliana	disease resistance protein (TIR-NBS-LRR class), putative	35.68	2e-22	WRK19_ARATH	Arabidopsis thaliana (Mouse-ear cress)	Probable WRKY transcription factor 19	35.11	7e-15	B9N1M5_POPTR	Populus trichocarpa (Western balsam poplar) (Populus balsamifera subsp. trichocarpa)	Tir-nbs-lrr resistance protein	36.91	2e-33
MDP0000791555	chr7	23194548	23196470	1923	0	na	MOCOS_SOLLC	Solanum lycopersicum (Tomato) (Lycopersicon esculentum)	Molybdenum cofactor sulfurase	25.99	2e-12	AT5G51920.1	Arabidopsis thaliana	catalytic/ pyridoxal phosphate binding	58.67	3e-112	MOCOS_SOLLC	Solanum lycopersicum (Tomato) (Lycopersicon esculentum)	Molybdenum cofactor sulfurase	25.99	2e-12	B9ID26_POPTR	Populus trichocarpa (Western balsam poplar) (Populus balsamifera subsp. trichocarpa)	Predicted protein	64.42	0
MDP0000260055	chr7	23196760	23197466	707	0	na	PP355_ARATH	Arabidopsis thaliana (Mouse-ear cress)	Pentatricopeptide repeat-containing protein At4g38010	54.4	2e-40	AT4G38010.1	Arabidopsis thaliana	pentatricopeptide (PPR) repeat-containing protein	54.4	2e-41	PP355_ARATH	Arabidopsis thaliana (Mouse-ear cress)	Pentatricopeptide repeat-containing protein At4g38010	54.4	2e-40	B9I4E0_POPTR	Populus trichocarpa (Western balsam poplar) (Populus balsamifera subsp. trichocarpa)	Predicted protein	56.14	8e-56
MDP0000260056	chr7	23199732	23200820	1089	0	na	TCP19_ARATH	Arabidopsis thaliana (Mouse-ear cress)	Transcription factor TCP19	55.56	3e-51	AT5G51910.2	Arabidopsis thaliana	TCP family transcription factor, putative	55.56	3e-52	TCP19_ARATH	Arabidopsis thaliana (Mouse-ear cress)	Transcription factor TCP19	55.56	3e-51	B9R9I7_RICCO	Ricinus communis (Castor bean)	Putative uncharacterized protein	53.93	5e-60
MDP0000643021	chr7	23203353	23205724	2372	0	na	PER66_ARATH	Arabidopsis thaliana (Mouse-ear cress)	Peroxidase 66	65.19	1e-118	AT5G51890.1	Arabidopsis thaliana	peroxidase	65.19	1e-119	PER66_ARATH	Arabidopsis thaliana (Mouse-ear cress)	Peroxidase 66	65.19	1e-118	B9R9I9_RICCO	Ricinus communis (Castor bean)	Peroxidase 66, putative	72.92	3e-135
MDP0000791561					0	na
MDP0000060753	chr7	23211157	23223099	11943	0	na	SOC1_ARATH	Arabidopsis thaliana (Mouse-ear cress)	MADS-box protein SOC1	59.54	1e-49	AT5G62165.3	Arabidopsis thaliana	AGL42 (AGAMOUS LIKE 42); transcription factor	60.8	1e-53	SOC1_ARATH	Arabidopsis thaliana (Mouse-ear cress)	MADS-box protein SOC1	59.54	1e-49	Q09JE1_MALDO	Malus domestica (Apple) (Pyrus malus)	MADS-box protein	77.78	8e-78
MDP0000770761	chr7	23245033	23245272	240	0	na	HTH_ARATH	Arabidopsis thaliana (Mouse-ear cress)	Protein HOTHEAD	47.37	8e-14	AT5G51930.1	Arabidopsis thaliana	glucose-methanol-choline (GMC) oxidoreductase family protein	66.67	2e-24	HTH_ARATH	Arabidopsis thaliana (Mouse-ear cress)	Protein HOTHEAD	47.37	8e-14	B9R9I5_RICCO	Ricinus communis (Castor bean)	Glucose-methanol-choline (Gmc) oxidoreductase, putative	67.53	4e-24
MDP0000430157	chr7	23245597	23246306	710	0	na	HTH_ARATH	Arabidopsis thaliana (Mouse-ear cress)	Protein HOTHEAD	48.28	8e-43	AT5G51950.2	Arabidopsis thaliana	glucose-methanol-choline (GMC) oxidoreductase family protein	64.97	8e-68	HTH_ARATH	Arabidopsis thaliana (Mouse-ear cress)	Protein HOTHEAD	48.28	8e-43	B9R9I5_RICCO	Ricinus communis (Castor bean)	Glucose-methanol-choline (Gmc) oxidoreductase, putative	70	3e-72
MDP0000272126	chr7	23242116	23242725	610	0	na	HTH_ARATH	Arabidopsis thaliana (Mouse-ear cress)	Protein HOTHEAD	46.61	6e-26	AT5G51950.2	Arabidopsis thaliana	glucose-methanol-choline (GMC) oxidoreductase family protein	61.02	3e-36	HTH_ARATH	Arabidopsis thaliana (Mouse-ear cress)	Protein HOTHEAD	46.61	6e-26	B9RC10_RICCO	Ricinus communis (Castor bean)	Glucose-methanol-choline (Gmc) oxidoreductase, putative	66.1	4e-39
MDP0000928721	chr7	23249971	23250870	900	0	na	GNL3_DICDI	Dictyostelium discoideum (Slime mold)	Guanine nucleotide-binding protein-like 3 homolog	38.46	4e-11	AT3G07050.1	Arabidopsis thaliana	GTP-binding family protein	67.71	2e-31	GNL3_DICDI	Dictyostelium discoideum (Slime mold)	Guanine nucleotide-binding protein-like 3 homolog	38.46	4e-11	B9S541_RICCO	Ricinus communis (Castor bean)	GTP-binding protein-plant, putative	72.92	5e-32
MDP0000342169					1	fb_unigene
MDP0000342168	chr7	23258589	23260974	2386	1	fb_unigene	PX11D_ARATH	Arabidopsis thaliana (Mouse-ear cress)	Peroxisomal membrane protein 11D	81.62	1e-111	AT2G45740.3	Arabidopsis thaliana	PEX11D	81.62	1e-112	PX11D_ARATH	Arabidopsis thaliana (Mouse-ear cress)	Peroxisomal membrane protein 11D	81.62	1e-111	B9RDK6_RICCO	Ricinus communis (Castor bean)	Peroxisomal biogenesis factor, putative	86.27	2e-115
MDP0000156161	chr7	23261334	23265472	4139	0	na	FB345_ARATH	Arabidopsis thaliana (Mouse-ear cress)	F-box protein At4g00755	55.07	1e-73	AT4G00755.2	Arabidopsis thaliana	F-box family protein	55.07	9e-75	FB345_ARATH	Arabidopsis thaliana (Mouse-ear cress)	F-box protein At4g00755	55.07	1e-73	B9RDK7_RICCO	Ricinus communis (Castor bean)	Putative uncharacterized protein	52.82	5e-95
MDP0000169409	chr7	23257181	23258504	1324	0	na	HTH_ARATH	Arabidopsis thaliana (Mouse-ear cress)	Protein HOTHEAD	45.61	2e-24	AT5G51950.2	Arabidopsis thaliana	glucose-methanol-choline (GMC) oxidoreductase family protein	59.65	7e-34	HTH_ARATH	Arabidopsis thaliana (Mouse-ear cress)	Protein HOTHEAD	45.61	2e-24	B9RC10_RICCO	Ricinus communis (Castor bean)	Glucose-methanol-choline (Gmc) oxidoreductase, putative	64.91	5e-37
MDP0000649783	chr7	23255746	23256057	312	1	Microarray1 (M.26 Ea_Mock)	AT4G25433.1	Arabidopsis thaliana	peptidoglycan-binding LysM domain-containing protein	54.64	5e-26	AT4G25433.1	Arabidopsis thaliana	peptidoglycan-binding LysM domain-containing protein	54.64	5e-26						A5AZB4_VITVI	Vitis vinifera (Grape)	Putative uncharacterized protein	70.59	2e-33
MDP0000138173	chr7	23266662	23269896	3235	0	na	FB345_ARATH	Arabidopsis thaliana (Mouse-ear cress)	F-box protein At4g00755	54.19	7e-84	AT4G00755.2	Arabidopsis thaliana	F-box family protein	54.19	7e-85	FB345_ARATH	Arabidopsis thaliana (Mouse-ear cress)	F-box protein At4g00755	54.19	7e-84	B9RDK7_RICCO	Ricinus communis (Castor bean)	Putative uncharacterized protein	61.58	4e-107
MDP0000920559	chr7	23263999	23264521	523	0	na	AT1G79020.1	Arabidopsis thaliana	transcription factor-related	73.88	2e-46	AT1G79020.1	Arabidopsis thaliana	transcription factor-related	73.88	2e-46						B9RHR8_RICCO	Ricinus communis (Castor bean)	Transcription factor, putative	75	2e-47
MDP0000825215	chr7	23272318	23273098	781	0	na	AT5G61040.1	Arabidopsis thaliana	unknown protein	43.33	5e-07	AT5G61040.1	Arabidopsis thaliana	unknown protein	43.33	5e-07						B9RLN7_RICCO	Ricinus communis (Castor bean)	Putative uncharacterized protein	52	6e-12
MDP0000275088	chr7	23274980	23276806	1827	0	na	PP175_ARATH	Arabidopsis thaliana (Mouse-ear cress)	Pentatricopeptide repeat-containing protein At2g29760, chloroplastic	39.65	6e-124	AT2G29760.1	Arabidopsis thaliana	pentatricopeptide (PPR) repeat-containing protein	39.65	5e-125	PP175_ARATH	Arabidopsis thaliana (Mouse-ear cress)	Pentatricopeptide repeat-containing protein At2g29760, chloroplastic	39.65	6e-124	B9R9I2_RICCO	Ricinus communis (Castor bean)	Pentatricopeptide repeat-containing protein, putative	66.22	0
MDP0000171573	chr7	23281847	23283529	1683	2	SSH unigenes temporal Ea, fb_unigene	IDND_VITVI	Vitis vinifera (Grape)	L-idonate 5-dehydrogenase	74.32	3e-166	AT5G51970.2	Arabidopsis thaliana	sorbitol dehydrogenase, putative / L-iditol 2-dehydrogenase, putative	78.85	2e-173	IDND_VITVI	Vitis vinifera (Grape)	L-idonate 5-dehydrogenase	74.32	3e-166	Q5I6M3_MALDO	Malus domestica (Apple) (Pyrus malus)	Sorbitol dehydrogenase	86.41	0
MDP0000188052	chr7	23301490	23302735	1246	3	SSH unigenes temporal Ea, Microarray1 (M.26 Ea_Mock), fb_unigene	IDND_VITVI	Vitis vinifera (Grape)	L-idonate 5-dehydrogenase	73.91	3e-166	AT5G51970.2	Arabidopsis thaliana	sorbitol dehydrogenase, putative / L-iditol 2-dehydrogenase, putative	79.35	7e-175	IDND_VITVI	Vitis vinifera (Grape)	L-idonate 5-dehydrogenase	73.91	3e-166	Q5I6M3_MALDO	Malus domestica (Apple) (Pyrus malus)	Sorbitol dehydrogenase	99.73	0
MDP0000188053	chr7	23305595	23307845	2251	0	na	AT5G15510.2	Arabidopsis thaliana	N/A	41.87	8e-32	AT5G15510.2	Arabidopsis thaliana		41.87	8e-32						D7SXJ8_VITVI	Vitis vinifera (Grape)	Whole genome shotgun sequence of line PN40024, scaffold_108.assembly12x	46.64	5e-41
MDP0000188054	chr7	23310942	23312187	1246	3	SSH unigenes temporal Ea, Microarray1 (M.26 Ea_Mock), fb_unigene	IDND_VITVI	Vitis vinifera (Grape)	L-idonate 5-dehydrogenase	68.75	3e-152	AT5G51970.2	Arabidopsis thaliana	sorbitol dehydrogenase, putative / L-iditol 2-dehydrogenase, putative	74.18	2e-161	IDND_VITVI	Vitis vinifera (Grape)	L-idonate 5-dehydrogenase	68.75	3e-152	Q6EM42_MALDO	Malus domestica (Apple) (Pyrus malus)	NAD-dependent sorbitol dehydrogenase 9	91.03	0
MDP0000826835	chr7	23309053	23309295	243	0	na	STP13_ARATH	Arabidopsis thaliana (Mouse-ear cress)	Sugar transport protein 13	79.17	3e-32	AT5G26340.1	Arabidopsis thaliana	MSS1; carbohydrate transmembrane transporter/ hexose:hydrogen symporter/ high-affinity hydrogen:glucose symporter/ sugar:hydrogen symporter	79.17	3e-33	STP13_ARATH	Arabidopsis thaliana (Mouse-ear cress)	Sugar transport protein 13	79.17	3e-32	B9RTZ7_RICCO	Ricinus communis (Castor bean)	Sugar transporter, putative	84.72	7e-32
MDP0000175148	chr7	23314250	23317282	3033	0	na	STP13_ARATH	Arabidopsis thaliana (Mouse-ear cress)	Sugar transport protein 13	64.74	4e-176	AT5G26340.1	Arabidopsis thaliana	MSS1; carbohydrate transmembrane transporter/ hexose:hydrogen symporter/ high-affinity hydrogen:glucose symporter/ sugar:hydrogen symporter	64.74	4e-177	STP13_ARATH	Arabidopsis thaliana (Mouse-ear cress)	Sugar transport protein 13	64.74	4e-176	B9RTZ7_RICCO	Ricinus communis (Castor bean)	Sugar transporter, putative	67.06	0
MDP0000710740	chr7	23322450	23324270	1821	0	na	ZMYM1_HUMAN	Homo sapiens (Human)	Zinc finger MYM-type protein 1	23.24	3e-26	AT4G10200.1	Arabidopsis thaliana	hAT dimerisation domain-containing protein / transposase-related	43.51	2e-106	ZMYM1_HUMAN	Homo sapiens (Human)	Zinc finger MYM-type protein 1	23.24	3e-26	Q0E2I3_ORYSJ	Oryza sativa subsp. japonica (Rice)	Os02g0236500 protein	56.67	0
MDP0000807458	chr7	23338998	23339805	808	1	fb_unigene	MDHC_MAIZE	Zea mays (Maize)	Malate dehydrogenase, cytoplasmic	88.6	9e-55	AT1G04410.1	Arabidopsis thaliana	malate dehydrogenase, cytosolic, putative	86.84	5e-55	MDHC_MAIZE	Zea mays (Maize)	Malate dehydrogenase, cytoplasmic	88.6	9e-55	A3DSX0_MALDO	Malus domestica (Apple) (Pyrus malus)	Malate dehydrogenase	91.23	1e-54
MDP0000167077	chr7	23342608	23343777	1170	0	na	AT3G54770.1	Arabidopsis thaliana	RNA recognition motif (RRM)-containing protein	41.27	7e-28	AT3G54770.1	Arabidopsis thaliana	RNA recognition motif (RRM)-containing protein	41.27	7e-28						D7TMF2_VITVI	Vitis vinifera (Grape)	Whole genome shotgun sequence of line PN40024, scaffold_19.assembly12x	57.28	3e-53
MDP0000167080	chr7	23353877	23360600	6724	0	na	SYV_ARATH	Arabidopsis thaliana (Mouse-ear cress)	Valyl-tRNA synthetase	71.14	0	AT1G14610.1	Arabidopsis thaliana	TWN2 (TWIN 2); ATP binding / aminoacyl-tRNA ligase/ nucleotide binding / valine-tRNA ligase	71.14	0	SYV_ARATH	Arabidopsis thaliana (Mouse-ear cress)	Valyl-tRNA synthetase	71.14	0	D7TMX5_VITVI	Vitis vinifera (Grape)	Whole genome shotgun sequence of line PN40024, scaffold_100.assembly12x	74.85	0
MDP0000506346	chr7	23361596	23363806	2211	0	na	PGAP3_XENLA	Xenopus laevis (African clawed frog)	Post-GPI attachment to proteins factor 3	33.01	1e-40	AT1G16560.3	Arabidopsis thaliana	Per1-like family protein	67.95	5e-134	PGAP3_XENLA	Xenopus laevis (African clawed frog)	Post-GPI attachment to proteins factor 3	33.01	1e-40	B9I4F1_POPTR	Populus trichocarpa (Western balsam poplar) (Populus balsamifera subsp. trichocarpa)	Predicted protein	79.31	1e-157
MDP0000167082	chr7	23365364	23370024	4661	0	na	AB28B_ARATH	Arabidopsis thaliana (Mouse-ear cress)	ABC transporter B family member 28	72.79	0	AT4G25450.1	Arabidopsis thaliana	ATNAP8; ATPase, coupled to transmembrane movement of substances / transporter	72.79	0	AB28B_ARATH	Arabidopsis thaliana (Mouse-ear cress)	ABC transporter B family member 28	72.79	0	D7TMX7_VITVI	Vitis vinifera (Grape)	Whole genome shotgun sequence of line PN40024, scaffold_100.assembly12x	79.42	0
MDP0000344798					0	na
MDP0000167085	chr7	23382135	23385646	3512	0	na	C3H48_ARATH	Arabidopsis thaliana (Mouse-ear cress)	Zinc finger CCCH domain-containing protein 48	64.22	8e-170	AT4G25440.1	Arabidopsis thaliana	ZFWD1 (zinc finger WD40 repeat protein 1); nucleic acid binding / zinc ion binding	64.22	8e-171	C3H48_ARATH	Arabidopsis thaliana (Mouse-ear cress)	Zinc finger CCCH domain-containing protein 48	64.22	8e-170	D7TMY1_VITVI	Vitis vinifera (Grape)	Whole genome shotgun sequence of line PN40024, scaffold_100.assembly12x	66.6	8e-176
MDP0000807470	chr7	23390960	23392683	1724	3	SSH unigenes temporal Ea, Microarray1 (M.26 Ea_Mock), fb_unigene	IDND_VITVI	Vitis vinifera (Grape)	L-idonate 5-dehydrogenase	72.95	2e-163	AT5G51970.2	Arabidopsis thaliana	sorbitol dehydrogenase, putative / L-iditol 2-dehydrogenase, putative	78.14	2e-171	IDND_VITVI	Vitis vinifera (Grape)	L-idonate 5-dehydrogenase	72.95	2e-163	Q6EM42_MALDO	Malus domestica (Apple) (Pyrus malus)	NAD-dependent sorbitol dehydrogenase 9	86.14	0
MDP0000167088	chr7	23405354	23406795	1442	3	SSH unigenes temporal Ea, Microarray1 (M.26 Ea_Mock), fb_unigene	IDND_VITVI	Vitis vinifera (Grape)	L-idonate 5-dehydrogenase	73.91	2e-166	AT5G51970.2	Arabidopsis thaliana	sorbitol dehydrogenase, putative / L-iditol 2-dehydrogenase, putative	79.62	9e-176	IDND_VITVI	Vitis vinifera (Grape)	L-idonate 5-dehydrogenase	73.91	2e-166	Q5I6M3_MALDO	Malus domestica (Apple) (Pyrus malus)	Sorbitol dehydrogenase	92.93	0
MDP0000506359	chr7	23410455	23416681	6227	5	cDNA-AFLP M.26_G.41, SSH unigenes temporal Ea, Microarray2 M.26 Ea_Mock, Microarray1 (M.26 Ea_Mock), fb_unigene	IDND_VITVI	Vitis vinifera (Grape)	L-idonate 5-dehydrogenase	76.26	2e-59	AT5G51970.2	Arabidopsis thaliana	sorbitol dehydrogenase, putative / L-iditol 2-dehydrogenase, putative	78.42	3e-60	IDND_VITVI	Vitis vinifera (Grape)	L-idonate 5-dehydrogenase	76.26	2e-59	Q6EM45_MALDO	Malus domestica (Apple) (Pyrus malus)	NAD-dependent sorbitol dehydrogenase 2	97.84	8e-73
MDP0000189347	chr7	23435561	23436247	687	0	na	ERF26_ARATH	Arabidopsis thaliana (Mouse-ear cress)	Ethylene-responsive transcription factor ERF026	60.23	8e-33	AT5G52020.1	Arabidopsis thaliana	AP2 domain-containing protein	53.45	1e-31	ERF26_ARATH	Arabidopsis thaliana (Mouse-ear cress)	Ethylene-responsive transcription factor ERF026	60.23	8e-33	D5L100_MALDO	Malus domestica (Apple) (Pyrus malus)	AP2 domain class transcription factor	98.25	1e-61
MDP0000189351					0	na
MDP0000288452	chr7	23456923	23473314	16392	0	na	RSP40_ARATH	Arabidopsis thaliana (Mouse-ear cress)	Arginine/serine-rich-splicing factor RSP40	53.28	2e-83	AT4G25500.4	Arabidopsis thaliana		53.28	1e-84	RSP40_ARATH	Arabidopsis thaliana (Mouse-ear cress)	Arginine/serine-rich-splicing factor RSP40	53.28	2e-83	C6TAB8_SOYBN	Glycine max (Soybean) (Glycine hispida)	Putative uncharacterized protein	63.73	4e-103
MDP0000189355	chr7	23466396	23467513	1118	0	na	S47A2_MOUSE	Mus musculus (Mouse)	Multidrug and toxin extrusion protein 2	30.03	8e-20	AT4G23030.1	Arabidopsis thaliana	MATE efflux protein-related	61.92	5e-72	S47A2_MOUSE	Mus musculus (Mouse)	Multidrug and toxin extrusion protein 2	30.03	8e-20	B9I4G1_POPTR	Populus trichocarpa (Western balsam poplar) (Populus balsamifera subsp. trichocarpa)	Predicted protein	66.32	3e-86
MDP0000383616	chr7	23483021	23484691	1671	0	na	S47A2_MOUSE	Mus musculus (Mouse)	Multidrug and toxin extrusion protein 2	34.44	7e-47	AT4G23030.1	Arabidopsis thaliana	MATE efflux protein-related	68.13	2e-143	S47A2_MOUSE	Mus musculus (Mouse)	Multidrug and toxin extrusion protein 2	34.44	7e-47	B9ID07_POPTR	Populus trichocarpa (Western balsam poplar) (Populus balsamifera subsp. trichocarpa)	Predicted protein	78.85	0
MDP0000839887	chr7	23513893	23514509	617	0	na	POPTR_0006s12850.1	Populus trichocarpa	N/A	55.26	3e-08
MDP0000839889	chr7	23517979	23519332	1354	0	na	AT5G52060.1	Arabidopsis thaliana	ATBAG1 (ARABIDOPSIS THALIANA BCL-2-ASSOCIATED ATHANOGENE 1); protein binding	59.38	2e-91	AT5G52060.1	Arabidopsis thaliana	ATBAG1 (ARABIDOPSIS THALIANA BCL-2-ASSOCIATED ATHANOGENE 1); protein binding	59.38	2e-91						B9ID06_POPTR	Populus trichocarpa (Western balsam poplar) (Populus balsamifera subsp. trichocarpa)	Predicted protein	67.97	2e-119
MDP0000366877					0	na
MDP0000288458	chr7	23534305	23536708	2404	0	na	DAPB3_ARATH	Arabidopsis thaliana (Mouse-ear cress)	Putative dihydrodipicolinate reductase 3, chloroplastic	69.04	8e-116	AT5G52100.1	Arabidopsis thaliana	crr1 (chlororespiration reduction 1); dihydrodipicolinate reductase	69.04	7e-117	DAPB3_ARATH	Arabidopsis thaliana (Mouse-ear cress)	Putative dihydrodipicolinate reductase 3, chloroplastic	69.04	8e-116	B9ID05_POPTR	Populus trichocarpa (Western balsam poplar) (Populus balsamifera subsp. trichocarpa)	Predicted protein	73.21	3e-124
MDP0000189366	chr7	23537667	23543779	6113	0	na	SEUSS_ARATH	Arabidopsis thaliana (Mouse-ear cress)	Transcriptional corepressor SEUSS	58.39	2e-96						SEUSS_ARATH	Arabidopsis thaliana (Mouse-ear cress)	Transcriptional corepressor SEUSS	58.39	2e-96	B9I4D6_POPTR	Populus trichocarpa (Western balsam poplar) (Populus balsamifera subsp. trichocarpa)	Predicted protein	80.59	0
MDP0000302538	chr7	23469831	23476532	6702	0	na	YAI5_SCHPO	Schizosaccharomyces pombe (Fission yeast)	Uncharacterized protein C24B11.05	32.11	2e-15	AT2G32150.1	Arabidopsis thaliana	haloacid dehalogenase-like hydrolase family protein	69.63	7e-76	YAI5_SCHPO	Schizosaccharomyces pombe (Fission yeast)	Uncharacterized protein C24B11.05	32.11	2e-15	B9HV66_POPTR	Populus trichocarpa (Western balsam poplar) (Populus balsamifera subsp. trichocarpa)	Predicted protein	80	1e-84
MDP0000535151	chr7	23479139	23483191	4053	0	na	SPEE_SULTO	Sulfolobus tokodaii	Probable spermidine synthase	43.45	3e-52	AT5G19530.1	Arabidopsis thaliana	ACL5 (ACAULIS 5); spermine synthase/ thermospermine synthase	66.32	5e-116	SPEE_SULTO	Sulfolobus tokodaii	Probable spermidine synthase	43.45	3e-52	B9RSQ5_RICCO	Ricinus communis (Castor bean)	Spermine synthase, putative	80.63	2e-144
MDP0000738207	chr7	23471650	23478754	7105	0	na	SPEE_SULTO	Sulfolobus tokodaii	Probable spermidine synthase	40	7e-12	AT5G19530.1	Arabidopsis thaliana	ACL5 (ACAULIS 5); spermine synthase/ thermospermine synthase	55	8e-31	SPEE_SULTO	Sulfolobus tokodaii	Probable spermidine synthase	40	7e-12	B9HV65_POPTR	Populus trichocarpa (Western balsam poplar) (Populus balsamifera subsp. trichocarpa)	Predicted protein	87	7e-46
MDP0000315980	chr7	23512211	23514021	1811	0	na	AT3G61620.2	Arabidopsis thaliana	RRP41; 3'-5'-exoribonuclease/ RNA binding	38.46	2e-23	AT3G61620.2	Arabidopsis thaliana	RRP41; 3'-5'-exoribonuclease/ RNA binding	38.46	2e-23						B9SWZ0_RICCO	Ricinus communis (Castor bean)	Exosome complex exonuclease RRP41, putative	39.49	6e-23
MDP0000171287	chr7	23521085	23522676	1592	0	na	EXOS4_HUMAN	Homo sapiens (Human)	Exosome complex exonuclease RRP41	40.79	4e-27	AT3G61620.2	Arabidopsis thaliana	RRP41; 3'-5'-exoribonuclease/ RNA binding	69.81	2e-58	EXOS4_HUMAN	Homo sapiens (Human)	Exosome complex exonuclease RRP41	40.79	4e-27	A5BIU1_VITVI	Vitis vinifera (Grape)	Putative uncharacterized protein	77.99	1e-64
MDP0000276750	chr7	23527810	23530086	2277	0	na	SUBL_ARATH	Arabidopsis thaliana (Mouse-ear cress)	Subtilisin-like protease	46.37	4e-148	AT1G04110.1	Arabidopsis thaliana	SDD1 (STOMATAL DENSITY AND DISTRIBUTION); serine-type endopeptidase	44.44	2e-156	SUBL_ARATH	Arabidopsis thaliana (Mouse-ear cress)	Subtilisin-like protease	46.37	4e-148	B9RBY4_RICCO	Ricinus communis (Castor bean)	Xylem serine proteinase 1, putative	64.24	0
MDP0000683606	chr7	23534746	23537472	2727	0	na	CCS_HUMAN	Homo sapiens (Human)	Copper chaperone for superoxide dismutase	38.02	7e-31	AT1G12520.1	Arabidopsis thaliana	ATCCS (COPPER CHAPERONE FOR SOD1); superoxide dismutase/ superoxide dismutase copper chaperone	66.29	1e-94	CCS_HUMAN	Homo sapiens (Human)	Copper chaperone for superoxide dismutase	38.02	7e-31	Q9BBU5_SOYBN	Glycine max (Soybean) (Glycine hispida)	Cu/Zn-superoxide dismutase copper chaperone	76.43	1e-105
MDP0000132336	chr7	23526410	23527957	1548	0	na	AMO_LENCU	Lens culinaris (Lentil) (Cicer lens)	Primary amine oxidase	45	1e-101	AT4G14940.1	Arabidopsis thaliana	ATAO1 (ARABIDOPSIS THALIANA AMINE OXIDASE 1); amine oxidase/ copper ion binding	57.69	6e-144	AMO_LENCU	Lens culinaris (Lentil) (Cicer lens)	Primary amine oxidase	45	1e-101	B9RSR2_RICCO	Ricinus communis (Castor bean)	Primary amine oxidase	69.32	6e-178
MDP0000714762	chr7	23534387	23537470	3084	0	na	AMO_PEA	Pisum sativum (Garden pea)	Primary amine oxidase	52.84	3e-52	AT4G14940.1	Arabidopsis thaliana	ATAO1 (ARABIDOPSIS THALIANA AMINE OXIDASE 1); amine oxidase/ copper ion binding	71.35	4e-72	AMO_PEA	Pisum sativum (Garden pea)	Primary amine oxidase	52.84	3e-52	B9RSR2_RICCO	Ricinus communis (Castor bean)	Primary amine oxidase	77.84	6e-79
MDP0000316962	chr7	23543059	23547492	4434	0	na	AMO_LENCU	Lens culinaris (Lentil) (Cicer lens)	Primary amine oxidase	43.27	2e-90	AT4G14940.1	Arabidopsis thaliana	ATAO1 (ARABIDOPSIS THALIANA AMINE OXIDASE 1); amine oxidase/ copper ion binding	56.84	2e-122	AMO_LENCU	Lens culinaris (Lentil) (Cicer lens)	Primary amine oxidase	43.27	2e-90	B9RSR2_RICCO	Ricinus communis (Castor bean)	Primary amine oxidase	70.08	7e-155
MDP0000204991	chr7	23535062	23536781	1720	0	na	DAPB3_ARATH	Arabidopsis thaliana (Mouse-ear cress)	Putative dihydrodipicolinate reductase 3, chloroplastic	78.44	3e-73	AT5G52100.1	Arabidopsis thaliana	crr1 (chlororespiration reduction 1); dihydrodipicolinate reductase	78.44	3e-74	DAPB3_ARATH	Arabidopsis thaliana (Mouse-ear cress)	Putative dihydrodipicolinate reductase 3, chloroplastic	78.44	3e-73	D7TMW3_VITVI	Vitis vinifera (Grape)	Whole genome shotgun sequence of line PN40024, scaffold_100.assembly12x	85.03	5e-79
MDP0000726867	chr7	23537702	23545619	7918	0	na	TMVRN_NICGU	Nicotiana glutinosa (Tobacco)	TMV resistance protein N	30.04	5e-74						TMVRN_NICGU	Nicotiana glutinosa (Tobacco)	TMV resistance protein N	30.04	5e-74	B9I4D6_POPTR	Populus trichocarpa (Western balsam poplar) (Populus balsamifera subsp. trichocarpa)	Predicted protein	71.89	0
MDP0000270217	chr7	23545298	23545621	324	0	na	ppa019156m	Prunus persica	N/A	52.78	7e-24
MDP0000897001	chr7	23548194	23548361	168	1	SSH EST Temporal Ea	H4_ARXAD	Arxula adeninivorans (Yeast)	Histone H4	87.5	5e-09	AT5G59970.1	Arabidopsis thaliana	histone H4	90.62	1e-09	H4_ARXAD	Arxula adeninivorans (Yeast)	Histone H4	87.5	5e-09	Q4SKJ3_TETNG	Tetraodon nigroviridis (Green puffer)	Chromosome undetermined SCAF14565, whole genome shotgun sequence	90.62	6e-08
MDP0000258061	chr7	23550469	23551676	1208	0	na	G2OX2_ARATH	Arabidopsis thaliana (Mouse-ear cress)	Gibberellin 2-beta-dioxygenase 2	28.28	1e-15	AT1G52800.1	Arabidopsis thaliana	oxidoreductase, 2OG-Fe(II) oxygenase family protein	41.48	2e-63	G2OX2_ARATH	Arabidopsis thaliana (Mouse-ear cress)	Gibberellin 2-beta-dioxygenase 2	28.28	1e-15	D7U0Q7_VITVI	Vitis vinifera (Grape)	Whole genome shotgun sequence of line PN40024, scaffold_2.assembly12x	46.6	2e-65
MDP0000212022	chr7	23554103	23555240	1138	0	na	AT5G60060.1	Arabidopsis thaliana	F-box family protein	25.52	4e-08	AT5G60060.1	Arabidopsis thaliana	F-box family protein	25.52	4e-08						A5BMQ4_VITVI	Vitis vinifera (Grape)	Putative uncharacterized protein	31.16	3e-30
MDP0000172536	chr7	23560317	23562026	1710	0	na	HSP74_ARATH	Arabidopsis thaliana (Mouse-ear cress)	Heat shock cognate 70 kDa protein 4	36.69	2e-86	AT2G32120.2	Arabidopsis thaliana	HSP70T-2 (HEAT-SHOCK PROTEIN 70T-2); ATP binding	70.03	0	HSP74_ARATH	Arabidopsis thaliana (Mouse-ear cress)	Heat shock cognate 70 kDa protein 4	36.69	2e-86	B9HJX1_POPTR	Populus trichocarpa (Western balsam poplar) (Populus balsamifera subsp. trichocarpa)	Predicted protein	79.37	0
MDP0000168493	chr7	23571993	23574388	2396	0	na	CUCM1_CUCME	Cucumis melo (Muskmelon)	Cucumisin	42.24	1e-40	AT1G04110.1	Arabidopsis thaliana	SDD1 (STOMATAL DENSITY AND DISTRIBUTION); serine-type endopeptidase	42.39	5e-46	CUCM1_CUCME	Cucumis melo (Muskmelon)	Cucumisin	42.24	1e-40	A9QY39_LOTJA	Lotus japonicus	Subtilase	54.04	1e-64
MDP0000172245					0	na
MDP0000779322					0	na
MDP0000252378	chr7	23572920	23574059	1140	0	na	FB295_ARATH	Arabidopsis thaliana (Mouse-ear cress)	Putative F-box protein At5g60060	25	1e-09	AT5G60060.1	Arabidopsis thaliana	F-box family protein	25	1e-10	FB295_ARATH	Arabidopsis thaliana (Mouse-ear cress)	Putative F-box protein At5g60060	25	1e-09	A5BMQ4_VITVI	Vitis vinifera (Grape)	Putative uncharacterized protein	33.05	2e-32
MDP0000141385	chr7	23576604	23578175	1572	0	na	GSVIVT00007386001	Vitis vinifera	N/A	56.67	2e-12
MDP0000684170	chr7	23570056	23571762	1707	0	na	HSP74_ARATH	Arabidopsis thaliana (Mouse-ear cress)	Heat shock cognate 70 kDa protein 4	36.64	2e-85	AT2G32120.2	Arabidopsis thaliana	HSP70T-2 (HEAT-SHOCK PROTEIN 70T-2); ATP binding	69.76	0	HSP74_ARATH	Arabidopsis thaliana (Mouse-ear cress)	Heat shock cognate 70 kDa protein 4	36.64	2e-85	B9HJX1_POPTR	Populus trichocarpa (Western balsam poplar) (Populus balsamifera subsp. trichocarpa)	Predicted protein	79.12	0
MDP0000327678					0	na
MDP0000210250	chr7	23573453	23579147	5695	0	na	AT3G56860.5	Arabidopsis thaliana	N/A	73.02	2e-21	AT3G56860.5	Arabidopsis thaliana		73.02	2e-21						B9SU32_RICCO	Ricinus communis (Castor bean)	Heterogeneous nuclear ribonucleoprotein A1, putative	68.75	3e-23
MDP0000626146	chr7	23579617	23581868	2252	0	na	AT5G07250.1	Arabidopsis thaliana	ATRBL3 (ARABIDOPSIS RHOMBOID-LIKE PROTEIN 3)	66.67	8e-17	AT5G07250.1	Arabidopsis thaliana	ATRBL3 (ARABIDOPSIS RHOMBOID-LIKE PROTEIN 3)	66.67	8e-17						B9ID63_POPTR	Populus trichocarpa (Western balsam poplar) (Populus balsamifera subsp. trichocarpa)	Predicted protein	63.58	6e-18
MDP0000626149	chr7	23583032	23586551	3520	0	na	AT5G07240.1	Arabidopsis thaliana	IQD24 (IQ-domain 24); calmodulin binding	35.13	2e-29	AT5G07240.1	Arabidopsis thaliana	IQD24 (IQ-domain 24); calmodulin binding	35.13	2e-29						B9R9F0_RICCO	Ricinus communis (Castor bean)	Putative uncharacterized protein	52.29	3e-90
MDP0000272433	chr7	23588903	23594575	5673	0	na	PMTG_ARATH	Arabidopsis thaliana (Mouse-ear cress)	Probable methyltransferase PMT16	66.52	7e-82	AT2G45750.1	Arabidopsis thaliana	dehydration-responsive family protein	66.52	7e-83	PMTG_ARATH	Arabidopsis thaliana (Mouse-ear cress)	Probable methyltransferase PMT16	66.52	7e-82	D7TMV6_VITVI	Vitis vinifera (Grape)	Whole genome shotgun sequence of line PN40024, scaffold_100.assembly12x	73.01	2e-89
MDP0000150990	chr7	23586211	23589397	3187	0	na	RSC5_DICDI	Dictyostelium discoideum (Slime mold)	Random slug protein 5	27.57	9e-13						RSC5_DICDI	Dictyostelium discoideum (Slime mold)	Random slug protein 5	27.57	9e-13	D7T6X1_VITVI	Vitis vinifera (Grape)	Whole genome shotgun sequence of line PN40024, scaffold_20.assembly12x	77.33	0
MDP0000279958	chr7	23606362	23608183	1822	0	na	RHDF1_RAT	Rattus norvegicus (Rat)	Rhomboid family member 1	31.31	3e-12	AT5G07250.1	Arabidopsis thaliana	ATRBL3 (ARABIDOPSIS RHOMBOID-LIKE PROTEIN 3)	65.13	2e-96	RHDF1_RAT	Rattus norvegicus (Rat)	Rhomboid family member 1	31.31	3e-12	B9R9E8_RICCO	Ricinus communis (Castor bean)	KOM, putative	77.08	9e-114
MDP0000147843	chr7	23602393	23603234	842	0	na	RHDF1_DANRE	Danio rerio (Zebrafish) (Brachydanio rerio)	Rhomboid family member 1	31.22	9e-12	AT5G07250.1	Arabidopsis thaliana	ATRBL3 (ARABIDOPSIS RHOMBOID-LIKE PROTEIN 3)	73.66	3e-62	RHDF1_DANRE	Danio rerio (Zebrafish) (Brachydanio rerio)	Rhomboid family member 1	31.22	9e-12	B9R9E8_RICCO	Ricinus communis (Castor bean)	KOM, putative	80.1	4e-68
MDP0000300035	chr7	23611906	23613284	1379	0	na	U548_ARATH	Arabidopsis thaliana (Mouse-ear cress)	UPF0548 protein At2g17695	54.17	3e-09	AT2G17695.3	Arabidopsis thaliana		54.17	3e-10	U548_ARATH	Arabidopsis thaliana (Mouse-ear cress)	UPF0548 protein At2g17695	54.17	3e-09	C6T304_SOYBN	Glycine max (Soybean) (Glycine hispida)	Putative uncharacterized protein	84.85	2e-10
MDP0000812208	chr7	23619377	23620259	883	0	na	CET1_TOBAC	Nicotiana tabacum (Common tobacco)	CEN-like protein 1	76.16	6e-76	AT5G62040.1	Arabidopsis thaliana	brother of FT and TFL1 protein (BFT)	67.24	2e-66	CET1_TOBAC	Nicotiana tabacum (Common tobacco)	CEN-like protein 1	76.16	6e-76	B3SN57_SOYBN	Glycine max (Soybean) (Glycine hispida)	Brother of FT and TFL1 protein	83.24	2e-80
MDP0000812209	chr7	23621660	23625422	3763	0	na	XB33_ARATH	Arabidopsis thaliana (Mouse-ear cress)	E3 ubiquitin-protein ligase XBAT33	69.42	0	AT5G07270.1	Arabidopsis thaliana	ankyrin repeat family protein	69.42	0	XB33_ARATH	Arabidopsis thaliana (Mouse-ear cress)	E3 ubiquitin-protein ligase XBAT33	69.42	0	D7TMU6_VITVI	Vitis vinifera (Grape)	Whole genome shotgun sequence of line PN40024, scaffold_100.assembly12x	77.55	0
MDP0000664450	chr7	23627838	23629187	1350	0	na	AT4G33495.1	Arabidopsis thaliana	RPD1 (ROOT PRIMORDIUM DEFECTIVE 1); ubiquitin thiolesterase	75.92	0	AT4G33495.1	Arabidopsis thaliana	RPD1 (ROOT PRIMORDIUM DEFECTIVE 1); ubiquitin thiolesterase	75.92	0						B9R9E5_RICCO	Ricinus communis (Castor bean)	Putative uncharacterized protein	79.35	0
MDP0000204639	chr7	23632300	23636821	4522	0	na	ANL2_ARATH	Arabidopsis thaliana (Mouse-ear cress)	Homeobox-leucine zipper protein ANTHOCYANINLESS 2	57.72	0	AT4G00730.1	Arabidopsis thaliana	ANL2 (ANTHOCYANINLESS 2); transcription factor/ transcription regulator	57.72	0	ANL2_ARATH	Arabidopsis thaliana (Mouse-ear cress)	Homeobox-leucine zipper protein ANTHOCYANINLESS 2	57.72	0	B9R9E7_RICCO	Ricinus communis (Castor bean)	Homeobox protein, putative	63.15	0
MDP0000344521					0	na
MDP0000307548	chr7	23633192	23639190	5999	0	na	SURE_THEM4	Thermosipho melanesiensis (strain BI429 / DSM 12029)	5'-nucleotidase surE	34.32	8e-26	AT4G14930.1	Arabidopsis thaliana	acid phosphatase survival protein SurE, putative	46.92	8e-95	SURE_THEM4	Thermosipho melanesiensis (strain BI429 / DSM 12029)	5'-nucleotidase surE	34.32	8e-26	B9RTS9_RICCO	Ricinus communis (Castor bean)	5'-nucleotidase surE, putative	54.52	6e-110
MDP0000214678					0	na
MDP0000282021	chr7	23647124	23649434	2311	0	na	PBF_MAIZE	Zea mays (Maize)	Dof zinc finger protein PBF	89.58	4e-23	AT5G62940.1	Arabidopsis thaliana	Dof-type zinc finger domain-containing protein	79.63	5e-24	PBF_MAIZE	Zea mays (Maize)	Dof zinc finger protein PBF	89.58	4e-23	B9H2S7_POPTR	Populus trichocarpa (Western balsam poplar) (Populus balsamifera subsp. trichocarpa)	F-box family protein	46.15	4e-29
MDP0000758919	chr7	23648050	23648680	631	0	na	ppa003554m	Prunus persica	N/A	72.73	4e-17
MDP0000150428	chr7	23648375	23654293	5919	0	na	EXS_ARATH	Arabidopsis thaliana (Mouse-ear cress)	Leucine-rich repeat receptor protein kinase EXS	52.84	0	AT5G07280.1	Arabidopsis thaliana	EMS1 (EXCESS MICROSPOROCYTES1); kinase/ transmembrane receptor protein kinase	52.84	0	EXS_ARATH	Arabidopsis thaliana (Mouse-ear cress)	Leucine-rich repeat receptor protein kinase EXS	52.84	0	B9R9E2_RICCO	Ricinus communis (Castor bean)	Leucine-rich repeat receptor protein kinase exs, putative	69.78	0
MDP0000150429	chr7	23655369	23656718	1350	0	na	HFB2A_ARATH	Arabidopsis thaliana (Mouse-ear cress)	Heat stress transcription factor B-2a	51.67	1e-69	AT5G62020.1	Arabidopsis thaliana	AT-HSFB2A; DNA binding / transcription factor	51.67	9e-71	HFB2A_ARATH	Arabidopsis thaliana (Mouse-ear cress)	Heat stress transcription factor B-2a	51.67	1e-69	B9R9E1_RICCO	Ricinus communis (Castor bean)	Heat shock factor protein, putative	58.04	4e-83
MDP0000259138	chr7	23661013	23665920	4908	0	na	AT5G52180.1	Arabidopsis thaliana	unknown protein	52.3	5e-114	AT5G52180.1	Arabidopsis thaliana	unknown protein	52.3	5e-114						B9ID55_POPTR	Populus trichocarpa (Western balsam poplar) (Populus balsamifera subsp. trichocarpa)	Predicted protein	56.38	4e-129
MDP0000259139	chr7	23667523	23669677	2155	0	na	PHI_MYCGS	Mycobacterium gastri	3-hexulose-6-phosphate isomerase	35.76	2e-13	AT5G52190.1	Arabidopsis thaliana	sugar isomerase (SIS) domain-containing protein	68.34	5e-68	PHI_MYCGS	Mycobacterium gastri	3-hexulose-6-phosphate isomerase	35.76	2e-13	B9R9D8_RICCO	Ricinus communis (Castor bean)	3-hexulose-6-phosphate isomerase, putative	77.84	3e-75
MDP0000259140	chr7	23672616	23674386	1771	0	na	ARFRP_RAT	Rattus norvegicus (Rat)	ADP-ribosylation factor-related protein 1	45.79	1e-44	AT5G52210.2	Arabidopsis thaliana	ATGB1 (ARABIDOPSIS THALIANA GTP-BINDING PROTEIN 1); GTP binding	84.85	2e-97	ARFRP_RAT	Rattus norvegicus (Rat)	ADP-ribosylation factor-related protein 1	45.79	1e-44	B9R9D6_RICCO	Ricinus communis (Castor bean)	ADP-ribosylation factor, putative	91.41	1e-103
MDP0000613143	chr7	23674756	23675423	668	0	na	AT5G52220.2	Arabidopsis thaliana	N/A	59.66	1e-23	AT5G52220.2	Arabidopsis thaliana		59.66	1e-23						D7TMR3_VITVI	Vitis vinifera (Grape)	Whole genome shotgun sequence of line PN40024, scaffold_100.assembly12x	66.92	6e-36
MDP0000259142	chr7	23678675	23686354	7680	0	na	AT5G52230.2	Arabidopsis thaliana	N/A	34.21	1e-10	AT5G52230.2	Arabidopsis thaliana		34.21	1e-10						B9R9D4_RICCO	Ricinus communis (Castor bean)	Putative uncharacterized protein	36.01	8e-52
MDP0000150438	chr7	23690783	23692296	1514	0	na	FB294_ARATH	Arabidopsis thaliana (Mouse-ear cress)	Putative F-box protein At5g55150	23.26	2e-09	AT1G65760.1	Arabidopsis thaliana	F-box family protein	27.27	4e-12	FB294_ARATH	Arabidopsis thaliana (Mouse-ear cress)	Putative F-box protein At5g55150	23.26	2e-09	A5BMQ4_VITVI	Vitis vinifera (Grape)	Putative uncharacterized protein	32.01	4e-30
MDP0000150439	chr7	23692563	23694236	1674	0	na	B9I4C0_POPTR	Populus trichocarpa (Western balsam poplar) (Populus balsamifera subsp. trichocarpa)	Methyl binding domain protein	45.3	3e-17											B9I4C0_POPTR	Populus trichocarpa (Western balsam poplar) (Populus balsamifera subsp. trichocarpa)	Methyl binding domain protein	45.3	3e-17
MDP0000896377	chr7	23702406	23703995	1590	0	na	MSBP2_ARATH	Arabidopsis thaliana (Mouse-ear cress)	Membrane steroid-binding protein 2	71.51	1e-64	AT3G48890.1	Arabidopsis thaliana	ATMP2; heme binding	71.51	2e-65	MSBP2_ARATH	Arabidopsis thaliana (Mouse-ear cress)	Membrane steroid-binding protein 2	71.51	1e-64	B9I4C2_POPTR	Populus trichocarpa (Western balsam poplar) (Populus balsamifera subsp. trichocarpa)	Predicted protein	77.89	2e-78
MDP0000357868					0	na
MDP0000259149	chr7	23707603	23715601	7999	0	na	MSH3_ARATH	Arabidopsis thaliana (Mouse-ear cress)	DNA mismatch repair protein Msh3	65.56	0	AT4G25540.1	Arabidopsis thaliana	MSH3 (Arabidopsis homolog of DNA mismatch repair protein MSH3); damaged DNA binding / mismatched DNA binding / protein binding	65.56	0	MSH3_ARATH	Arabidopsis thaliana (Mouse-ear cress)	DNA mismatch repair protein Msh3	65.56	0	B9R9C8_RICCO	Ricinus communis (Castor bean)	DNA mismatch repair protein MSH3, putative	68.73	0
MDP0000150446	chr7	23718552	23720246	1695	0	na	COP1_ARATH	Arabidopsis thaliana (Mouse-ear cress)	E3 ubiquitin-protein ligase COP1	35.67	1e-53	AT5G23730.1	Arabidopsis thaliana	nucleotide binding	62.54	1e-112	COP1_ARATH	Arabidopsis thaliana (Mouse-ear cress)	E3 ubiquitin-protein ligase COP1	35.67	1e-53	B9SS39_RICCO	Ricinus communis (Castor bean)	Ubiquitin ligase protein cop1, putative	58.69	4e-122
MDP0000127549	chr7	23653276	23653866	591	1	Microarray1 (M.26 Ea_Mock)	PHI_BACSU	Bacillus subtilis	3-hexulose-6-phosphate isomerase	35.29	2e-18	AT5G52190.1	Arabidopsis thaliana	sugar isomerase (SIS) domain-containing protein	68.5	5e-75	PHI_BACSU	Bacillus subtilis	3-hexulose-6-phosphate isomerase	35.29	2e-18	B9R9D8_RICCO	Ricinus communis (Castor bean)	3-hexulose-6-phosphate isomerase, putative	78.35	1e-81
MDP0000241889	chr7	23655469	23660376	4908	0	na	AT5G52180.1	Arabidopsis thaliana	unknown protein	52.3	5e-114	AT5G52180.1	Arabidopsis thaliana	unknown protein	52.3	5e-114						B9ID55_POPTR	Populus trichocarpa (Western balsam poplar) (Populus balsamifera subsp. trichocarpa)	Predicted protein	56.38	4e-129
MDP0000327491	chr7	23744321	23746650	2330	1	SSH unigenes temporal Ea	CPSF5_PONAB	Pongo abelii (Sumatran orangutan)	Cleavage and polyadenylation specificity factor subunit 5	60	3e-65	AT4G25550.1	Arabidopsis thaliana	protein binding	90	2e-108	CPSF5_PONAB	Pongo abelii (Sumatran orangutan)	Cleavage and polyadenylation specificity factor subunit 5	60	3e-65	B9R9C7_RICCO	Ricinus communis (Castor bean)	Pre-mRNA cleavage factor im, 25kD subunit, putative	98	3e-113
MDP0000235611	chr7	23747453	23749144	1692	0	na	PP261_ARATH	Arabidopsis thaliana (Mouse-ear cress)	Pentatricopeptide repeat-containing protein At3g29230	33.4	2e-84	AT3G29230.1	Arabidopsis thaliana	pentatricopeptide (PPR) repeat-containing protein	33.4	2e-85	PP261_ARATH	Arabidopsis thaliana (Mouse-ear cress)	Pentatricopeptide repeat-containing protein At3g29230	33.4	2e-84	B9I4A0_POPTR	Populus trichocarpa (Western balsam poplar) (Populus balsamifera subsp. trichocarpa)	Predicted protein	55.26	2e-155
MDP0000896053	chr7	23756139	23757821	1683	0	na	LAF1_ARATH	Arabidopsis thaliana (Mouse-ear cress)	Transcription factor LAF1	52.08	1e-48	AT5G52260.1	Arabidopsis thaliana	AtMYB19 (myb domain protein 19); DNA binding / transcription factor	52.79	5e-50	LAF1_ARATH	Arabidopsis thaliana (Mouse-ear cress)	Transcription factor LAF1	52.08	1e-48	B9ID76_POPTR	Populus trichocarpa (Western balsam poplar) (Populus balsamifera subsp. trichocarpa)	Predicted protein	53.8	2e-74
MDP0000119383	chr7	23758117	23759219	1103	0	na	SEC22_ARATH	Arabidopsis thaliana (Mouse-ear cress)	25.3 kDa vesicle transport protein	36.11	2e-35	AT5G52270.1	Arabidopsis thaliana	vesicle transport protein-related	60.24	5e-53	SEC22_ARATH	Arabidopsis thaliana (Mouse-ear cress)	25.3 kDa vesicle transport protein	36.11	2e-35	B9I498_POPTR	Populus trichocarpa (Western balsam poplar) (Populus balsamifera subsp. trichocarpa)	Predicted protein	69.41	9e-84
MDP0000235613	chr7	23759970	23761882	1913	0	na	REMO_SOLTU	Solanum tuberosum (Potato)	Remorin	57.27	6e-36	AT5G23750.2	Arabidopsis thaliana	remorin family protein	56.08	1e-34	REMO_SOLTU	Solanum tuberosum (Potato)	Remorin	57.27	6e-36	A5C962_VITVI	Vitis vinifera (Grape)	Putative uncharacterized protein	59.89	4e-35
MDP0000119385	chr7	23764276	23769000	4725	1	SSH unigenes temporal Ea	CY561_MOUSE	Mus musculus (Mouse)	Cytochrome b561	42.05	6e-30	AT4G25570.1	Arabidopsis thaliana	ACYB-2; carbon-monoxide oxygenase	67.43	1e-71	CY561_MOUSE	Mus musculus (Mouse)	Cytochrome b561	42.05	6e-30	Q3LGX5_CITLA	Citrullus lanatus (Watermelon) (Citrullus vulgaris)	Cytochrome b561	75.11	1e-79
MDP0000677129	chr7	23777670	23781053	3384	0	na	AT5G52280.1	Arabidopsis thaliana	protein transport protein-related	41.21	2e-153	AT5G52280.1	Arabidopsis thaliana	protein transport protein-related	41.21	2e-153						B9R9B9_RICCO	Ricinus communis (Castor bean)	ATP binding protein, putative	48.22	0
MDP0000158215	chr7	23781721	23787578	5858	0	na	AT5G52290.1	Arabidopsis thaliana	SHOC1 (SHORTAGE IN CHIASMATA 1)	44.73	3e-141	AT5G52290.1	Arabidopsis thaliana	SHOC1 (SHORTAGE IN CHIASMATA 1)	44.73	3e-141						B9I492_POPTR	Populus trichocarpa (Western balsam poplar) (Populus balsamifera subsp. trichocarpa)	Predicted protein	47.19	0
MDP0000937986	chr7	23782625	23785680	3056	0	na	LTI65_ARATH	Arabidopsis thaliana (Mouse-ear cress)	Low-temperature-induced 65 kDa protein	39.8	3e-22	AT5G52300.2	Arabidopsis thaliana	LTI65 (LOW-TEMPERATURE-INDUCED 65)	39.8	3e-23	LTI65_ARATH	Arabidopsis thaliana (Mouse-ear cress)	Low-temperature-induced 65 kDa protein	39.8	3e-22	B9I491_POPTR	Populus trichocarpa (Western balsam poplar) (Populus balsamifera subsp. trichocarpa)	Predicted protein	36.88	9e-43
MDP0000937987	chr7	23787079	23787609	531	0	na	PP288_ARATH	Arabidopsis thaliana (Mouse-ear cress)	Pentatricopeptide repeat-containing protein At3g60050	61.36	4e-57	AT3G60050.1	Arabidopsis thaliana	pentatricopeptide (PPR) repeat-containing protein	61.36	5e-58	PP288_ARATH	Arabidopsis thaliana (Mouse-ear cress)	Pentatricopeptide repeat-containing protein At3g60050	61.36	4e-57	B9R9B6_RICCO	Ricinus communis (Castor bean)	Pentatricopeptide repeat-containing protein, putative	67.61	8e-62
MDP0000120176	chr7	23791389	23794256	2868	0	na	DCS2_GOSAR	Gossypium arboreum (Tree cotton) (Gossypium nanking)	(+)-delta-cadinene synthase isozyme XC14	49.39	2e-148	AT5G23960.2	Arabidopsis thaliana		38.34	2e-98	DCS2_GOSAR	Gossypium arboreum (Tree cotton) (Gossypium nanking)	(+)-delta-cadinene synthase isozyme XC14	49.39	2e-148	A5C4C3_VITVI	Vitis vinifera (Grape)	Putative uncharacterized protein	57.95	1e-179
MDP0000334013					0	na
MDP0000296931	chr7	23803094	23803432	339	0	na	PPR81_ARATH	Arabidopsis thaliana (Mouse-ear cress)	Pentatricopeptide repeat-containing protein At1g55630	59.68	3e-37	AT1G55630.1	Arabidopsis thaliana	pentatricopeptide (PPR) repeat-containing protein	59.68	3e-38	PPR81_ARATH	Arabidopsis thaliana (Mouse-ear cress)	Pentatricopeptide repeat-containing protein At1g55630	59.68	3e-37	D7KN02_ARALY	Arabidopsis lyrata subsp. lyrata	Pentatricopeptide repeat-containing protein	59.68	1e-35
MDP0000158436	chr7	23871713	23874966	3254	0	na	ADF7_ARATH	Arabidopsis thaliana (Mouse-ear cress)	Actin-depolymerizing factor 7	85.71	7e-64	AT4G25590.1	Arabidopsis thaliana	ADF7 (actin depolymerizing factor 7); actin binding	85.71	6e-65	ADF7_ARATH	Arabidopsis thaliana (Mouse-ear cress)	Actin-depolymerizing factor 7	85.71	7e-64	A2XWA8_ORYSI	Oryza sativa subsp. indica (Rice)	Putative uncharacterized protein	47.74	1e-100
MDP0000158437	chr7	23875540	23883385	7846	0	na	KDEL1_HUMAN	Homo sapiens (Human)	KDEL motif-containing protein 1	25.53	5e-15						KDEL1_HUMAN	Homo sapiens (Human)	KDEL motif-containing protein 1	25.53	5e-15	B9R9B3_RICCO	Ricinus communis (Castor bean)	KDEL motif-containing protein 1, putative	62.25	1e-176
MDP0000265100	chr7	23888163	23903063	14901	0	na	FB315_ARATH	Arabidopsis thaliana (Mouse-ear cress)	Probable F-box protein At1g44080	23.17	1e-09	AT5G23760.1	Arabidopsis thaliana	heavy-metal-associated domain-containing protein	88.57	1e-20	FB315_ARATH	Arabidopsis thaliana (Mouse-ear cress)	Probable F-box protein At1g44080	23.17	1e-09	A5BMQ4_VITVI	Vitis vinifera (Grape)	Putative uncharacterized protein	31.04	1e-29
MDP0000265101	chr7	23904276	23904851	576	0	na	AT5G23760.1	Arabidopsis thaliana	heavy-metal-associated domain-containing protein	90.16	1e-16	AT5G23760.1	Arabidopsis thaliana	heavy-metal-associated domain-containing protein	90.16	1e-16						Q8LCK3_ARATH	Arabidopsis thaliana (Mouse-ear cress)	Putative uncharacterized protein	90.16	4e-14
MDP0000316037	chr7	23916860	23921235	4376	0	na	B9FEM5_ORYSJ	Oryza sativa subsp. japonica (Rice)	Putative uncharacterized protein	42.51	8e-95											B9FEM5_ORYSJ	Oryza sativa subsp. japonica (Rice)	Putative uncharacterized protein	42.51	8e-95
MDP0000556126					0	na
MDP0000313024	chr7	23918747	23925963	7217	0	na	ATK1_ARATH	Arabidopsis thaliana (Mouse-ear cress)	Kinesin-1	75	2e-17	AT2G35630.1	Arabidopsis thaliana	MOR1 (MICROTUBULE ORGANIZATION 1); microtubule binding	70.51	2e-56	ATK1_ARATH	Arabidopsis thaliana (Mouse-ear cress)	Kinesin-1	75	2e-17	B9R9A5_RICCO	Ricinus communis (Castor bean)	DNA-directed RNA polymerase III 62 kDa polypeptide, putative	48.08	5e-62
MDP0000454404	chr7	23919760	23919882	123	0	na	METL1_ARATH	Arabidopsis thaliana (Mouse-ear cress)	Methyltransferase-like protein 1	89.47	8e-14	AT4G09980.1	Arabidopsis thaliana	EMB1691 (EMBRYO DEFECTIVE 1691); S-adenosylmethionine-dependent methyltransferase/ methyltransferase/ nucleic acid binding	89.47	4e-15	METL1_ARATH	Arabidopsis thaliana (Mouse-ear cress)	Methyltransferase-like protein 1	89.47	8e-14	B9RIV3_RICCO	Ricinus communis (Castor bean)	Putative uncharacterized protein	89.47	6e-13
MDP0000454405	chr7	23920032	23920244	213	0	na	METL1_ARATH	Arabidopsis thaliana (Mouse-ear cress)	Methyltransferase-like protein 1	72.34	8e-16	AT4G09980.2	Arabidopsis thaliana	EMB1691 (EMBRYO DEFECTIVE 1691); S-adenosylmethionine-dependent methyltransferase/ methyltransferase/ nucleic acid binding	72.34	6e-17	METL1_ARATH	Arabidopsis thaliana (Mouse-ear cress)	Methyltransferase-like protein 1	72.34	8e-16	B9I468_POPTR	Populus trichocarpa (Western balsam poplar) (Populus balsamifera subsp. trichocarpa)	Predicted protein	76.36	2e-18
MDP0000313025	chr7	23927101	23938210	11110	0	na	RPC3_BOVIN	Bos taurus (Bovine)	DNA-directed RNA polymerase III subunit RPC3	23.17	4e-25	AT3G49000.1	Arabidopsis thaliana	RNA polymerase III subunit RPC82 family protein	46.56	2e-113	RPC3_BOVIN	Bos taurus (Bovine)	DNA-directed RNA polymerase III subunit RPC3	23.17	4e-25	B9R9A5_RICCO	Ricinus communis (Castor bean)	DNA-directed RNA polymerase III 62 kDa polypeptide, putative	55.41	4e-123
MDP0000222020	chr7	23948227	23951055	2829	0	na	TBB1_LUPAL	Lupinus albus (White lupin)	Tubulin beta-1 chain	99.77	0	AT5G23860.2	Arabidopsis thaliana		99.53	0	TBB1_LUPAL	Lupinus albus (White lupin)	Tubulin beta-1 chain	99.77	0	B9R9A9_RICCO	Ricinus communis (Castor bean)	Tubulin beta chain, putative	99.77	0
MDP0000454420	chr7	23964824	23965971	1148	0	na	RAC3_ORYSJ	Oryza sativa subsp. japonica (Rice)	Rac-like GTP-binding protein 3	90.32	1e-10	AT4G28950.1	Arabidopsis thaliana	ROP9 (RHO-RELATED PROTEIN FROM PLANTS 9); GTP binding	87.1	3e-11	RAC3_ORYSJ	Oryza sativa subsp. japonica (Rice)	Rac-like GTP-binding protein 3	90.32	1e-10	C6TF66_SOYBN	Glycine max (Soybean) (Glycine hispida)	Putative uncharacterized protein	93.55	1e-09
MDP0000293261					0	na
MDP0000265063	chr7	23964394	23969574	5181	0	na	CKAP5_MOUSE	Mus musculus (Mouse)	Cytoskeleton-associated protein 5	36.71	3e-29	AT2G35630.1	Arabidopsis thaliana	MOR1 (MICROTUBULE ORGANIZATION 1); microtubule binding	75.93	4e-89	CKAP5_MOUSE	Mus musculus (Mouse)	Cytoskeleton-associated protein 5	36.71	3e-29	D7T5P5_VITVI	Vitis vinifera (Grape)	Whole genome shotgun sequence of line PN40024, scaffold_423.assembly12x	84.72	1e-102
MDP0000357897					0	na
MDP0000600316	chr7	23966955	23967077	123	0	na	METL1_ARATH	Arabidopsis thaliana (Mouse-ear cress)	Methyltransferase-like protein 1	89.47	1e-13	AT4G09980.1	Arabidopsis thaliana	EMB1691 (EMBRYO DEFECTIVE 1691); S-adenosylmethionine-dependent methyltransferase/ methyltransferase/ nucleic acid binding	89.47	6e-15	METL1_ARATH	Arabidopsis thaliana (Mouse-ear cress)	Methyltransferase-like protein 1	89.47	1e-13	B9I468_POPTR	Populus trichocarpa (Western balsam poplar) (Populus balsamifera subsp. trichocarpa)	Predicted protein	89.47	6e-13
MDP0000600317	chr7	23967227	23967439	213	0	na	METL1_ARATH	Arabidopsis thaliana (Mouse-ear cress)	Methyltransferase-like protein 1	72.34	8e-16	AT4G09980.2	Arabidopsis thaliana	EMB1691 (EMBRYO DEFECTIVE 1691); S-adenosylmethionine-dependent methyltransferase/ methyltransferase/ nucleic acid binding	72.34	6e-17	METL1_ARATH	Arabidopsis thaliana (Mouse-ear cress)	Methyltransferase-like protein 1	72.34	8e-16	B9I468_POPTR	Populus trichocarpa (Western balsam poplar) (Populus balsamifera subsp. trichocarpa)	Predicted protein	76.36	2e-18
MDP0000594290	chr7	23982834	23984965	2132	0	na	ADH_MALDO	Malus domestica (Apple) (Pyrus malus)	Alcohol dehydrogenase	97.63	0	AT1G77120.1	Arabidopsis thaliana	ADH1 (ALCOHOL DEHYDROGENASE 1); alcohol dehydrogenase	82.18	2e-177	ADH_MALDO	Malus domestica (Apple) (Pyrus malus)	Alcohol dehydrogenase	97.63	0	B9T7D8_RICCO	Ricinus communis (Castor bean)	Alcohol dehydrogenase, putative	89.21	0
MDP0000922235					0	na
MDP0000594297	chr7	23993361	23993656	296	0	na	ADH1_PEA	Pisum sativum (Garden pea)	Alcohol dehydrogenase 1	80.82	3e-30	AT1G77120.1	Arabidopsis thaliana	ADH1 (ALCOHOL DEHYDROGENASE 1); alcohol dehydrogenase	81.69	5e-31	ADH1_PEA	Pisum sativum (Garden pea)	Alcohol dehydrogenase 1	80.82	3e-30	C6TD82_SOYBN	Glycine max (Soybean) (Glycine hispida)	Putative uncharacterized protein	82.19	1e-29
MDP0000205376	chr7	23990175	23992543	2369	0	na	ADH_MALDO	Malus domestica (Apple) (Pyrus malus)	Alcohol dehydrogenase	79.79	3e-168	AT1G77120.1	Arabidopsis thaliana	ADH1 (ALCOHOL DEHYDROGENASE 1); alcohol dehydrogenase	67.36	1e-145	ADH_MALDO	Malus domestica (Apple) (Pyrus malus)	Alcohol dehydrogenase	79.79	3e-168	B9T7D8_RICCO	Ricinus communis (Castor bean)	Alcohol dehydrogenase, putative	73.89	2e-156
MDP0000186461	chr7	23988032	23990396	2365	0	na	ADH_MALDO	Malus domestica (Apple) (Pyrus malus)	Alcohol dehydrogenase	89.47	0	AT1G77120.1	Arabidopsis thaliana	ADH1 (ALCOHOL DEHYDROGENASE 1); alcohol dehydrogenase	77.87	1e-159	ADH_MALDO	Malus domestica (Apple) (Pyrus malus)	Alcohol dehydrogenase	89.47	0	B9T7D8_RICCO	Ricinus communis (Castor bean)	Alcohol dehydrogenase, putative	84.47	4e-173
MDP0000272726	chr7	23994379	23997918	3540	0	na	ADH_FRAAN	Fragaria ananassa (Strawberry)	Alcohol dehydrogenase	76.92	9e-18	AT1G77120.1	Arabidopsis thaliana	ADH1 (ALCOHOL DEHYDROGENASE 1); alcohol dehydrogenase	69.23	3e-16	ADH_FRAAN	Fragaria ananassa (Strawberry)	Alcohol dehydrogenase	76.92	9e-18	O22650_PYRCO	Pyrus communis (Pear)	Alcohol dehydrogenase	82.69	2e-17
MDP0000284942	chr7	23995745	23997641	1897	0	na	ADH_MALDO	Malus domestica (Apple) (Pyrus malus)	Alcohol dehydrogenase	87.85	6e-132	AT1G77120.1	Arabidopsis thaliana	ADH1 (ALCOHOL DEHYDROGENASE 1); alcohol dehydrogenase	74.74	1e-114	ADH_MALDO	Malus domestica (Apple) (Pyrus malus)	Alcohol dehydrogenase	87.85	6e-132	B9HEP6_POPTR	Populus trichocarpa (Western balsam poplar) (Populus balsamifera subsp. trichocarpa)	Predicted protein	82.99	2e-125
MDP0000191443	chr7	24014296	24015012	717	0	na	C13A7_CAEEL	Caenorhabditis elegans	Putative cytochrome P450 CYP13A7	41.38	2e-18	AT5G52400.1	Arabidopsis thaliana	CYP715A1; electron carrier/ heme binding / iron ion binding / monooxygenase/ oxygen binding	71.19	4e-47	C13A7_CAEEL	Caenorhabditis elegans	Putative cytochrome P450 CYP13A7	41.38	2e-18	B9I487_POPTR	Populus trichocarpa (Western balsam poplar) (Populus balsamifera subsp. trichocarpa)	Cytochrome P450	76.47	2e-50
MDP0000899158	chr7	24011720	24013794	2075	0	na	C72A1_CATRO	Catharanthus roseus (Madagascar periwinkle) (Vinca rosea)	Secologanin synthase	29.41	3e-44	AT5G52400.1	Arabidopsis thaliana	CYP715A1; electron carrier/ heme binding / iron ion binding / monooxygenase/ oxygen binding	60.62	1e-109	C72A1_CATRO	Catharanthus roseus (Madagascar periwinkle) (Vinca rosea)	Secologanin synthase	29.41	3e-44	B9ID94_POPTR	Populus trichocarpa (Western balsam poplar) (Populus balsamifera subsp. trichocarpa)	Cytochrome P450	69.06	5e-127
MDP0000210345	chr7	24014983	24023763	8781	0	na	SPT51_ARATH	Arabidopsis thaliana (Mouse-ear cress)	Putative transcription elongation factor SPT5 homolog 1	64.65	0	AT4G08350.1	Arabidopsis thaliana	GTA2 (GLOBAL TRANSCRIPTION FACTOR GROUP A2); structural constituent of ribosome / transcription elongation regulator/ transcription factor	67.07	0	SPT51_ARATH	Arabidopsis thaliana (Mouse-ear cress)	Putative transcription elongation factor SPT5 homolog 1	64.65	0	B9SJK4_RICCO	Ricinus communis (Castor bean)	Suppressor of ty, putative	73.51	0
MDP0000715451	chr7	24025318	24027306	1989	0	na	ILVB2_TOBAC	Nicotiana tabacum (Common tobacco)	Acetolactate synthase 2, chloroplastic	83.31	0	AT3G48560.1	Arabidopsis thaliana	CSR1 (CHLORSULFURON/IMIDAZOLINONE RESISTANT 1); acetolactate synthase/ pyruvate decarboxylase	85.49	0	ILVB2_TOBAC	Nicotiana tabacum (Common tobacco)	Acetolactate synthase 2, chloroplastic	83.31	0	B9RAF1_RICCO	Ricinus communis (Castor bean)	Acetolactate synthase	85.87	0
MDP0000045577	chr7	24028533	24030475	1943	0	na	ADH_MALDO	Malus domestica (Apple) (Pyrus malus)	Alcohol dehydrogenase	93.75	0	AT1G77120.1	Arabidopsis thaliana	ADH1 (ALCOHOL DEHYDROGENASE 1); alcohol dehydrogenase	81.79	4e-169	ADH_MALDO	Malus domestica (Apple) (Pyrus malus)	Alcohol dehydrogenase	93.75	0	B9T7D8_RICCO	Ricinus communis (Castor bean)	Alcohol dehydrogenase, putative	88.59	0
MDP0000677354	chr7	24015850	24017925	2076	0	na	ADH_MALDO	Malus domestica (Apple) (Pyrus malus)	Alcohol dehydrogenase	89.74	0	AT1G77120.1	Arabidopsis thaliana	ADH1 (ALCOHOL DEHYDROGENASE 1); alcohol dehydrogenase	78.67	5e-164	ADH_MALDO	Malus domestica (Apple) (Pyrus malus)	Alcohol dehydrogenase	89.74	0	B9T7D8_RICCO	Ricinus communis (Castor bean)	Alcohol dehydrogenase, putative	84.74	3e-176
MDP0000315214	chr7	24027102	24032892	5791	0	na	SPT51_ARATH	Arabidopsis thaliana (Mouse-ear cress)	Putative transcription elongation factor SPT5 homolog 1	65.58	0	AT4G08350.1	Arabidopsis thaliana	GTA2 (GLOBAL TRANSCRIPTION FACTOR GROUP A2); structural constituent of ribosome / transcription elongation regulator/ transcription factor	68.81	0	SPT51_ARATH	Arabidopsis thaliana (Mouse-ear cress)	Putative transcription elongation factor SPT5 homolog 1	65.58	0	B9SJK4_RICCO	Ricinus communis (Castor bean)	Suppressor of ty, putative	75.35	0
MDP0000305856	chr7	24033001	24035957	2957	0	na	SPT51_ARATH	Arabidopsis thaliana (Mouse-ear cress)	Putative transcription elongation factor SPT5 homolog 1	74.63	1e-78	AT4G08350.1	Arabidopsis thaliana	GTA2 (GLOBAL TRANSCRIPTION FACTOR GROUP A2); structural constituent of ribosome / transcription elongation regulator/ transcription factor	74.63	6e-80	SPT51_ARATH	Arabidopsis thaliana (Mouse-ear cress)	Putative transcription elongation factor SPT5 homolog 1	74.63	1e-78	B9HRF8_POPTR	Populus trichocarpa (Western balsam poplar) (Populus balsamifera subsp. trichocarpa)	Global transcription factor group	82.93	5e-87
MDP0000762906	chr7	24060479	24061134	656	0	na	MT878_ARATH	Arabidopsis thaliana (Mouse-ear cress)	Probable S-adenosylmethionine-dependent methyltransferase At5g38780	50.88	1e-41	AT1G68040.1	Arabidopsis thaliana	S-adenosyl-L-methionine:carboxyl methyltransferase family protein	56.25	2e-44	MT878_ARATH	Arabidopsis thaliana (Mouse-ear cress)	Probable S-adenosylmethionine-dependent methyltransferase At5g38780	50.88	1e-41	D7SJ67_VITVI	Vitis vinifera (Grape)	Whole genome shotgun sequence of line PN40024, scaffold_0.assembly12x	60.47	5e-58
MDP0000747755	chr7	24060090	24076968	16879	0	na	C72A1_CATRO	Catharanthus roseus (Madagascar periwinkle) (Vinca rosea)	Secologanin synthase	27.18	2e-29	AT5G52400.1	Arabidopsis thaliana	CYP715A1; electron carrier/ heme binding / iron ion binding / monooxygenase/ oxygen binding	56.89	9e-90	C72A1_CATRO	Catharanthus roseus (Madagascar periwinkle) (Vinca rosea)	Secologanin synthase	27.18	2e-29	B9ID94_POPTR	Populus trichocarpa (Western balsam poplar) (Populus balsamifera subsp. trichocarpa)	Cytochrome P450	66.19	4e-106
MDP0000886966	chr7	24077385	24077859	475	0	na	METL1_ARATH	Arabidopsis thaliana (Mouse-ear cress)	Methyltransferase-like protein 1	44.74	2e-27	AT4G09980.1	Arabidopsis thaliana	EMB1691 (EMBRYO DEFECTIVE 1691); S-adenosylmethionine-dependent methyltransferase/ methyltransferase/ nucleic acid binding	44.74	2e-28	METL1_ARATH	Arabidopsis thaliana (Mouse-ear cress)	Methyltransferase-like protein 1	44.74	2e-27	B9RIV3_RICCO	Ricinus communis (Castor bean)	Putative uncharacterized protein	47.37	6e-29
MDP0000291317	chr7	24061921	24066943	5023	0	na	AT4G25610.1	Arabidopsis thaliana	zinc finger (C2H2 type) family protein	40.87	7e-107	AT4G25610.1	Arabidopsis thaliana	zinc finger (C2H2 type) family protein	40.87	7e-107						B9RIW4_RICCO	Ricinus communis (Castor bean)	Putative uncharacterized protein	57.18	0
MDP0000193144	chr7	24069354	24071596	2243	0	na	Y3905_ARATH	Arabidopsis thaliana (Mouse-ear cress)	Uncharacterized protein At3g49055	40.64	6e-42	AT3G49055.1	Arabidopsis thaliana	unknown protein	40.64	5e-43	Y3905_ARATH	Arabidopsis thaliana (Mouse-ear cress)	Uncharacterized protein At3g49055	40.64	6e-42	B9RIW6_RICCO	Ricinus communis (Castor bean)	ATP binding protein, putative	56.49	2e-114
MDP0000193145	chr7	24072169	24076841	4673	0	na	P4HA1_CHICK	Gallus gallus (Chicken)	Prolyl 4-hydroxylase subunit alpha-1	30.05	4e-12	AT3G49050.1	Arabidopsis thaliana	lipase class 3 family protein / calmodulin-binding heat-shock protein, putative	76.76	0	P4HA1_CHICK	Gallus gallus (Chicken)	Prolyl 4-hydroxylase subunit alpha-1	30.05	4e-12	B9RIW9_RICCO	Ricinus communis (Castor bean)	Calmodulin-binding heat-shock protein, putative	85.27	0
MDP0000291320	chr7	24078274	24082581	4308	0	na	AT5G23890.1	Arabidopsis thaliana	LOCATED IN: mitochondrion, chloroplast thylakoid membrane, chloroplast, plastid, chloroplast envelope; EXPRESSED IN: 24 plant structures; EXPRESSED DURING: 14 growth stages; CONTAINS InterPro DOMAIN/s: S-layer homology region (InterPro:IPR001119); BEST Ar	45.6	0											B9RIX1_RICCO	Ricinus communis (Castor bean)	Putative uncharacterized protein	52.2	0
MDP0000638355	chr7	24083396	24087328	3933	0	na	C89A2_ARATH	Arabidopsis thaliana (Mouse-ear cress)	Cytochrome P450 89A2	56.72	7e-143	AT2G12190.1	Arabidopsis thaliana	cytochrome P450, putative	59.49	1e-158	C89A2_ARATH	Arabidopsis thaliana (Mouse-ear cress)	Cytochrome P450 89A2	56.72	7e-143	B9SDH1_RICCO	Ricinus communis (Castor bean)	Cytochrome P450, putative	65.33	1e-175
MDP0000291322	chr7	24088157	24095515	7359	0	na	CPSF2_ARATH	Arabidopsis thaliana (Mouse-ear cress)	Cleavage and polyadenylation specificity factor subunit 2	71.36	0	AT5G23880.1	Arabidopsis thaliana	CPSF100 (CLEAVAGE AND POLYADENYLATION SPECIFICITY FACTOR 100); DNA binding / protein binding	71.36	0	CPSF2_ARATH	Arabidopsis thaliana (Mouse-ear cress)	Cleavage and polyadenylation specificity factor subunit 2	71.36	0	B9RVY3_RICCO	Ricinus communis (Castor bean)	Cleavage and polyadenylation specificity factor, putative	77.71	0
MDP0000193151	chr7	24098565	24104725	6161	0	na	NOTUM_MOUSE	Mus musculus (Mouse)	Protein notum homolog	28.68	2e-16	AT5G23870.2	Arabidopsis thaliana	pectinacetylesterase family protein	68.13	3e-161	NOTUM_MOUSE	Mus musculus (Mouse)	Protein notum homolog	28.68	2e-16	B9RIX3_RICCO	Ricinus communis (Castor bean)	Pectin acetylesterase, putative	74.93	1e-172
MDP0000193152	chr7	24106927	24118284	11358	0	na	TPP2_HUMAN	Homo sapiens (Human)	Tripeptidyl-peptidase 2	36.79	0	AT4G20850.1	Arabidopsis thaliana	TPP2 (TRIPEPTIDYL PEPTIDASE II); tripeptidyl-peptidase	69.03	0	TPP2_HUMAN	Homo sapiens (Human)	Tripeptidyl-peptidase 2	36.79	0	B9I485_POPTR	Populus trichocarpa (Western balsam poplar) (Populus balsamifera subsp. trichocarpa)	Predicted protein	74.43	0
MDP0000206482	chr7	24072143	24072715	573	0	na	AT5G52400.1	Arabidopsis thaliana	CYP715A1; electron carrier/ heme binding / iron ion binding / monooxygenase/ oxygen binding	54.31	2e-31	AT5G52400.1	Arabidopsis thaliana	CYP715A1; electron carrier/ heme binding / iron ion binding / monooxygenase/ oxygen binding	54.31	2e-31						A5BRB7_VITVI	Vitis vinifera (Grape)	Putative uncharacterized protein	59.65	5e-33
MDP0000206483	chr7	24077238	24079310	2073	0	na	C72A1_CATRO	Catharanthus roseus (Madagascar periwinkle) (Vinca rosea)	Secologanin synthase	30.03	7e-47	AT5G52400.1	Arabidopsis thaliana	CYP715A1; electron carrier/ heme binding / iron ion binding / monooxygenase/ oxygen binding	60.25	1e-110	C72A1_CATRO	Catharanthus roseus (Madagascar periwinkle) (Vinca rosea)	Secologanin synthase	30.03	7e-47	B9ID94_POPTR	Populus trichocarpa (Western balsam poplar) (Populus balsamifera subsp. trichocarpa)	Cytochrome P450	68.63	7e-128
MDP0000159814	chr7	24073831	24074626	796	0	na	GSTX6_SOYBN	Glycine max (Soybean) (Glycine hispida)	Probable glutathione S-transferase	45.33	8e-46	AT2G29420.1	Arabidopsis thaliana	ATGSTU7 (ARABIDOPSIS THALIANA GLUTATHIONE S-TRANSFERASE TAU 7); glutathione transferase	45.5	4e-45	GSTX6_SOYBN	Glycine max (Soybean) (Glycine hispida)	Probable glutathione S-transferase	45.33	8e-46	B9I2H4_POPTR	Populus trichocarpa (Western balsam poplar) (Populus balsamifera subsp. trichocarpa)	Predicted protein	60.58	9e-65
MDP0000517458	chr7	24074787	24076071	1285	0	na	AT1G18060.1	Arabidopsis thaliana	unknown protein	70.59	3e-78	AT1G18060.1	Arabidopsis thaliana	unknown protein	70.59	3e-78						D7SJ64_VITVI	Vitis vinifera (Grape)	Whole genome shotgun sequence of line PN40024, scaffold_0.assembly12x	70.29	9e-88
MDP0000644586	chr7	24074537	24076710	2174	0	na	SPT51_ARATH	Arabidopsis thaliana (Mouse-ear cress)	Putative transcription elongation factor SPT5 homolog 1	43.4	3e-66	AT4G08350.1	Arabidopsis thaliana	GTA2 (GLOBAL TRANSCRIPTION FACTOR GROUP A2); structural constituent of ribosome / transcription elongation regulator/ transcription factor	59.53	3e-61	SPT51_ARATH	Arabidopsis thaliana (Mouse-ear cress)	Putative transcription elongation factor SPT5 homolog 1	43.4	3e-66	B9F3G9_ORYSJ	Oryza sativa subsp. japonica (Rice)	Putative uncharacterized protein	56.64	2e-92
MDP0000455611	chr7	24075888	24081785	5898	0	na	MT810_ARATH	Arabidopsis thaliana (Mouse-ear cress)	Probable S-adenosylmethionine-dependent methyltransferase At5g38100	42.39	2e-62	AT1G15125.1	Arabidopsis thaliana	S-adenosylmethionine-dependent methyltransferase/ methyltransferase	47.37	1e-73	MT810_ARATH	Arabidopsis thaliana (Mouse-ear cress)	Probable S-adenosylmethionine-dependent methyltransferase At5g38100	42.39	2e-62	D7SJ67_VITVI	Vitis vinifera (Grape)	Whole genome shotgun sequence of line PN40024, scaffold_0.assembly12x	60.77	6e-110
MDP0000268987	chr7	24094233	24094920	688	0	na	C13A7_CAEEL	Caenorhabditis elegans	Putative cytochrome P450 CYP13A7	40.82	3e-14	AT5G52400.1	Arabidopsis thaliana	CYP715A1; electron carrier/ heme binding / iron ion binding / monooxygenase/ oxygen binding	55.94	3e-42	C13A7_CAEEL	Caenorhabditis elegans	Putative cytochrome P450 CYP13A7	40.82	3e-14	B9ID94_POPTR	Populus trichocarpa (Western balsam poplar) (Populus balsamifera subsp. trichocarpa)	Cytochrome P450	63.19	5e-45
MDP0000122801	chr7	24105703	24108573	2871	0	na	AT4G39640.2	Arabidopsis thaliana	GGT1 (GAMMA-GLUTAMYL TRANSPEPTIDASE 1); gamma-glutamyltransferase/ glutathione gamma-glutamylcysteinyltransferase	35.91	2e-25	AT4G39640.2	Arabidopsis thaliana	GGT1 (GAMMA-GLUTAMYL TRANSPEPTIDASE 1); gamma-glutamyltransferase/ glutathione gamma-glutamylcysteinyltransferase	35.91	2e-25						B9GJR0_POPTR	Populus trichocarpa (Western balsam poplar) (Populus balsamifera subsp. trichocarpa)	Predicted protein	37.21	2e-25
MDP0000278877	chr7	24109424	24111551	2128	0	na	AT4G39640.2	Arabidopsis thaliana	GGT1 (GAMMA-GLUTAMYL TRANSPEPTIDASE 1); gamma-glutamyltransferase/ glutathione gamma-glutamylcysteinyltransferase	73.33	2e-11	AT4G39640.2	Arabidopsis thaliana	GGT1 (GAMMA-GLUTAMYL TRANSPEPTIDASE 1); gamma-glutamyltransferase/ glutathione gamma-glutamylcysteinyltransferase	73.33	2e-11						B9GJR0_POPTR	Populus trichocarpa (Western balsam poplar) (Populus balsamifera subsp. trichocarpa)	Predicted protein	50	1e-10
MDP0000268226	chr7	24112653	24117603	4951	0	na	TMVRN_NICGU	Nicotiana glutinosa (Tobacco)	TMV resistance protein N	30.79	3e-37	AT5G36930.2	Arabidopsis thaliana	disease resistance protein (TIR-NBS-LRR class), putative	37.45	9e-65	TMVRN_NICGU	Nicotiana glutinosa (Tobacco)	TMV resistance protein N	30.79	3e-37	B9RVC7_RICCO	Ricinus communis (Castor bean)	TMV resistance protein N, putative	41.05	9e-138
MDP0000251574	chr7	24113791	24117418	3628	0	na	PP245_ARATH	Arabidopsis thaliana (Mouse-ear cress)	Pentatricopeptide repeat-containing protein At3g21470	54.35	8e-08	AT3G21470.1	Arabidopsis thaliana	pentatricopeptide (PPR) repeat-containing protein	54.35	8e-09	PP245_ARATH	Arabidopsis thaliana (Mouse-ear cress)	Pentatricopeptide repeat-containing protein At3g21470	54.35	8e-08	B9GTN2_POPTR	Populus trichocarpa (Western balsam poplar) (Populus balsamifera subsp. trichocarpa)	Predicted protein	56.86	8e-07
MDP0000251575	chr7	24117960	24119271	1312	1	Microarray1 (M.26 Ea_Mock)	PPD4_ARATH	Arabidopsis thaliana (Mouse-ear cress)	PsbP domain-containing protein 4, chloroplastic	70.15	1e-97	AT1G77090.1	Arabidopsis thaliana	thylakoid lumenal 29.8 kDa protein	70.15	1e-98	PPD4_ARATH	Arabidopsis thaliana (Mouse-ear cress)	PsbP domain-containing protein 4, chloroplastic	70.15	1e-97	B9GTN1_POPTR	Populus trichocarpa (Western balsam poplar) (Populus balsamifera subsp. trichocarpa)	Predicted protein	72.92	2e-103
MDP0000251576	chr7	24119808	24123666	3859	0	na	AT1G21480.1	Arabidopsis thaliana	exostosin family protein	64.26	5e-171	AT1G21480.1	Arabidopsis thaliana	exostosin family protein	64.26	5e-171						Q9LPL0_ARATH	Arabidopsis thaliana (Mouse-ear cress)	F24J8.10 protein	71.56	1e-175
MDP0000273090	chr7	24115209	24116311	1103	0	na	RCE1_ARATH	Arabidopsis thaliana (Mouse-ear cress)	NEDD8-conjugating enzyme Ubc12	75.15	5e-68	AT4G36800.2	Arabidopsis thaliana	RCE1 (RUB1 CONJUGATING ENZYME 1); NEDD8 ligase/ small conjugating protein ligase	75.15	5e-69	RCE1_ARATH	Arabidopsis thaliana (Mouse-ear cress)	NEDD8-conjugating enzyme Ubc12	75.15	5e-68	Q8GV26_OLEEU	Olea europaea (Common olive)	Ubiquitin carrier protein	74.39	1e-68
MDP0000265940	chr7	24124404	24124808	405	0	na	CDKF1_ARATH	Arabidopsis thaliana (Mouse-ear cress)	Cyclin-dependent kinase F-1	57.65	4e-21	AT4G28980.1	Arabidopsis thaliana	cyclin-dependent kinase-activating kinase 1At / CDK-activating kinase 1At (CAK1)	57.65	3e-22	CDKF1_ARATH	Arabidopsis thaliana (Mouse-ear cress)	Cyclin-dependent kinase F-1	57.65	4e-21	B9ILP6_POPTR	Populus trichocarpa (Western balsam poplar) (Populus balsamifera subsp. trichocarpa)	Predicted protein	62.79	1e-23
MDP0000358446					0	na
MDP0000127951	chr7	24127478	24131332	3855	0	na	AMSH3_ARATH	Arabidopsis thaliana (Mouse-ear cress)	AMSH-like ubiquitin thiolesterase 3	61.05	1e-174						AMSH3_ARATH	Arabidopsis thaliana (Mouse-ear cress)	AMSH-like ubiquitin thiolesterase 3	61.05	1e-174	D7SY60_VITVI	Vitis vinifera (Grape)	Whole genome shotgun sequence of line PN40024, scaffold_77.assembly12x	66.21	0
MDP0000280258	chr7	24126988	24143466	16479	0	na	ppb020644m	Prunus persica	N/A	44.88	5e-20
MDP0000178412	chr7	24145066	24146943	1878	0	na	LEA34_GOSHI	Gossypium hirsutum (Upland cotton) (Gossypium mexicanum)	Late embryogenesis abundant protein D-34	57.89	1e-25	AT3G22490.1	Arabidopsis thaliana	late embryogenesis abundant protein, putative / LEA protein, putative	54.95	9e-23	LEA34_GOSHI	Gossypium hirsutum (Upland cotton) (Gossypium mexicanum)	Late embryogenesis abundant protein D-34	57.89	1e-25	D7T6Y9_VITVI	Vitis vinifera (Grape)	Whole genome shotgun sequence of line PN40024, scaffold_20.assembly12x	64.84	3e-26
MDP0000275253	chr7	24134738	24135523	786	1	Microarray1 (M.26 Ea_Mock)	AT5G52420.1	Arabidopsis thaliana	unknown protein	52.71	7e-71	AT5G52420.1	Arabidopsis thaliana	unknown protein	52.71	7e-71						B9IDA4_POPTR	Populus trichocarpa (Western balsam poplar) (Populus balsamifera subsp. trichocarpa)	Predicted protein	68.08	4e-98
MDP0000804812	chr7	24151118	24151772	655	1	fb_unigene	WWOX_CHICK	Gallus gallus (Chicken)	WW domain-containing oxidoreductase	52.58	4e-17	AT4G23420.2	Arabidopsis thaliana	short-chain dehydrogenase/reductase (SDR) family protein	71.05	6e-32	WWOX_CHICK	Gallus gallus (Chicken)	WW domain-containing oxidoreductase	52.58	4e-17	A5BG81_VITVI	Vitis vinifera (Grape)	Putative uncharacterized protein	80.7	1e-34
MDP0000210022	chr7	24136935	24138959	2025	0	na	RPG1_ARATH	Arabidopsis thaliana (Mouse-ear cress)	Protein RUPTURED POLLEN GRAIN 1	40.77	8e-33	AT1G21460.1	Arabidopsis thaliana	nodulin MtN3 family protein	65.59	1e-77	RPG1_ARATH	Arabidopsis thaliana (Mouse-ear cress)	Protein RUPTURED POLLEN GRAIN 1	40.77	8e-33	B9SJK9_RICCO	Ricinus communis (Castor bean)	Putative uncharacterized protein	69.76	7e-84
MDP0000317975	chr7	24142766	24144765	2000	0	na	RPG1_ARATH	Arabidopsis thaliana (Mouse-ear cress)	Protein RUPTURED POLLEN GRAIN 1	40.77	6e-33	AT1G21460.1	Arabidopsis thaliana	nodulin MtN3 family protein	65.59	8e-78	RPG1_ARATH	Arabidopsis thaliana (Mouse-ear cress)	Protein RUPTURED POLLEN GRAIN 1	40.77	6e-33	B9SJK9_RICCO	Ricinus communis (Castor bean)	Putative uncharacterized protein	69.76	5e-84
MDP0000559205	chr7	24136719	24141656	4938	0	na	TMVRN_NICGU	Nicotiana glutinosa (Tobacco)	TMV resistance protein N	39.36	7e-07	AT5G36930.1	Arabidopsis thaliana	disease resistance protein (TIR-NBS-LRR class), putative	27.6	2e-16	TMVRN_NICGU	Nicotiana glutinosa (Tobacco)	TMV resistance protein N	39.36	7e-07	B9RVC7_RICCO	Ricinus communis (Castor bean)	TMV resistance protein N, putative	39.96	3e-78
MDP0000326249	chr7	24157987	24160142	2156	1	fb_unigene	WWOX_CHICK	Gallus gallus (Chicken)	WW domain-containing oxidoreductase	41.27	6e-45	AT4G23420.3	Arabidopsis thaliana		74.68	2e-101	WWOX_CHICK	Gallus gallus (Chicken)	WW domain-containing oxidoreductase	41.27	6e-45	C6TCV4_SOYBN	Glycine max (Soybean) (Glycine hispida)	Putative uncharacterized protein	76.59	5e-108
MDP0000135450	chr7	24155380	24156399	1020	0	na	PME31_ARATH	Arabidopsis thaliana (Mouse-ear cress)	Pectinesterase 31	85.14	1e-32	AT3G29090.1	Arabidopsis thaliana	pectinesterase family protein	85.14	9e-34	PME31_ARATH	Arabidopsis thaliana (Mouse-ear cress)	Pectinesterase 31	85.14	1e-32	B9SVI9_RICCO	Ricinus communis (Castor bean)	Pectinesterase	87.84	2e-33
MDP0000130920	chr7	24169061	24169612	552	0	na	PP312_ARATH	Arabidopsis thaliana (Mouse-ear cress)	Pentatricopeptide repeat-containing protein At4g14850	45.86	3e-37	AT4G14850.1	Arabidopsis thaliana	LOI1 (lovastatin insensitive 1)	45.86	3e-38	PP312_ARATH	Arabidopsis thaliana (Mouse-ear cress)	Pentatricopeptide repeat-containing protein At4g14850	45.86	3e-37	D7T6Z3_VITVI	Vitis vinifera (Grape)	Whole genome shotgun sequence of line PN40024, scaffold_20.assembly12x	56.52	1e-48
MDP0000244495	chr7	24173287	24173838	552	0	na	PP312_ARATH	Arabidopsis thaliana (Mouse-ear cress)	Pentatricopeptide repeat-containing protein At4g14850	45.86	3e-37	AT4G14850.1	Arabidopsis thaliana	LOI1 (lovastatin insensitive 1)	45.86	3e-38	PP312_ARATH	Arabidopsis thaliana (Mouse-ear cress)	Pentatricopeptide repeat-containing protein At4g14850	45.86	3e-37	D7T6Z3_VITVI	Vitis vinifera (Grape)	Whole genome shotgun sequence of line PN40024, scaffold_20.assembly12x	56.52	1e-48
MDP0000220135	chr7	24169764	24171843	2080	0	na	Q7XPM0_ORYSJ	Oryza sativa subsp. japonica (Rice)	OSJNBa0085I10.6 protein	32.97	2e-23											Q7XPM0_ORYSJ	Oryza sativa subsp. japonica (Rice)	OSJNBa0085I10.6 protein	32.97	2e-23
MDP0000314843	chr7	24187234	24191723	4490	0	na	M3K2_ARATH	Arabidopsis thaliana (Mouse-ear cress)	Mitogen-activated protein kinase kinase kinase 2	47.34	2e-75	AT1G63700.1	Arabidopsis thaliana	YDA (YODA); ATP binding / kinase/ protein kinase/ protein serine/threonine kinase	57.4	0	M3K2_ARATH	Arabidopsis thaliana (Mouse-ear cress)	Mitogen-activated protein kinase kinase kinase 2	47.34	2e-75	B9IDA8_POPTR	Populus trichocarpa (Western balsam poplar) (Populus balsamifera subsp. trichocarpa)	Predicted protein	77.94	0
MDP0000803030	chr7	24200106	24200942	837	0	na	ARSB_DICDI	Dictyostelium discoideum (Slime mold)	Putative transporter arsB	34.48	5e-20	AT1G02260.1	Arabidopsis thaliana	transmembrane protein, putative	78.54	8e-79	ARSB_DICDI	Dictyostelium discoideum (Slime mold)	Putative transporter arsB	34.48	5e-20	B9RIV7_RICCO	Ricinus communis (Castor bean)	Arsenite transport protein, putative	82.86	6e-83
MDP0000186395	chr7	24181731	24183511	1781	0	na	ARSB_DICDI	Dictyostelium discoideum (Slime mold)	Putative transporter arsB	31.46	1e-51	AT1G02260.1	Arabidopsis thaliana	transmembrane protein, putative	64.41	8e-169	ARSB_DICDI	Dictyostelium discoideum (Slime mold)	Putative transporter arsB	31.46	1e-51	B9RIV7_RICCO	Ricinus communis (Castor bean)	Arsenite transport protein, putative	64.18	2e-178
MDP0000284554	chr7	24206359	24207218	860	0	na	SPE1_SOYBN	Glycine max (Soybean) (Glycine hispida)	Arginine decarboxylase	68.73	7e-87	AT4G34710.2	Arabidopsis thaliana	ADC2 (ARGININE DECARBOXYLASE 2); arginine decarboxylase	66.91	7e-87	SPE1_SOYBN	Glycine max (Soybean) (Glycine hispida)	Arginine decarboxylase	68.73	7e-87	Q5R1Y5_MALDO	Malus domestica (Apple) (Pyrus malus)	Arginine decarboxylase	85.77	1e-113
MDP0000292229	chr7	24228095	24230106	2012	0	na	ARSB_DICDI	Dictyostelium discoideum (Slime mold)	Putative transporter arsB	31.46	5e-58	AT1G02260.1	Arabidopsis thaliana	transmembrane protein, putative	63.31	0	ARSB_DICDI	Dictyostelium discoideum (Slime mold)	Putative transporter arsB	31.46	5e-58	B9RIV7_RICCO	Ricinus communis (Castor bean)	Arsenite transport protein, putative	71.88	0
MDP0000261435	chr7	24237277	24239106	1830	0	na	ARSB_DICDI	Dictyostelium discoideum (Slime mold)	Putative transporter arsB	31.87	4e-59	AT1G02260.1	Arabidopsis thaliana	transmembrane protein, putative	65.4	0	ARSB_DICDI	Dictyostelium discoideum (Slime mold)	Putative transporter arsB	31.87	4e-59	B9RIV7_RICCO	Ricinus communis (Castor bean)	Arsenite transport protein, putative	74.29	0
MDP0000457082	chr7	24242303	24243646	1344	0	na	LRX4_ARATH	Arabidopsis thaliana (Mouse-ear cress)	Leucine-rich repeat extensin-like protein 4	75.74	1e-54	AT3G24480.1	Arabidopsis thaliana	leucine-rich repeat family protein / extensin family protein	75.74	1e-55	LRX4_ARATH	Arabidopsis thaliana (Mouse-ear cress)	Leucine-rich repeat extensin-like protein 4	75.74	1e-54	B3FU07_9ROSA	Malus hupehensis	Arginine decarboxylase	90.85	6e-58
MDP0000760994	chr7	24250826	24252590	1765	0	na	ARSB_DICDI	Dictyostelium discoideum (Slime mold)	Putative transporter arsB	33.71	6e-19	AT1G02260.1	Arabidopsis thaliana	transmembrane protein, putative	60.12	7e-149	ARSB_DICDI	Dictyostelium discoideum (Slime mold)	Putative transporter arsB	33.71	6e-19	B9RIV7_RICCO	Ricinus communis (Castor bean)	Arsenite transport protein, putative	59.75	2e-157
MDP0000358895					0	na
MDP0000879357	chr7	24246919	24247467	549	0	na	AT4G25620.1	Arabidopsis thaliana	hydroxyproline-rich glycoprotein family protein	37.75	1e-23	AT4G25620.1	Arabidopsis thaliana	hydroxyproline-rich glycoprotein family protein	37.75	1e-23						B9RIV6_RICCO	Ricinus communis (Castor bean)	Putative uncharacterized protein	54.84	8e-46
MDP0000165652	chr7	24263276	24265108	1833	0	na	ARSB_DICDI	Dictyostelium discoideum (Slime mold)	Putative transporter arsB	32.44	7e-63	AT1G02260.1	Arabidopsis thaliana	transmembrane protein, putative	66.06	0	ARSB_DICDI	Dictyostelium discoideum (Slime mold)	Putative transporter arsB	32.44	7e-63	B9RIV7_RICCO	Ricinus communis (Castor bean)	Arsenite transport protein, putative	74.47	0
MDP0000775066	chr7	24266515	24268226	1712	0	na	ARSB_DICDI	Dictyostelium discoideum (Slime mold)	Putative transporter arsB	33.71	8e-19	AT1G02260.1	Arabidopsis thaliana	transmembrane protein, putative	54.41	7e-147	ARSB_DICDI	Dictyostelium discoideum (Slime mold)	Putative transporter arsB	33.71	8e-19	B9RIV7_RICCO	Ricinus communis (Castor bean)	Arsenite transport protein, putative	60.52	1e-166
MDP0000270571	chr7	24274482	24275655	1174	0	na	ARSB_DICDI	Dictyostelium discoideum (Slime mold)	Putative transporter arsB	37.39	2e-36	AT1G02260.1	Arabidopsis thaliana	transmembrane protein, putative	61.01	2e-130	ARSB_DICDI	Dictyostelium discoideum (Slime mold)	Putative transporter arsB	37.39	2e-36	B9IDB0_POPTR	Populus trichocarpa (Western balsam poplar) (Populus balsamifera subsp. trichocarpa)	Predicted protein	72.45	2e-161
MDP0000224509	chr7	24281000	24284713	3714	0	na	TT12_ARATH	Arabidopsis thaliana (Mouse-ear cress)	Protein TRANSPARENT TESTA 12	42.54	4e-88	AT4G25640.1	Arabidopsis thaliana	MATE efflux family protein	67.35	4e-172	TT12_ARATH	Arabidopsis thaliana (Mouse-ear cress)	Protein TRANSPARENT TESTA 12	42.54	4e-88	C1J5V2_VITVI	Vitis vinifera (Grape)	Anthocyanin permease 1	67.78	0
MDP0000590964	chr7	24286506	24289171	2666	1	Microarray1 (M.26 Ea_Mock)	FBRL2_ARATH	Arabidopsis thaliana (Mouse-ear cress)	rRNA 2'-O-methyltransferase fibrillarin 2	92.98	4e-132	AT4G25630.1	Arabidopsis thaliana	FIB2 (FIBRILLARIN 2); snoRNA binding	92.98	4e-133	FBRL2_ARATH	Arabidopsis thaliana (Mouse-ear cress)	rRNA 2'-O-methyltransferase fibrillarin 2	92.98	4e-132	B9RIU8_RICCO	Ricinus communis (Castor bean)	Fibrillarin, putative	95	3e-131
MDP0000590966	chr7	24291210	24292088	879	0	na	AT5G23950.1	Arabidopsis thaliana	C2 domain-containing protein	59.85	2e-41	AT5G23950.1	Arabidopsis thaliana	C2 domain-containing protein	59.85	2e-41						B7FJG9_MEDTR	Medicago truncatula (Barrel medic)	Putative uncharacterized protein	71.22	1e-50
MDP0000923167	chr7	24295936	24297165	1230	0	na	U496N_ARATH	Arabidopsis thaliana (Mouse-ear cress)	UPF0496 protein At3g49070	50.3	5e-73	AT3G49070.1	Arabidopsis thaliana	unknown protein	50.3	5e-74	U496N_ARATH	Arabidopsis thaliana (Mouse-ear cress)	UPF0496 protein At3g49070	50.3	5e-73	B9RIV1_RICCO	Ricinus communis (Castor bean)	Putative uncharacterized protein	62.39	2e-113
MDP0000314927	chr7	24301282	24313535	12254	0	na	DCR_ARATH	Arabidopsis thaliana (Mouse-ear cress)	BAHD acyltransferase DCR	65.47	3e-162	AT5G23940.1	Arabidopsis thaliana	EMB3009 (embryo defective 3009); transferase/ transferase, transferring acyl groups other than amino-acyl groups	65.47	3e-163	DCR_ARATH	Arabidopsis thaliana (Mouse-ear cress)	BAHD acyltransferase DCR	65.47	3e-162	B9RIV2_RICCO	Ricinus communis (Castor bean)	Anthranilate N-benzoyltransferase protein, putative	76.39	0
MDP0000224518	chr7	24313359	24314558	1200	0	na	ATK1_ARATH	Arabidopsis thaliana (Mouse-ear cress)	Kinesin-1	65.38	3e-12	AT4G05190.1	Arabidopsis thaliana	ATK5 (ARABIDOPSIS THALIANA KINESIN 5); microtubule motor	65.38	2e-13	ATK1_ARATH	Arabidopsis thaliana (Mouse-ear cress)	Kinesin-1	65.38	3e-12	B9H1Y5_POPTR	Populus trichocarpa (Western balsam poplar) (Populus balsamifera subsp. trichocarpa)	Predicted protein	67.31	2e-12
MDP0000303045	chr7	24276360	24278140	1781	0	na	ARSB_DICDI	Dictyostelium discoideum (Slime mold)	Putative transporter arsB	27.03	9e-32	AT1G02260.1	Arabidopsis thaliana	transmembrane protein, putative	56.88	2e-134	ARSB_DICDI	Dictyostelium discoideum (Slime mold)	Putative transporter arsB	27.03	9e-32	B9RVB9_RICCO	Ricinus communis (Castor bean)	Arsenite transport protein, putative	62.72	9e-141
MDP0000267154	chr7	24280182	24289371	9190	0	na	DCR_ARATH	Arabidopsis thaliana (Mouse-ear cress)	BAHD acyltransferase DCR	65.1	6e-166	AT4G09980.1	Arabidopsis thaliana	EMB1691 (EMBRYO DEFECTIVE 1691); S-adenosylmethionine-dependent methyltransferase/ methyltransferase/ nucleic acid binding	78.08	1e-176	DCR_ARATH	Arabidopsis thaliana (Mouse-ear cress)	BAHD acyltransferase DCR	65.1	6e-166	B9RIV3_RICCO	Ricinus communis (Castor bean)	Putative uncharacterized protein	85.25	0
MDP0000267155	chr7	24290074	24292346	2273	0	na	TATA_SYNP6	Synechococcus sp. (strain ATCC 27144 / PCC 6301 / SAUG 1402/1) (Anacystis nidulans)	Sec-independent protein translocase protein tatA/E homolog	51.61	6e-10	AT5G52440.1	Arabidopsis thaliana	HCF106; proton motive force dependent protein transmembrane transporter	73.73	4e-44	TATA_SYNP6	Synechococcus sp. (strain ATCC 27144 / PCC 6301 / SAUG 1402/1) (Anacystis nidulans)	Sec-independent protein translocase protein tatA/E homolog	51.61	6e-10	B9I469_POPTR	Populus trichocarpa (Western balsam poplar) (Populus balsamifera subsp. trichocarpa)	Predicted protein	45.21	3e-50
MDP0000161139	chr7	24298512	24302034	3523	0	na	Y1666_ARATH	Arabidopsis thaliana (Mouse-ear cress)	Uncharacterized protein At1g76660	52.69	2e-26	AT5G52430.1	Arabidopsis thaliana	hydroxyproline-rich glycoprotein family protein	51.8	2e-92	Y1666_ARATH	Arabidopsis thaliana (Mouse-ear cress)	Uncharacterized protein At1g76660	52.69	2e-26	B9RIV6_RICCO	Ricinus communis (Castor bean)	Putative uncharacterized protein	68.91	2e-146
MDP0000122544	chr7	24293515	24298322	4808	0	na	METL1_ARATH	Arabidopsis thaliana (Mouse-ear cress)	Methyltransferase-like protein 1	81.19	1e-136	AT4G09980.1	Arabidopsis thaliana	EMB1691 (EMBRYO DEFECTIVE 1691); S-adenosylmethionine-dependent methyltransferase/ methyltransferase/ nucleic acid binding	75.34	0	METL1_ARATH	Arabidopsis thaliana (Mouse-ear cress)	Methyltransferase-like protein 1	81.19	1e-136	B9RIV3_RICCO	Ricinus communis (Castor bean)	Putative uncharacterized protein	71.89	0
MDP0000218750	chr7	24315904	24317103	1200	0	na	ATK1_ARATH	Arabidopsis thaliana (Mouse-ear cress)	Kinesin-1	65.38	3e-12	AT4G05190.1	Arabidopsis thaliana	ATK5 (ARABIDOPSIS THALIANA KINESIN 5); microtubule motor	65.38	2e-13	ATK1_ARATH	Arabidopsis thaliana (Mouse-ear cress)	Kinesin-1	65.38	3e-12	B9H1Y5_POPTR	Populus trichocarpa (Western balsam poplar) (Populus balsamifera subsp. trichocarpa)	Predicted protein	67.31	2e-12
MDP0000742423	chr7	24318079	24318444	366	0	na	Y1154_ARATH	Arabidopsis thaliana (Mouse-ear cress)	Probable serine/threonine-protein kinase At1g01540	60.78	4e-13	AT1G01540.2	Arabidopsis thaliana	protein kinase family protein	60.78	3e-14	Y1154_ARATH	Arabidopsis thaliana (Mouse-ear cress)	Probable serine/threonine-protein kinase At1g01540	60.78	4e-13	Q6I5K7_ORYSJ	Oryza sativa subsp. japonica (Rice)	Os05g0436100 protein	58.82	1e-12
MDP0000225538	chr7	24318738	24321171	2434	0	na	PGLR_VITVI	Vitis vinifera (Grape)	Probable polygalacturonase	67.63	0	AT3G48950.1	Arabidopsis thaliana	glycoside hydrolase family 28 protein / polygalacturonase (pectinase) family protein	68.33	0	PGLR_VITVI	Vitis vinifera (Grape)	Probable polygalacturonase	67.63	0	B9RIT4_RICCO	Ricinus communis (Castor bean)	Polygalacturonase, putative	74.67	0
MDP0000225539	chr7	24326142	24328429	2288	0	na	CRTZ_ESCVU	Escherichia vulneris	Beta-carotene hydroxylase	41.86	4e-19	AT4G25700.1	Arabidopsis thaliana	BETA-OHASE 1 (BETA-HYDROXYLASE 1); carotene beta-ring hydroxylase	86.93	9e-79	CRTZ_ESCVU	Escherichia vulneris	Beta-carotene hydroxylase	41.86	4e-19	B9MX39_POPTR	Populus trichocarpa (Western balsam poplar) (Populus balsamifera subsp. trichocarpa)	Predicted protein	59.38	6e-84
MDP0000225540	chr7	24333419	24335024	1606	0	na	MURC_PEDPA	Pediococcus pentosaceus (strain ATCC 25745 / 183-1w)	UDP-N-acetylmuramate--L-alanine ligase	36.97	3e-10						MURC_PEDPA	Pediococcus pentosaceus (strain ATCC 25745 / 183-1w)	UDP-N-acetylmuramate--L-alanine ligase	36.97	3e-10	A9TDR7_PHYPA	Physcomitrella patens subsp. patens	Predicted protein	48.39	6e-12
MDP0000757787	chr7	24335344	24336330	987	1	G.41 EST	MIND_MESVI	Mesostigma viride	Putative septum site-determining protein minD	63.8	2e-62	AT5G24020.1	Arabidopsis thaliana	MIND; ATPase/ calcium-dependent ATPase/ protein binding / protein homodimerization	90.56	1e-128	MIND_MESVI	Mesostigma viride	Putative septum site-determining protein minD	63.8	2e-62	B9RIT7_RICCO	Ricinus communis (Castor bean)	Septum site-determining protein minD, putative	92.31	1e-128
MDP0000225543	chr7	24340456	24341521	1066	0	na	AT4G25670.2	Arabidopsis thaliana	N/A	53.74	4e-37	AT4G25670.2	Arabidopsis thaliana		53.74	4e-37						B9RIT8_RICCO	Ricinus communis (Castor bean)	Putative uncharacterized protein	67.03	6e-80
MDP0000225544	chr7	24342589	24345718	3130	0	na	U326_ARATH	Arabidopsis thaliana (Mouse-ear cress)	UPF0326 protein At4g17486	34.27	3e-15	AT4G25660.1	Arabidopsis thaliana	unknown protein	73.19	4e-102	U326_ARATH	Arabidopsis thaliana (Mouse-ear cress)	UPF0326 protein At4g17486	34.27	3e-15	B9H3G9_POPTR	Populus trichocarpa (Western balsam poplar) (Populus balsamifera subsp. trichocarpa)	Predicted protein	77.24	5e-111
MDP0000742436	chr7	24347770	24354462	6693	0	na	Y5241_ARATH	Arabidopsis thaliana (Mouse-ear cress)	Probable receptor-like protein kinase At5g24010	62.91	0	AT5G24010.1	Arabidopsis thaliana	protein kinase family protein	62.91	0	Y5241_ARATH	Arabidopsis thaliana (Mouse-ear cress)	Probable receptor-like protein kinase At5g24010	62.91	0	B9SB01_RICCO	Ricinus communis (Castor bean)	ATP binding protein, putative	68.47	0
MDP0000225547	chr7	24356844	24358796	1953	0	na	AT5G52545.1	Arabidopsis thaliana	unknown protein	60.26	2e-09	AT5G52545.1	Arabidopsis thaliana	unknown protein	60.26	2e-09						B9RIU0_RICCO	Ricinus communis (Castor bean)	Putative uncharacterized protein	55.26	2e-27
MDP0000742438	chr7	24359037	24368478	9442	1	Microarray1 (M.26 Ea_Mock)	NOXA_DICDI	Dictyostelium discoideum (Slime mold)	Superoxide-generating NADPH oxidase heavy chain subunit A	29.06	4e-20	AT5G23980.1	Arabidopsis thaliana	FRO4 (FERRIC REDUCTION OXIDASE 4); ferric-chelate reductase	55.32	7e-168	NOXA_DICDI	Dictyostelium discoideum (Slime mold)	Superoxide-generating NADPH oxidase heavy chain subunit A	29.06	4e-20	A5BMV9_VITVI	Vitis vinifera (Grape)	Putative uncharacterized protein	67.89	0
MDP0000225549	chr7	24368826	24371741	2916	0	na	NOXA_DICDI	Dictyostelium discoideum (Slime mold)	Superoxide-generating NADPH oxidase heavy chain subunit A	28.32	6e-22	AT1G01580.1	Arabidopsis thaliana	FRO2 (FERRIC REDUCTION OXIDASE 2); ferric-chelate reductase	52.75	0	NOXA_DICDI	Dictyostelium discoideum (Slime mold)	Superoxide-generating NADPH oxidase heavy chain subunit A	28.32	6e-22	B5KGU9_MALXI	Malus xiaojinensis (Apple)	Ferric reductase	95.39	0
MDP0000315705	chr7	24372752	24378083	5332	0	na	AT5G52530.3	Arabidopsis thaliana	N/A	27.45	4e-11	AT5G52530.3	Arabidopsis thaliana		27.45	4e-11						A5BJK2_VITVI	Vitis vinifera (Grape)	Putative uncharacterized protein	35.51	2e-141
MDP0000315706	chr7	24383528	24394942	11415	0	na	SCL8_ARATH	Arabidopsis thaliana (Mouse-ear cress)	Scarecrow-like protein 8	59.23	5e-132	AT5G52510.1	Arabidopsis thaliana	scarecrow-like transcription factor 8 (SCL8)	59.23	5e-133	SCL8_ARATH	Arabidopsis thaliana (Mouse-ear cress)	Scarecrow-like protein 8	59.23	5e-132	B9RIU5_RICCO	Ricinus communis (Castor bean)	DELLA protein GAI, putative	56.54	5e-167
MDP0000225556	chr7	24410176	24412663	2488	0	na	TT12_ARATH	Arabidopsis thaliana (Mouse-ear cress)	Protein TRANSPARENT TESTA 12	32.74	1e-12	AT4G25640.1	Arabidopsis thaliana	MATE efflux family protein	47.1	2e-57	TT12_ARATH	Arabidopsis thaliana (Mouse-ear cress)	Protein TRANSPARENT TESTA 12	32.74	1e-12	B9RIU7_RICCO	Ricinus communis (Castor bean)	Multidrug resistance pump, putative	48.6	1e-60
MDP0000225557	chr7	24415697	24418134	2438	0	na	TT12_ARATH	Arabidopsis thaliana (Mouse-ear cress)	Protein TRANSPARENT TESTA 12	40.44	1e-88	AT4G25640.1	Arabidopsis thaliana	MATE efflux family protein	67.08	3e-170	TT12_ARATH	Arabidopsis thaliana (Mouse-ear cress)	Protein TRANSPARENT TESTA 12	40.44	1e-88	B9RIU7_RICCO	Ricinus communis (Castor bean)	Multidrug resistance pump, putative	68.66	0
MDP0000225558	chr7	24419910	24422169	2260	0	na	TT12_ARATH	Arabidopsis thaliana (Mouse-ear cress)	Protein TRANSPARENT TESTA 12	40.36	2e-90	AT4G25640.1	Arabidopsis thaliana	MATE efflux family protein	58.39	4e-139	TT12_ARATH	Arabidopsis thaliana (Mouse-ear cress)	Protein TRANSPARENT TESTA 12	40.36	2e-90	B9RIU7_RICCO	Ricinus communis (Castor bean)	Multidrug resistance pump, putative	59.44	3e-153
MDP0000303430	chr7	24438025	24441561	3537	5	cDNA-AFLP M.26_G.41, SSH unigenes temporal Ea, Microarray2 M.26 Ea_Mock, Microarray1 (M.26 Ea_Mock), fb_unigene	HSP83_IPONI	Ipomoea nil (Japanese morning glory) (Pharbitis nil)	Heat shock protein 83	91.91	0	AT5G52640.1	Arabidopsis thaliana	ATHSP90.1 (HEAT SHOCK PROTEIN 90.1); ATP binding / unfolded protein binding	89.03	0	HSP83_IPONI	Ipomoea nil (Japanese morning glory) (Pharbitis nil)	Heat shock protein 83	91.91	0	B9MX47_POPTR	Populus trichocarpa (Western balsam poplar) (Populus balsamifera subsp. trichocarpa)	Predicted protein	92.91	0
MDP0000303431	chr7	24442747	24446090	3344	0	na	MYBG_DICDI	Dictyostelium discoideum (Slime mold)	Myb-like protein G	76	6e-17	AT5G52660.2	Arabidopsis thaliana	myb family transcription factor	53.79	8e-62	MYBG_DICDI	Dictyostelium discoideum (Slime mold)	Myb-like protein G	76	6e-17	Q2LMD6_MALDO	Malus domestica (Apple) (Pyrus malus)	MYBR5	87.13	3e-137
MDP0000303433	chr7	24456993	24458347	1355	0	na	AT5G52780.1	Arabidopsis thaliana	unknown protein	59.38	8e-24	AT5G52780.1	Arabidopsis thaliana	unknown protein	59.38	8e-24						B9RIS5_RICCO	Ricinus communis (Castor bean)	Putative uncharacterized protein	61.76	1e-26
MDP0000248026	chr7	24462012	24466486	4475	0	na	YJ23_SCHPO	Schizosaccharomyces pombe (Fission yeast)	Uncharacterized protein C4B3.03c	35.26	3e-46	AT5G52790.1	Arabidopsis thaliana	CBS domain-containing protein-related	58.03	1e-128	YJ23_SCHPO	Schizosaccharomyces pombe (Fission yeast)	Uncharacterized protein C4B3.03c	35.26	3e-46	B9MX55_POPTR	Populus trichocarpa (Western balsam poplar) (Populus balsamifera subsp. trichocarpa)	Predicted protein	52.77	1e-135
MDP0000135662	chr7	24474150	24477212	3063	0	na	Y3913_ARATH	Arabidopsis thaliana (Mouse-ear cress)	Uncharacterized protein At3g49135	46.88	9e-111						Y3913_ARATH	Arabidopsis thaliana (Mouse-ear cress)	Uncharacterized protein At3g49135	46.88	9e-111	B9RIS0_RICCO	Ricinus communis (Castor bean)	Putative uncharacterized protein	59.67	1e-126
MDP0000135665	chr7	24482379	24484086	1708	0	na	PP332_ARATH	Arabidopsis thaliana (Mouse-ear cress)	Pentatricopeptide repeat-containing protein At4g21190	63.7	3e-88	AT4G21190.1	Arabidopsis thaliana	emb1417 (embryo defective 1417)	63.7	3e-89	PP332_ARATH	Arabidopsis thaliana (Mouse-ear cress)	Pentatricopeptide repeat-containing protein At4g21190	63.7	3e-88	B9RIR9_RICCO	Ricinus communis (Castor bean)	Pentatricopeptide repeat-containing protein, putative	70.74	8e-94
MDP0000135666	chr7	24484647	24488605	3959	0	na	SEC63_PONAB	Pongo abelii (Sumatran orangutan)	Translocation protein SEC63 homolog	26.42	2e-35	AT1G79940.3	Arabidopsis thaliana	ATERDJ2A; heat shock protein binding / unfolded protein binding	77.9	0	SEC63_PONAB	Pongo abelii (Sumatran orangutan)	Translocation protein SEC63 homolog	26.42	2e-35	A9P7Y5_POPTR	Populus trichocarpa (Western balsam poplar) (Populus balsamifera subsp. trichocarpa)	Predicted protein	81.08	0
MDP0000777828	chr7	24490824	24493671	2848	0	na	AT5G62650.1	Arabidopsis thaliana	unknown protein	70.17	0	AT5G62650.1	Arabidopsis thaliana	unknown protein	70.17	0						B9RIR7_RICCO	Ricinus communis (Castor bean)	Putative uncharacterized protein	74.64	0
MDP0000135668	chr7	24496187	24497746	1560	0	na	WRK27_ARATH	Arabidopsis thaliana (Mouse-ear cress)	Probable WRKY transcription factor 27	60.9	4e-37	AT5G52830.1	Arabidopsis thaliana	WRKY27; transcription factor	60.9	4e-38	WRK27_ARATH	Arabidopsis thaliana (Mouse-ear cress)	Probable WRKY transcription factor 27	60.9	4e-37	B9MX64_POPTR	Populus trichocarpa (Western balsam poplar) (Populus balsamifera subsp. trichocarpa)	Predicted protein	74.75	4e-37
MDP0000777832	chr7	24504655	24506637	1983	1	fb_unigene	NDUA5_ARATH	Arabidopsis thaliana (Mouse-ear cress)	Probable NADH dehydrogenase [ubiquinone] 1 alpha subcomplex subunit 5, mitochondrial	91.95	2e-77	AT5G52840.1	Arabidopsis thaliana	NADH-ubiquinone oxidoreductase-related	91.95	2e-78	NDUA5_ARATH	Arabidopsis thaliana (Mouse-ear cress)	Probable NADH dehydrogenase [ubiquinone] 1 alpha subcomplex subunit 5, mitochondrial	91.95	2e-77	D7MS89_ARALY	Arabidopsis lyrata subsp. lyrata	Putative uncharacterized protein	92.62	4e-77
MDP0000744471	chr7	24506976	24509144	2169	0	na	PP430_ARATH	Arabidopsis thaliana (Mouse-ear cress)	Pentatricopeptide repeat-containing protein At5g52850, chloroplastic	50.78	0	AT5G52850.1	Arabidopsis thaliana	pentatricopeptide (PPR) repeat-containing protein	50.78	0	PP430_ARATH	Arabidopsis thaliana (Mouse-ear cress)	Pentatricopeptide repeat-containing protein At5g52850, chloroplastic	50.78	0	B9RIR4_RICCO	Ricinus communis (Castor bean)	Pentatricopeptide repeat-containing protein, putative	63.49	0
MDP0000228765	chr7	24506635	24507167	533	2	Microarray2 M.26 Ea_Mock, fb_unigene	NDUA5_ARATH	Arabidopsis thaliana (Mouse-ear cress)	Probable NADH dehydrogenase [ubiquinone] 1 alpha subcomplex subunit 5, mitochondrial	74.55	7e-21	AT5G52840.1	Arabidopsis thaliana	NADH-ubiquinone oxidoreductase-related	74.55	5e-22	NDUA5_ARATH	Arabidopsis thaliana (Mouse-ear cress)	Probable NADH dehydrogenase [ubiquinone] 1 alpha subcomplex subunit 5, mitochondrial	74.55	7e-21	B9RIR5_RICCO	Ricinus communis (Castor bean)	NADH dehydrogenase, putative	67.12	2e-20
MDP0000570956	chr7	24507506	24510214	2709	0	na	PP430_ARATH	Arabidopsis thaliana (Mouse-ear cress)	Pentatricopeptide repeat-containing protein At5g52850, chloroplastic	50.29	0	AT5G52850.1	Arabidopsis thaliana	pentatricopeptide (PPR) repeat-containing protein	50.29	0	PP430_ARATH	Arabidopsis thaliana (Mouse-ear cress)	Pentatricopeptide repeat-containing protein At5g52850, chloroplastic	50.29	0	B9RIR4_RICCO	Ricinus communis (Castor bean)	Pentatricopeptide repeat-containing protein, putative	61.84	0
MDP0000318031	chr7	24512962	24515662	2701	1	SSH unigenes temporal Ea	SUGT1_BOVIN	Bos taurus (Bovine)	Suppressor of G2 allele of SKP1 homolog	37.54	1e-50	AT4G11260.1	Arabidopsis thaliana	SGT1B; protein binding	60	3e-112	SUGT1_BOVIN	Bos taurus (Bovine)	Suppressor of G2 allele of SKP1 homolog	37.54	1e-50	Q9SM53_RUBID	Rubus idaeus (Raspberry)	Putative uncharacterized protein	81.46	9e-139
MDP0000318032	chr7	24516718	24521381	4664	0	na	ANGLT_ROSHC	Rosa hybrid cultivar	Anthocyanidin 5,3-O-glucosyltransferase	52.38	6e-131	AT3G16520.3	Arabidopsis thaliana	UDP-glucoronosyl/UDP-glucosyl transferase family protein	57.11	2e-148	ANGLT_ROSHC	Rosa hybrid cultivar	Anthocyanidin 5,3-O-glucosyltransferase	52.38	6e-131	B9H277_POPTR	Populus trichocarpa (Western balsam poplar) (Populus balsamifera subsp. trichocarpa)	Predicted protein	66.03	3e-176
MDP0000836043	chr7	24531751	24533175	1425	0	na	ANGLT_ROSHC	Rosa hybrid cultivar	Anthocyanidin 5,3-O-glucosyltransferase	50.83	6e-124	AT3G16520.3	Arabidopsis thaliana	UDP-glucoronosyl/UDP-glucosyl transferase family protein	56.18	2e-139	ANGLT_ROSHC	Rosa hybrid cultivar	Anthocyanidin 5,3-O-glucosyltransferase	50.83	6e-124	B9H277_POPTR	Populus trichocarpa (Western balsam poplar) (Populus balsamifera subsp. trichocarpa)	Predicted protein	64.06	2e-163
MDP0000228772	chr7	24536909	24539568	2660	0	na	AB8G_ARATH	Arabidopsis thaliana (Mouse-ear cress)	ABC transporter G family member 8	66.56	1e-92	AT5G52860.1	Arabidopsis thaliana	ABC transporter family protein	66.56	1e-93	AB8G_ARATH	Arabidopsis thaliana (Mouse-ear cress)	ABC transporter G family member 8	66.56	1e-92	B9N349_POPTR	Populus trichocarpa (Western balsam poplar) (Populus balsamifera subsp. trichocarpa)	White-brown-complex ABC transporter family	65.66	6e-93
MDP0000318035	chr7	24544683	24545252	570	0	na	A5BYF8_VITVI	Vitis vinifera (Grape)	Putative uncharacterized protein	46.84	6e-13											A5BYF8_VITVI	Vitis vinifera (Grape)	Putative uncharacterized protein	46.84	6e-13
MDP0000318036	chr7	24548003	24548587	585	0	na	AT2G46150.1	Arabidopsis thaliana	FUNCTIONS IN: molecular_function unknown; INVOLVED IN: biological_process unknown; LOCATED IN: plasma membrane; EXPRESSED IN: 15 plant structures; EXPRESSED DURING: 7 growth stages; CONTAINS InterPro DOMAIN/s: Harpin-induced 1 (InterPro:IPR010847); BEST A	26.02	9e-15											B9RIQ7_RICCO	Ricinus communis (Castor bean)	Putative uncharacterized protein	39.5	2e-27
MDP0000836051	chr7	24552548	24553201	654	0	na	AT2G46150.1	Arabidopsis thaliana	FUNCTIONS IN: molecular_function unknown; INVOLVED IN: biological_process unknown; LOCATED IN: plasma membrane; EXPRESSED IN: 15 plant structures; EXPRESSED DURING: 7 growth stages; CONTAINS InterPro DOMAIN/s: Harpin-induced 1 (InterPro:IPR010847); BEST A	26.54	1e-15											B9RIQ7_RICCO	Ricinus communis (Castor bean)	Putative uncharacterized protein	53.42	2e-53
MDP0000570974	chr7	24558532	24559938	1407	0	na	AT2G13770.1	Arabidopsis thaliana	unknown protein	50	2e-28	AT2G13770.1	Arabidopsis thaliana	unknown protein	50	2e-28						A6XN05_PRUPE	Prunus persica (Peach)	Putative uncharacterized protein	68.42	3e-153
MDP0000220160	chr7	24564411	24569497	5087	0	na	SPAST_XENLA	Xenopus laevis (African clawed frog)	Spastin	50	2e-60	AT5G52882.1	Arabidopsis thaliana	ATP binding / nucleoside-triphosphatase/ nucleotide binding	75.3	0	SPAST_XENLA	Xenopus laevis (African clawed frog)	Spastin	50	2e-60	B9RIQ4_RICCO	Ricinus communis (Castor bean)	ATP binding protein, putative	80.57	0
MDP0000311623	chr7	24570305	24572065	1761	0	na	RTNLA_ARATH	Arabidopsis thaliana (Mouse-ear cress)	Reticulon-like protein B1	68.45	7e-82	AT4G23630.1	Arabidopsis thaliana	BTI1 (VIRB2-INTERACTING PROTEIN 1)	68.45	7e-83	RTNLA_ARATH	Arabidopsis thaliana (Mouse-ear cress)	Reticulon-like protein B1	68.45	7e-82	C6TGW1_SOYBN	Glycine max (Soybean) (Glycine hispida)	Putative uncharacterized protein	77.17	2e-95
MDP0000359136					0	na
MDP0000162677	chr7	24594757	24595656	900	0	na	CHIA_ARATH	Arabidopsis thaliana (Mouse-ear cress)	Acidic endochitinase	65.67	6e-107	AT5G24090.1	Arabidopsis thaliana	acidic endochitinase (CHIB1)	65.67	6e-108	CHIA_ARATH	Arabidopsis thaliana (Mouse-ear cress)	Acidic endochitinase	65.67	6e-107	Q9FUD7_MALDO	Malus domestica (Apple) (Pyrus malus)	Class III acidic chitinase	99.63	9e-155
MDP0000162679	chr7	24601181	24602180	1000	0	na	AT5G52900.1	Arabidopsis thaliana	unknown protein	40.57	7e-31	AT5G52900.1	Arabidopsis thaliana	unknown protein	40.57	7e-31						B9I507_POPTR	Populus trichocarpa (Western balsam poplar) (Populus balsamifera subsp. trichocarpa)	Predicted protein	66.1	1e-64
MDP0000898762	chr7	24610089	24612300	2212	0	na	AT5G24030.1	Arabidopsis thaliana	SLAH3 (SLAC1 HOMOLOGUE 3); transporter	53.87	2e-168	AT5G24030.1	Arabidopsis thaliana	SLAH3 (SLAC1 HOMOLOGUE 3); transporter	53.87	2e-168						B9RIQ3_RICCO	Ricinus communis (Castor bean)	Tellurite resistance protein tehA, putative	64.09	0
MDP0000275770	chr7	24627981	24631485	3505	0	na	SRK6_BRAOE	Brassica oleracea var. acephala (Flowering kale)	Putative serine/threonine-protein kinase receptor	28.5	1e-69	AT5G24080.1	Arabidopsis thaliana	protein kinase family protein	70.06	0	SRK6_BRAOE	Brassica oleracea var. acephala (Flowering kale)	Putative serine/threonine-protein kinase receptor	28.5	1e-69	B9RIQ0_RICCO	Ricinus communis (Castor bean)	ATP binding protein, putative	76.7	0
MDP0000275771	chr7	24631761	24632657	897	0	na	CHLY_HEVBR	Hevea brasiliensis (Para rubber tree)	Hevamine-A	70.52	2e-106	AT5G24090.1	Arabidopsis thaliana	acidic endochitinase (CHIB1)	64.93	3e-106	CHLY_HEVBR	Hevea brasiliensis (Para rubber tree)	Hevamine-A	70.52	2e-106	Q9FUD7_MALDO	Malus domestica (Apple) (Pyrus malus)	Class III acidic chitinase	93.28	3e-146
MDP0000668722	chr7	24636217	24636671	455	0	na	BGAL8_ARATH	Arabidopsis thaliana (Mouse-ear cress)	Beta-galactosidase 8	64.15	3e-13	AT2G28470.1	Arabidopsis thaliana	BGAL8 (beta-galactosidase 8); beta-galactosidase/ catalytic/ cation binding / sugar binding	64.15	2e-14	BGAL8_ARATH	Arabidopsis thaliana (Mouse-ear cress)	Beta-galactosidase 8	64.15	3e-13	Q5I190_PRUPE	Prunus persica (Peach)	Beta-galactosidase	75.51	3e-12
MDP0000276431	chr7	24637659	24638313	655	0	na	B9RIP9_RICCO	Ricinus communis (Castor bean)	Putative uncharacterized protein	53.03	4e-11											B9RIP9_RICCO	Ricinus communis (Castor bean)	Putative uncharacterized protein	53.03	4e-11
MDP0000173362	chr7	24640383	24645299	4917	0	na	WDR91_DICDI	Dictyostelium discoideum (Slime mold)	WD repeat-containing protein 91 homolog	38	2e-27						WDR91_DICDI	Dictyostelium discoideum (Slime mold)	WD repeat-containing protein 91 homolog	38	2e-27	B9RIP8_RICCO	Ricinus communis (Castor bean)	Putative uncharacterized protein	66.26	5e-155
MDP0000276433	chr7	24645625	24652173	6549	0	na	GSO1_ARATH	Arabidopsis thaliana (Mouse-ear cress)	LRR receptor-like serine/threonine-protein kinase GSO1	30.31	3e-62	AT2G34930.1	Arabidopsis thaliana	disease resistance family protein	37.83	7e-117	GSO1_ARATH	Arabidopsis thaliana (Mouse-ear cress)	LRR receptor-like serine/threonine-protein kinase GSO1	30.31	3e-62	B9S523_RICCO	Ricinus communis (Castor bean)	Serine-threonine protein kinase, plant-type, putative	46.44	0
MDP0000173365	chr7	24653282	24657271	3990	0	na	KPYG_TOBAC	Nicotiana tabacum (Common tobacco)	Pyruvate kinase isozyme G, chloroplastic	74.48	0	AT5G52920.1	Arabidopsis thaliana	PKP-BETA1 (PLASTIDIC PYRUVATE KINASE BETA SUBUNIT 1); pyruvate kinase	78.06	0	KPYG_TOBAC	Nicotiana tabacum (Common tobacco)	Pyruvate kinase isozyme G, chloroplastic	74.48	0	B9RIP4_RICCO	Ricinus communis (Castor bean)	Pyruvate kinase	80.98	0
MDP0000276435	chr7	24658595	24659497	903	1	Microarray1 (M.26 Ea_Mock)	CHLY_HEVBR	Hevea brasiliensis (Para rubber tree)	Hevamine-A	78.83	5e-120	AT5G24090.1	Arabidopsis thaliana	acidic endochitinase (CHIB1)	71.17	2e-116	CHLY_HEVBR	Hevea brasiliensis (Para rubber tree)	Hevamine-A	78.83	5e-120	Q71HN4_FICAW	Ficus awkeotsang (Jelly fig)	Acidic chitinase	76.81	1e-123
MDP0000293180	chr7	24672694	24673121	428	0	na	CHIT3_VITVI	Vitis vinifera (Grape)	Acidic endochitinase	48.46	4e-22	AT5G24090.1	Arabidopsis thaliana	acidic endochitinase (CHIB1)	48.67	9e-20	CHIT3_VITVI	Vitis vinifera (Grape)	Acidic endochitinase	48.46	4e-22	B9RIP3_RICCO	Ricinus communis (Castor bean)	Hevamine-A, putative	53.98	3e-22
MDP0000273983	chr7	24676542	24678494	1953	0	na	AHM7_ARATH	Arabidopsis thaliana (Mouse-ear cress)	Putative copper-transporting ATPase 3	61.36	4e-16	AT1G63440.1	Arabidopsis thaliana	HMA5 (HEAVY METAL ATPASE 5); ATPase, coupled to transmembrane movement of ions, phosphorylative mechanism	61.36	4e-17	AHM7_ARATH	Arabidopsis thaliana (Mouse-ear cress)	Putative copper-transporting ATPase 3	61.36	4e-16	B9T2Z7_RICCO	Ricinus communis (Castor bean)	Serine-threonine protein kinase, plant-type, putative	52	2e-20
MDP0000275926	chr7	24685256	24686149	894	2	SSH unigenes temporal Ea, fb_unigene	CHIA_CUCSA	Cucumis sativus (Cucumber)	Acidic endochitinase	68.38	1e-104	AT5G24090.1	Arabidopsis thaliana	acidic endochitinase (CHIB1)	58.24	5e-94	CHIA_CUCSA	Cucumis sativus (Cucumber)	Acidic endochitinase	68.38	1e-104	Q00MX4_MALDO	Malus domestica (Apple) (Pyrus malus)	Pathogenesis-related protein 8	85.4	2e-134
MDP0000310481	chr7	24692116	24693007	892	2	SSH unigenes temporal Ea, fb_unigene	CHIA_CICAR	Cicer arietinum (Chickpea) (Garbanzo)	Acidic endochitinase	66.42	6e-91	AT5G24090.1	Arabidopsis thaliana	acidic endochitinase (CHIB1)	50.71	5e-77	CHIA_CICAR	Cicer arietinum (Chickpea) (Garbanzo)	Acidic endochitinase	66.42	6e-91	B9VQ33_PYRPY	Pyrus pyrifolia (Japanese pear) (Pyrus serotina)	Class III chitinase	78.85	1e-117
MDP0000539552	chr7	24693224	24694107	884	0	na	PPO_MALDO	Malus domestica (Apple) (Pyrus malus)	Polyphenol oxidase, chloroplastic	50.82	4e-11						PPO_MALDO	Malus domestica (Apple) (Pyrus malus)	Polyphenol oxidase, chloroplastic	50.82	4e-11	O81103_PRUAR	Prunus armeniaca (Apricot)	Polyphenol oxidase	61.73	1e-19
MDP0000265085	chr7	24703871	24710276	6406	0	na	PP271_ARATH	Arabidopsis thaliana (Mouse-ear cress)	Putative pentatricopeptide repeat-containing protein At3g49140	64.9	0	AT3G49142.1	Arabidopsis thaliana		64.9	0	PP271_ARATH	Arabidopsis thaliana (Mouse-ear cress)	Putative pentatricopeptide repeat-containing protein At3g49140	64.9	0	A5AEL2_VITVI	Vitis vinifera (Grape)	Putative uncharacterized protein	58.45	0
MDP0000158421	chr7	24710667	24712252	1586	0	na	AT5G52960.1	Arabidopsis thaliana	unknown protein	79.41	1e-11	AT5G52960.1	Arabidopsis thaliana	unknown protein	79.41	1e-11						C5YVZ2_SORBI	Sorghum bicolor (Sorghum) (Sorghum vulgare)	Putative uncharacterized protein Sb09g028980	91.18	5e-11
MDP0000158422	chr7	24712587	24717779	5193	0	na	AB10C_ARATH	Arabidopsis thaliana (Mouse-ear cress)	ABC transporter C family member 10	54.64	0	AT3G59140.1	Arabidopsis thaliana	ATMRP14; ATPase, coupled to transmembrane movement of substances	53.98	0	AB10C_ARATH	Arabidopsis thaliana (Mouse-ear cress)	ABC transporter C family member 10	54.64	0	B9RIN7_RICCO	Ricinus communis (Castor bean)	Multidrug resistance-associated protein 1, 3 (Mrp1, 3), abc-transoprter, putative	64.95	0
MDP0000265089	chr7	24725841	24727293	1453	1	Microarray1 (M.26 Ea_Mock)	AT5G53330.1	Arabidopsis thaliana	FUNCTIONS IN: molecular_function unknown; INVOLVED IN: biological_process unknown; LOCATED IN: cellular_component unknown; EXPRESSED IN: 21 plant structures; EXPRESSED DURING: 13 growth stages; CONTAINS InterPro DOMAIN/s: Ubiquitin-associated/translation	53.45	3e-51											B9RIN5_RICCO	Ricinus communis (Castor bean)	Putative uncharacterized protein	62.82	8e-63
MDP0000265090	chr7	24727950	24729762	1813	0	na	AT1G79740.1	Arabidopsis thaliana	DNA binding / protein dimerization	71.49	5e-99	AT1G79740.1	Arabidopsis thaliana	DNA binding / protein dimerization	71.49	5e-99						B9I525_POPTR	Populus trichocarpa (Western balsam poplar) (Populus balsamifera subsp. trichocarpa)	Predicted protein	82.4	1e-114
MDP0000265091	chr7	24733978	24734671	694	0	na	B9T0J0_RICCO	Ricinus communis (Castor bean)	Putative uncharacterized protein	42.5	2e-10											B9T0J0_RICCO	Ricinus communis (Castor bean)	Putative uncharacterized protein	42.5	2e-10
MDP0000158428	chr7	24737158	24739166	2009	0	na	Y4374_ARATH	Arabidopsis thaliana (Mouse-ear cress)	Probable inactive receptor kinase At4g23740	58.96	0	AT4G23740.1	Arabidopsis thaliana	leucine-rich repeat transmembrane protein kinase, putative	58.96	0	Y4374_ARATH	Arabidopsis thaliana (Mouse-ear cress)	Probable inactive receptor kinase At4g23740	58.96	0	B9I526_POPTR	Populus trichocarpa (Western balsam poplar) (Populus balsamifera subsp. trichocarpa)	Predicted protein	69.06	0
MDP0000265093	chr7	24739374	24742065	2692	0	na	MYOD_DICDI	Dictyostelium discoideum (Slime mold)	Myosin ID heavy chain	32.24	2e-16	AT5G53310.1	Arabidopsis thaliana	myosin heavy chain-related	61.03	3e-61	MYOD_DICDI	Dictyostelium discoideum (Slime mold)	Myosin ID heavy chain	32.24	2e-16	B9RIN1_RICCO	Ricinus communis (Castor bean)	Putative uncharacterized protein	70.56	4e-80
MDP0000265094	chr7	24743260	24745938	2679	0	na	UBC10_ARATH	Arabidopsis thaliana (Mouse-ear cress)	Ubiquitin-conjugating enzyme E2 10	96.77	8e-69	AT1G64230.5	Arabidopsis thaliana		94.44	2e-70	UBC10_ARATH	Arabidopsis thaliana (Mouse-ear cress)	Ubiquitin-conjugating enzyme E2 10	96.77	8e-69	D3GC05_9ROSI	Jatropha curcas	Ubiquitin carrier protein	100	2e-69
MDP0000942502					0	na
MDP0000308379	chr7	24771972	24773033	1062	0	na	CRF4_ARATH	Arabidopsis thaliana (Mouse-ear cress)	Ethylene-responsive transcription factor CRF4	41.69	1e-41	AT4G27950.1	Arabidopsis thaliana	CRF4 (CYTOKININ RESPONSE FACTOR 4); DNA binding / transcription factor	41.69	1e-42	CRF4_ARATH	Arabidopsis thaliana (Mouse-ear cress)	Ethylene-responsive transcription factor CRF4	41.69	1e-41	D5L0Z7_MALDO	Malus domestica (Apple) (Pyrus malus)	AP2 domain class transcription factor	99.43	9e-174
MDP0000666598	chr7	24786137	24787980	1844	1	Microarray1 (M.26 Ea_Mock)	AT5G53280.1	Arabidopsis thaliana	PDV1 (PLASTID DIVISION1)	53.18	2e-71	AT5G53280.1	Arabidopsis thaliana	PDV1 (PLASTID DIVISION1)	53.18	2e-71						B9N992_POPTR	Populus trichocarpa (Western balsam poplar) (Populus balsamifera subsp. trichocarpa)	Predicted protein	67.27	8e-97
MDP0000935883	chr7	24791009	24792817	1809	0	na	PT111_ORYSJ	Oryza sativa subsp. japonica (Rice)	Inorganic phosphate transporter 1-11	74.11	0	AT5G43360.1	Arabidopsis thaliana	PHT3 (PHOSPHATE TRANSPORTER 3); carbohydrate transmembrane transporter/ inorganic phosphate transmembrane transporter/ phosphate transmembrane transporter/ sugar:hydrogen symporter	61	3e-173	PT111_ORYSJ	Oryza sativa subsp. japonica (Rice)	Inorganic phosphate transporter 1-11	74.11	0	B5RHV8_LOTJA	Lotus japonicus	AM-induced phosphate transporter	80.47	0
MDP0000215811	chr7	24799139	24802288	3150	0	na	S2539_RAT	Rattus norvegicus (Rat)	Solute carrier family 25 member 39	32.37	3e-30	AT4G27940.1	Arabidopsis thaliana	mitochondrial substrate carrier family protein	67.15	3e-142	S2539_RAT	Rattus norvegicus (Rat)	Solute carrier family 25 member 39	32.37	3e-30	B9RIM4_RICCO	Ricinus communis (Castor bean)	Mitochondrial carrier protein, putative	77.27	2e-162
MDP0000666604					0	na
MDP0000308384	chr7	24805875	24806114	240	0	na	AT5G41761.1	Arabidopsis thaliana	unknown protein	53.85	6e-18	AT5G41761.1	Arabidopsis thaliana	unknown protein	53.85	6e-18						B9I538_POPTR	Populus trichocarpa (Western balsam poplar) (Populus balsamifera subsp. trichocarpa)	Predicted protein	64.56	2e-20
MDP0000131131	chr7	24814654	24816887	2234	0	na	AT5G53220.3	Arabidopsis thaliana	unknown protein	47.57	4e-19	AT5G53220.3	Arabidopsis thaliana	unknown protein	47.57	4e-19						B9RIM2_RICCO	Ricinus communis (Castor bean)	Putative uncharacterized protein	40.6	4e-73
MDP0000442358	chr7	24821395	24821778	384	0	na	A5AYR4_VITVI	Vitis vinifera (Grape)	Putative uncharacterized protein	53.51	2e-20											A5AYR4_VITVI	Vitis vinifera (Grape)	Putative uncharacterized protein	53.51	2e-20
MDP0000131133	chr7	24831193	24833484	2292	0	na	SPCH_ARATH	Arabidopsis thaliana (Mouse-ear cress)	Transcription factor SPEECHLESS	46.53	2e-65	AT5G53210.1	Arabidopsis thaliana	SPCH (SPEECHLESS); DNA binding / transcription factor	46.53	2e-66	SPCH_ARATH	Arabidopsis thaliana (Mouse-ear cress)	Transcription factor SPEECHLESS	46.53	2e-65	B9I539_POPTR	Populus trichocarpa (Western balsam poplar) (Populus balsamifera subsp. trichocarpa)	Predicted protein	51.92	1e-71
MDP0000767097	chr7	24835032	24836577	1546	2	cDNA-AFLP M.26_G.42, Venisse (Evereste X M.26)	WRK41_ARATH	Arabidopsis thaliana (Mouse-ear cress)	Probable WRKY transcription factor 41	50.24	2e-45	AT4G11070.1	Arabidopsis thaliana	WRKY41; transcription factor	50.24	2e-46	WRK41_ARATH	Arabidopsis thaliana (Mouse-ear cress)	Probable WRKY transcription factor 41	50.24	2e-45	C9DI16_9ROSI	(Populus tomentosa x P. bolleana) x P. tomentosa	WRKY transcription factor 27	53.23	1e-85
MDP0000831937	chr7	24849182	24851478	2297	0	na	RPOD_ANASP	Anabaena sp. (strain PCC 7120)	RNA polymerase sigma factor rpoD	33.11	1e-38	AT5G24120.1	Arabidopsis thaliana	SIGE (SIGMA FACTOR E); DNA binding / DNA-directed RNA polymerase/ sigma factor/ transcription factor	64.5	0	RPOD_ANASP	Anabaena sp. (strain PCC 7120)	RNA polymerase sigma factor rpoD	33.11	1e-38	B9ND00_POPTR	Populus trichocarpa (Western balsam poplar) (Populus balsamifera subsp. trichocarpa)	Predicted protein	74.37	0
MDP0000269393	chr7	24856842	24864441	7600	0	na	PTBP2_ARATH	Arabidopsis thaliana (Mouse-ear cress)	Polypyrimidine tract-binding protein homolog 2	89.38	9e-174	AT5G53180.1	Arabidopsis thaliana	PTB2 (POLYPYRIMIDINE TRACT-BINDING PROTEIN 2); RNA binding / nucleic acid binding / nucleotide binding	89.38	8e-175	PTBP2_ARATH	Arabidopsis thaliana (Mouse-ear cress)	Polypyrimidine tract-binding protein homolog 2	89.38	9e-174	A5ALP2_VITVI	Vitis vinifera (Grape)	Putative uncharacterized protein	77.84	0
MDP0000434532	chr7	24865125	24869777	4653	0	na	PYL8_ARATH	Arabidopsis thaliana (Mouse-ear cress)	Abscisic acid receptor PYL8	82.25	1e-81	AT5G53160.2	Arabidopsis thaliana	unknown protein	82.25	1e-82	PYL8_ARATH	Arabidopsis thaliana (Mouse-ear cress)	Abscisic acid receptor PYL8	82.25	1e-81	B9RIL1_RICCO	Ricinus communis (Castor bean)	Putative uncharacterized protein	86.71	3e-87
MDP0000265081					0	na
MDP0000256190	chr7	24888925	24894784	5860	0	na	P2C76_ARATH	Arabidopsis thaliana (Mouse-ear cress)	Probable protein phosphatase 2C 76	59.21	3e-131	AT5G53140.1	Arabidopsis thaliana	protein phosphatase 2C, putative / PP2C, putative	59.21	3e-132	P2C76_ARATH	Arabidopsis thaliana (Mouse-ear cress)	Probable protein phosphatase 2C 76	59.21	3e-131	B9IDW8_POPTR	Populus trichocarpa (Western balsam poplar) (Populus balsamifera subsp. trichocarpa)	Predicted protein	62.44	2e-137
MDP0000256191	chr7	24895411	24901034	5624	2	Microarray2 M.26 Ea_Mock, fb_unigene	RS172_ARATH	Arabidopsis thaliana (Mouse-ear cress)	40S ribosomal protein S17-2	87.27	8e-49	AT3G61700.1	Arabidopsis thaliana	unknown protein	53.41	3e-86	RS172_ARATH	Arabidopsis thaliana (Mouse-ear cress)	40S ribosomal protein S17-2	87.27	8e-49	Q60CZ4_SOLDE	Solanum demissum (Wild potato)	Uncharacterized plant-specific domain TIGR01589 family protein	54.3	4e-92
MDP0000862352	chr7	24903275	24904030	756	0	na	MTL13_BOVIN	Bos taurus (Bovine)	Methyltransferase-like protein 13	51.85	7e-16	AT2G31740.1	Arabidopsis thaliana	methyltransferase	56.84	7e-29	MTL13_BOVIN	Bos taurus (Bovine)	Methyltransferase-like protein 13	51.85	7e-16	B9RWD4_RICCO	Ricinus communis (Castor bean)	S-adenosylmethionine-dependent methyltransferase, putative	68.18	6e-30
MDP0000435782	chr7	24905039	24915068	10030	0	na	CBPA_SALCH	Salmonella choleraesuis	Curved DNA-binding protein	38	5e-10	AT5G53150.1	Arabidopsis thaliana	heat shock protein binding / unfolded protein binding	56.47	1e-85	CBPA_SALCH	Salmonella choleraesuis	Curved DNA-binding protein	38	5e-10	B9RIK9_RICCO	Ricinus communis (Castor bean)	Heat shock protein binding protein, putative	49.87	0
MDP0000256194	chr7	24915195	24921508	6314	0	na	Y2006_MYCTU	Mycobacterium tuberculosis	Uncharacterized glycosyl hydrolase Rv2006/MT2062	37.28	8e-36	AT1G78090.1	Arabidopsis thaliana	ATTPPB (TREHALOSE-6-PHOSPHATE PHOSPHATASE); trehalose-phosphatase	50.75	9e-94	Y2006_MYCTU	Mycobacterium tuberculosis	Uncharacterized glycosyl hydrolase Rv2006/MT2062	37.28	8e-36	B9RIL0_RICCO	Ricinus communis (Castor bean)	Trehalose-6-phosphate synthase, putative	71.78	2e-140
MDP0000141136	chr7	24924159	24927773	3615	0	na	CNGC1_ARATH	Arabidopsis thaliana (Mouse-ear cress)	Cyclic nucleotide-gated ion channel 1	79.32	0	AT5G53130.1	Arabidopsis thaliana	CNGC1 (CYCLIC NUCLEOTIDE GATED CHANNEL 1); calmodulin binding / cation channel/ cyclic nucleotide binding / intracellular cyclic nucleotide activated cation channel/ inward rectifier potassium channel	79.32	0	CNGC1_ARATH	Arabidopsis thaliana (Mouse-ear cress)	Cyclic nucleotide-gated ion channel 1	79.32	0	B9I565_POPTR	Populus trichocarpa (Western balsam poplar) (Populus balsamifera subsp. trichocarpa)	Predicted protein	81.34	0
MDP0000141137	chr7	24929597	24931226	1630	0	na	AT5G53040.1	Arabidopsis thaliana	RWP-RK domain-containing protein	50.77	8e-31	AT5G53040.1	Arabidopsis thaliana	RWP-RK domain-containing protein	50.77	8e-31						B9RSD2_RICCO	Ricinus communis (Castor bean)	Transcription factor, putative	48.62	6e-38
MDP0000252209	chr7	24932253	24933726	1474	0	na	AT5G53030.1	Arabidopsis thaliana	unknown protein	43.51	2e-15	AT5G53030.1	Arabidopsis thaliana	unknown protein	43.51	2e-15						B9I1X2_POPTR	Populus trichocarpa (Western balsam poplar) (Populus balsamifera subsp. trichocarpa)	Predicted protein	50	4e-24
MDP0000252210	chr7	24938669	24941397	2729	0	na	AT5G53020.1	Arabidopsis thaliana	unknown protein	42.49	6e-124	AT5G53020.1	Arabidopsis thaliana	unknown protein	42.49	6e-124						B9I1X1_POPTR	Populus trichocarpa (Western balsam poplar) (Populus balsamifera subsp. trichocarpa)	Predicted protein	59.19	0
MDP0000614608	chr7	24953469	24954236	768	0	na	VAMPL_ARATH	Arabidopsis thaliana (Mouse-ear cress)	Probable VAMP-like protein At1g33475	26.82	3e-14	AT5G52990.1	Arabidopsis thaliana	vesicle-associated membrane protein-related	44.16	9e-47	VAMPL_ARATH	Arabidopsis thaliana (Mouse-ear cress)	Probable VAMP-like protein At1g33475	26.82	3e-14	B9IDQ1_POPTR	Populus trichocarpa (Western balsam poplar) (Populus balsamifera subsp. trichocarpa)	Predicted protein	47.55	3e-52
MDP0000185125	chr7	24954833	24963307	8475	0	na	TAP46_ARATH	Arabidopsis thaliana (Mouse-ear cress)	PP2A regulatory subunit TAP46	70.12	9e-137	AT5G53000.1	Arabidopsis thaliana	TAP46 (2A phosphatase associated protein of 46 kD); protein phosphatase type 2A regulator	70.12	8e-138	TAP46_ARATH	Arabidopsis thaliana (Mouse-ear cress)	PP2A regulatory subunit TAP46	70.12	9e-137	B9I1X0_POPTR	Populus trichocarpa (Western balsam poplar) (Populus balsamifera subsp. trichocarpa)	Predicted protein	75.74	3e-144
MDP0000822936	chr7	24954468	24956888	2421	0	na	TAP46_ARATH	Arabidopsis thaliana (Mouse-ear cress)	PP2A regulatory subunit TAP46	70.27	2e-140	AT5G53000.1	Arabidopsis thaliana	TAP46 (2A phosphatase associated protein of 46 kD); protein phosphatase type 2A regulator	70.27	1e-141	TAP46_ARATH	Arabidopsis thaliana (Mouse-ear cress)	PP2A regulatory subunit TAP46	70.27	2e-140	B9I1X0_POPTR	Populus trichocarpa (Western balsam poplar) (Populus balsamifera subsp. trichocarpa)	Predicted protein	75.86	4e-148
MDP0000519305	chr7	24965081	24967778	2698	0	na	AT3G49260.3	Arabidopsis thaliana	N/A	48.58	3e-49	AT3G49260.3	Arabidopsis thaliana		48.58	3e-49						B9IDQ3_POPTR	Populus trichocarpa (Western balsam poplar) (Populus balsamifera subsp. trichocarpa)	Predicted protein	57.32	2e-70
MDP0000348461	chr7	24965938	24967074	1137	0	na	AT1G64790.1	Arabidopsis thaliana	binding	55.56	2e-08	AT1G64790.1	Arabidopsis thaliana	binding	55.56	2e-08						B9S7P8_RICCO	Ricinus communis (Castor bean)	Translational activator GCN1, putative	61.29	6e-10
MDP0000181302	chr7	24973212	24974494	1283	0	na	AT1G64790.2	Arabidopsis thaliana	N/A	55.38	1e-10	AT1G64790.2	Arabidopsis thaliana		55.38	1e-10						D7TDS8_VITVI	Vitis vinifera (Grape)	Whole genome shotgun sequence of line PN40024, scaffold_43.assembly12x	59.09	4e-11
MDP0000903089	chr7	24982312	24982698	387	0	na	AT4G22000.1	Arabidopsis thaliana	unknown protein	72.97	2e-44	AT4G22000.1	Arabidopsis thaliana	unknown protein	72.97	2e-44						A5BBC3_VITVI	Vitis vinifera (Grape)	Putative uncharacterized protein	76.58	1e-43
MDP0000473634	chr7	24984162	24993579	9418	1	Microarray2 M.26 Ea_Mock	AT3G49250.1	Arabidopsis thaliana	DMS3 (DEFECTIVE IN MERISTEM SILENCING 3)	54.83	1e-114	AT3G49250.1	Arabidopsis thaliana	DMS3 (DEFECTIVE IN MERISTEM SILENCING 3)	54.83	1e-114						A5AJP7_VITVI	Vitis vinifera (Grape)	Putative uncharacterized protein	43.34	4e-174
MDP0000273224	chr7	24998117	25006353	8237	0	na	SINA5_ARATH	Arabidopsis thaliana (Mouse-ear cress)	E3 ubiquitin-protein ligase SINAT5	91.27	3e-157	AT5G53350.1	Arabidopsis thaliana	CLPX; ATP binding / ATPase/ nucleoside-triphosphatase/ nucleotide binding / protein binding	70.23	0	SINA5_ARATH	Arabidopsis thaliana (Mouse-ear cress)	E3 ubiquitin-protein ligase SINAT5	91.27	3e-157	B9RSF1_RICCO	Ricinus communis (Castor bean)	ATP-dependent clp protease ATP-binding subunit clpx, putative	73.82	0
MDP0000273225	chr7	25006758	25008689	1932	0	na	PP273_ARATH	Arabidopsis thaliana (Mouse-ear cress)	Pentatricopeptide repeat-containing protein At3g49240	68.55	0	AT3G49240.1	Arabidopsis thaliana	emb1796 (embryo defective 1796); ATP binding	68.55	0	PP273_ARATH	Arabidopsis thaliana (Mouse-ear cress)	Pentatricopeptide repeat-containing protein At3g49240	68.55	0	B9RSF8_RICCO	Ricinus communis (Castor bean)	Pentatricopeptide repeat-containing protein, putative	72.42	0
MDP0000937817	chr7	25019002	25020790	1789	0	na	CNBL4_ARATH	Arabidopsis thaliana (Mouse-ear cress)	Calcineurin B-like protein 4	62.45	4e-84	AT5G24270.2	Arabidopsis thaliana		62.45	4e-85	CNBL4_ARATH	Arabidopsis thaliana (Mouse-ear cress)	Calcineurin B-like protein 4	62.45	4e-84	A4ZKI5_POPTR	Populus trichocarpa (Western balsam poplar) (Populus balsamifera subsp. trichocarpa)	Calcineurin B-like protein 4-1	70.43	6e-95
MDP0000358978					0	na
MDP0000169153	chr7	25026377	25027531	1155	0	na	SNUT1_HUMAN	Homo sapiens (Human)	U4/U6.U5 tri-snRNP-associated protein 1	49.37	7e-14	AT5G16780.1	Arabidopsis thaliana	DOT2 (DEFECTIVELY ORGANIZED TRIBUTARIES 2)	67.35	2e-33	SNUT1_HUMAN	Homo sapiens (Human)	U4/U6.U5 tri-snRNP-associated protein 1	49.37	7e-14	A9SNZ3_PHYPA	Physcomitrella patens subsp. patens	Predicted protein	67.37	2e-31
MDP0000273229	chr7	25052795	25056539	3745	0	na	WSD1_ARATH	Arabidopsis thaliana (Mouse-ear cress)	O-acyltransferase WSD1	44.22	1e-103	AT3G49200.1	Arabidopsis thaliana	unknown protein	53.61	1e-138	WSD1_ARATH	Arabidopsis thaliana (Mouse-ear cress)	O-acyltransferase WSD1	44.22	1e-103	B9I5B2_POPTR	Populus trichocarpa (Western balsam poplar) (Populus balsamifera subsp. trichocarpa)	Predicted protein	57.11	2e-148
MDP0000273230	chr7	25056937	25060537	3601	0	na	NUDC_MOUSE	Mus musculus (Mouse)	Nuclear migration protein nudC	60	2e-55	AT5G53400.1	Arabidopsis thaliana	nuclear movement family protein	81.18	9e-79	NUDC_MOUSE	Mus musculus (Mouse)	Nuclear migration protein nudC	60	2e-55	C6TKE3_SOYBN	Glycine max (Soybean) (Glycine hispida)	Putative uncharacterized protein	63.07	1e-90
MDP0000702026	chr7	25024949	25025858	910	0	na	DPP9_MOUSE	Mus musculus (Mouse)	Dipeptidyl peptidase 9	43.19	1e-46	AT5G24260.1	Arabidopsis thaliana	prolyl oligopeptidase family protein	75.18	7e-113	DPP9_MOUSE	Mus musculus (Mouse)	Dipeptidyl peptidase 9	43.19	1e-46	A5C1G2_VITVI	Vitis vinifera (Grape)	Putative uncharacterized protein	86.08	8e-132
MDP0000207314	chr7	25026221	25027375	1155	0	na	SNUT1_HUMAN	Homo sapiens (Human)	U4/U6.U5 tri-snRNP-associated protein 1	49.37	4e-14	AT5G16780.1	Arabidopsis thaliana	DOT2 (DEFECTIVELY ORGANIZED TRIBUTARIES 2)	67.35	9e-34	SNUT1_HUMAN	Homo sapiens (Human)	U4/U6.U5 tri-snRNP-associated protein 1	49.37	4e-14	D7UD56_VITVI	Vitis vinifera (Grape)	Whole genome shotgun sequence of line PN40024, scaffold_78.assembly12x	68.37	7e-32
MDP0000120934	chr7	25054614	25055545	932	0	na	NUDC_MOUSE	Mus musculus (Mouse)	Nuclear migration protein nudC	50	4e-11	AT5G53400.1	Arabidopsis thaliana	nuclear movement family protein	78.69	7e-22	NUDC_MOUSE	Mus musculus (Mouse)	Nuclear migration protein nudC	50	4e-11	C6TKE3_SOYBN	Glycine max (Soybean) (Glycine hispida)	Putative uncharacterized protein	49.74	2e-29
MDP0000120935	chr7	25056658	25058398	1741	0	na	WSD1_ARATH	Arabidopsis thaliana (Mouse-ear cress)	O-acyltransferase WSD1	41.56	3e-50	AT3G49210.1	Arabidopsis thaliana	unknown protein	56.85	5e-78	WSD1_ARATH	Arabidopsis thaliana (Mouse-ear cress)	O-acyltransferase WSD1	41.56	3e-50	B9SBH9_RICCO	Ricinus communis (Castor bean)	Putative uncharacterized protein	57.41	1e-77
MDP0000540442	chr7	25066936	25067613	678	0	na	Y3485_ARATH	Arabidopsis thaliana (Mouse-ear cress)	Putative B3 domain-containing protein At3g24850	37.17	9e-09	AT3G24850.1	Arabidopsis thaliana	DNA binding	37.17	9e-10	Y3485_ARATH	Arabidopsis thaliana (Mouse-ear cress)	Putative B3 domain-containing protein At3g24850	37.17	9e-09	B9S7N8_RICCO	Ricinus communis (Castor bean)	Putative uncharacterized protein	32.56	8e-17
MDP0000765213	chr7	25068282	25068887	606	1	SSH unigenes temporal Ea	IF1A_ONOVI	Onobrychis viciifolia (Common sainfoin)	Eukaryotic translation initiation factor 1A	60.69	2e-28	AT2G04520.1	Arabidopsis thaliana	eukaryotic translation initiation factor 1A, putative / eIF-1A, putative / eIF-4C, putative	61.7	8e-27	IF1A_ONOVI	Onobrychis viciifolia (Common sainfoin)	Eukaryotic translation initiation factor 1A	60.69	2e-28	A5BQH0_VITVI	Vitis vinifera (Grape)	Putative uncharacterized protein	63.45	6e-30
MDP0000249675	chr7	25070152	25082592	12441	0	na	SF3A3_MOUSE	Mus musculus (Mouse)	Splicing factor 3A subunit 3	43.32	5e-104	AT5G06160.1	Arabidopsis thaliana	ATO (ATROPOS); nucleic acid binding / zinc ion binding	76.92	0	SF3A3_MOUSE	Mus musculus (Mouse)	Splicing factor 3A subunit 3	43.32	5e-104	B9I597_POPTR	Populus trichocarpa (Western balsam poplar) (Populus balsamifera subsp. trichocarpa)	Predicted protein	81.85	0
MDP0000237898	chr7	25067344	25070818	3475	0	na	AT5G53440.1	Arabidopsis thaliana	unknown protein	35.23	4e-87	AT5G53440.1	Arabidopsis thaliana	unknown protein	35.23	4e-87						B9IDT0_POPTR	Populus trichocarpa (Western balsam poplar) (Populus balsamifera subsp. trichocarpa)	Predicted protein	44.73	5e-153
MDP0000237899	chr7	25072064	25073169	1106	1	SSH unigenes temporal Ea	IF1A_ONOVI	Onobrychis viciifolia (Common sainfoin)	Eukaryotic translation initiation factor 1A	61.69	9e-33	AT2G04520.1	Arabidopsis thaliana	eukaryotic translation initiation factor 1A, putative / eIF-1A, putative / eIF-4C, putative	63.33	2e-31	IF1A_ONOVI	Onobrychis viciifolia (Common sainfoin)	Eukaryotic translation initiation factor 1A	61.69	9e-33	A5BQH0_VITVI	Vitis vinifera (Grape)	Putative uncharacterized protein	65.58	2e-34
MDP0000566902	chr7	25080477	25083155	2679	0	na	AT5G53420.1	Arabidopsis thaliana	FUNCTIONS IN: molecular_function unknown; INVOLVED IN: biological_process unknown; LOCATED IN: cellular_component unknown; EXPRESSED IN: 23 plant structures; EXPRESSED DURING: 13 growth stages; CONTAINS InterPro DOMAIN/s: CCT domain (InterPro:IPR010402);	50	1e-46											B9IDS2_POPTR	Populus trichocarpa (Western balsam poplar) (Populus balsamifera subsp. trichocarpa)	Predicted protein	68.37	2e-78
